# Supplementary material for: Starch Metabolism in Wheat: Gene Variation and Association Analysis Reveal Additive Effects on Kernel Weight
Source: Front Plant Sci. 2020 Oct 6;11:562008. doi: 10.3389/fpls.2020.562008 (PMC7573188; doi:10.3389/fpls.2020.562008)
Supplement: Supplementary Table 1 — Genes used in this study and their chromosome locations. [file Table_1.XLSX]

## Sheet: Table S1
Table S1. The genes used in this study and their chromosome locations
Gene	Coding enzyme / transporter	Chromosome location
AK	Adenylate kinase	7A, 7B, 7D
AATP	ATP/ADP transporter	6A, 6B, 6D
BMY	beta-amylase	4A, 4B, 4D
BT1	ADP-glucose transporter	6A, 6B, 6D
FBP	Fructose-1,6-bisphosphatase	4A, 4B, 4D
FRK1	Fructokinase 1	5A, 5B, 5D
FRK2	Fructokinase 2	7A, 7B, 7D
GBSSI	Granule-bound starch synthase I	7A, 4A, 7D
GBSSII	Granule-bound starch synthase II	2A, 2B,2D
GPT1	Glucose phosphate transporter 1	7A, 7B, 7D
GWD	Glucan water dikinase	7A, 7B, 7D
ISA	Isoamylase	7A, 7B, 7D
PGI	Phosphoglucose isomerase	1A, 1B, 1D
PGM	Phosphoglucomutase	4A, 4B, 4D
PUL	Pullulanase	7A, 7B, 7D
PWD	Phospho-Glucan water dikinase	7A, 4A, 7D
SBEI	Starch branching enzyme I	7A, 7B, 7D
SBEIIa	Starch branching enzyme IIa	2A, 2B, 2D
SBEIIb	Starch branching enzyme IIb	2A, 2B, 2D
SSI	Starch synthase I	7A, 7B, 7D
SSIIa	Starch synthase IIa	7A, 7B, 7D
SSIIb	Starch synthase IIb	6A, 6B, 6D
SSIII	Starch synthase III	1A, 1B, 1D
SSIV	Starch synthase IV	1A, 1B, 1D
SUS1	Sucrose synthase 1	7A, 7B, 7D
SUS2	Sucrose synthase 2	2A, 2B, 2D
TPT	Triose-phosphate transporter	3A, 3B, 3D
UGP1	UDP-glucose pyrophosphorylase 1	7A, 7B, 7D
UGP2	UDP-glucose pyrophosphorylase 2	5A, 5B, 5D

## Sheet: Table S2
Table S2. Primers used in this study. Primers were designed according to the CS v1 reference sequence.
Number	Gene	Forward primer	Forward primer start	Reverse primer	Reverse primer start
Wheat001	PGI-1A	GAAAAGAGAACCTTTCATCCTCGGTA	22294853	CCAATTGTTCAGAAGTATGTTACTCCATCT	22298892
Wheat002	PGI-1A	TTACTTATAAACCCTCTTTGGAGCTTTGAG	22297939	GACCAAGGATGAATAGACCTAACTCTTTTT	22302758
Wheat003	PGI-1A	CCCAAATTGTTTGTTACTATGAAGTGGA	22300467	CTTCGAAGATTGTGTAAAGCGATTGT	22303846
Wheat004	SSIII-1A	TCCAAAATTACAGATACGTTTTGAGACGT	84000384	GAAAGAACTAAAATTGGAATACAGCGCTA	84002587
Wheat005	SSIII-1A	AAAAATGTGTACCATTTGTAATCCGC	84001650	CATGTTTGAGCATAAAAAGGAAACCTTCTT	84005289
Wheat006	SSIII-1A	TTTTTCGGCAATGTTAATGCTGGTT	84004713	TTCAAACAGATCTTCATTCATAGTGCCT	84008214
Wheat007	SSIII-1A	ACTAGATCAGAAGAGGAAACATTTGTGATG	84006856	GAACATTTTTAAAGGGAAAGAAAGGATTGTCTA	84011824
Wheat008	SSIII-1A	CTGTAACAAACTATTGCCATCTGTCATT	84011753	CCGTTCTAAATTACTCGTCGTAGAAATTGA	84015279
Wheat009	SSIV-1A	GCCAGTGGAAAACCAAAATGTCG	536958180	CATTAATCTAATTAAATTAGCATATGCAGGCCT	536961948
Wheat010	SSIV-1A	GCCATTTTGAGCAACATGCTTAGAAATTA	536961122	AAGAGAACATTCTACTGAAGGAGGACATAT	536963866
Wheat011	SSIV-1A	CCTAGATAGTAGTCATACTAGGCAGTGAAT	536962908	GTCCAATATGTGAATTGTTCATTTTCATGC	536967036
Wheat012	SSIV-1A	TAGATTTTCTTGGCCATCTTGAATTACGA	536965006	GCATGTCATATCCATCTTCTTTCCCATAAT	536969725
Wheat013	SUS2-2A	CTTGATTCTCCGGCTAGCATCA	121140251	GGTCATTTGCAACTAGGATAAACTGATCTA	121142738
Wheat014	SUS2-2A	ACTCAACAGGAAAAAGTTCATCACTGA	121141190	TGATCGAATATGAGCTCTCTGTTATAAACTTAT	121143466
Wheat015	SUS2-2A	GCCAAAGAGACCTCATTAGGAATCA	121143406	GGAGTTTTTGGGACGAGATTAAAAGTCTAA	121148107
Wheat016	SBEIIa-2A	TTGAATTCCACTTGTGAAACTAAAACTCG	504331366	TCTTGTAAGATATGCAAGTAGACTAGTGGA	504336070
Wheat017	SBEIIa-2A	AGACAAAGACTAGGGACCACTATTTCTTA	504335582	CAAAACGATGTTCTTTGAAACTGTCAGT	504338852
Wheat018	SBEIIa-2A	CCGTATCGACGAGTATTTTTCCATTCTATA	504338717	GCATGGTTCAAATTACAGTAAATCACAACT	504342947
Wheat019	SBEIIa-2A	CTGTTATCAGCTTGTATACGAGAAGTCAT	504340967	CGCTAAATTGAACAATTAAAGGGTAAGCA	504345371
Wheat020	SBEIIa-2A	TGTTTACCGAATCTACCCTAATCATCCTAG	504344001	GACGGAGACGTATCAACAAGCT	504346884
Wheat021	SBEIIb-2A	TGGATTCGACACTCTTTCTTTGGAA	533891922	CTTTAGTAGCAAAAGATGTAACATTCACAGTT	533896772
Wheat022	SBEIIb-2A	GGCATCTTAGTTTTCTATTCACTAACCAGT	533896268	CGCTATAGCGCACTATGTACAATGTTT	533899294
Wheat023	SBEIIb-2A	ATTTTACGACAGAAGTACTGATCTCACAAA	533898312	AAAGCTCTGCCTTTTCATATAGAAGGAG	533901635
Wheat024	SBEIIb-2A	CTATAGAACTTCTATTGCCATCTGTCATGT	533899642	ATAGGTTTCCAAATACATAGGCTCCTAGAT	533904368
Wheat025	SBEIIb-2A	GTGAATGTTCATAAAACATGTGTTTGCAAC	533903822	GGTGTAGAACATTAAATGGCGCAT	533908455
Wheat026	SBEIIb-2A	TGAGTAGAGATAGAGCAAATGGATACACA	533906291	GAAAGAAAATTTACCAGGTCAAATCTTCGA	533909576
Wheat027	SBEIIb-2A	GGCAGAGCTAGATTATTGGTTTAGCTA	533908861	CCAAAAATCCGAACAGATGAAACACTTC	533912712
Wheat028	SBEIIb-2A	TGTTAGTTTTCTTTGCTGTACACTTGTACT	533912408	AATTGTATACATGTATATGAATACGGCCTAAA	533916720
Wheat029	GBSSII-2A	GGTTTGTTAAACAATCGTTCGGAGAAT	616977384	GGTGAAAGAGTGTGAATGTTTGTTATTTAGTTA	616981146
Wheat030	GBSSII-2A	TAGCTCGCATTTAACTTATACCAGTTACTG	616980369	GCGGATCAGCACAAGTAAAATTATATCTTC	616983789
Wheat031	TPT-3A	AAAGACAGGCATTTAAGGGACATCA	162760951	CTCTTTATTTGAACCGTAAAGCAAATCTGT	162763858
Wheat032	TPT-3A	GGTATTATCGGTCTTTTAATCACTGTATCCAAT	162763186	AGCGTTATTTCCACAATATACGAACATACA	162768061
Wheat033	FBP-4A	TGAATAAATATAGGTGCTTCATTCGTTGCT	100631820	ACAACTTAGTTTTTAAAAAGTCAGGCCAAA	100636605
Wheat034	PGM-4A	AGAGAGAAAATCTCAAGGGTTCGTTT	579431320	ACCTGTTCTATGTAACTCCTTTATATGTGTGA	579436177
Wheat035	PGM-4A	TGTCACAGAAATATCAACCTACAATGTGG	579435153	TTTAAGGGAGTACCTAGAACTCATCTAGAT	579437852
Wheat036	PGM-4A	CTGTTTGCTTGCTTATTTATGAAGAGTGAA	579437426	GAAGTGTGATGATCATCATTCATTGAGC	579441764
Wheat037	BMY-4A	CCAAACTAATCAATTGACCATTGTGATTGA	601360856	CCTTTCGAGTTTATAGGGCTTATCTCAAA	601364061
Wheat038	BMY-4A	CCTCCTTTCCGGTTTATAAGGCTTAATTC	601363703	GTAATAGATGGATCGTTGTGTCTGCTT	601368413
Wheat039	GBSSI-4A	ACGGGAAGCTGCGTATCAATATC	688095712	ATGCTAGTAGTACAGACCAAGTTTTCATTT	688100489
Wheat040	GBSSI-4A	GAGGAAAAAGGAAACCATTTCATGATCTG	688097815	GCACGGGTGTTCTTCTAGTATATATATGT	688102782
Wheat041	PWD-4A	ACCTAGATTAATGGACGTTTCTTTTGGT	712862048	TTGATTAGCTGGGTATAGTACACTTCTGA	712864543
Wheat042	PWD-4A	GAGTTATGATATGTTAGGCGACAATCCT	712864195	CAGAACTGCATGTTTTGTGCCT	712867609
Wheat043	PWD-4A	ACTAACATTCTAATCAGGTGGTCTGACA	712867551	AGCTGTCATAACTGAAAGTATCTTTTGTGA	712872227
Wheat044	PWD-4A	CCGGCATTAAAGAAGTCTTTTAGTTCG	712870738	ATTGGTTAACCCTAATCATTAACTAACCCT	712875019
Wheat045	PWD-4A	ATTAAATTATCCAGAAAACGGAAGTGGGTA	712873059	TCGCTTAAATTCCTAGTTAAGAAGTATTTTCCC	712877148
Wheat046	FRK1-5A	ATTGGATTTGCCGAAAGTCAAACTTTAA	493863774	GTAAAGATTCGTATATTGGAAGGTAGTATTCGA	493868667
Wheat047	FRK1-5A	GACAAGATTTATCTGACATAGCAAATCAGC	493866072	TCCCTATGCTTCAACCATATATAGGTTCT	493870334
Wheat048	UGP2-5A	CATGGTGAATTGAATCTTGGAACCAAA	556675432	CGGTGCAAATTCATGTTTAAAGCACTA	556678193
Wheat049	UGP2-5A	CCTGGCCTGAGACACATCAATA	556677857	GATCATATTTGGATACTGATGTCAACTATAGCA	556682774
Wheat050	UGP2-5A	AAATTTGGACCAACATACTTGCATAATGAC	556681758	GAGATTCCAAGGTGCATTAAATCTTTTCAT	556685714
Wheat051	BT1-6A	GTCATCTTCTCTTTAGGGTTTTGTATCTGA	189918870	CAAAAGTGGACTTCTTCCTTATTGAATTGA	189922679
Wheat052	BT1-6A	GGTGAGAGAGAGGAAGAAGATCTGT	189920576	AAATTGGGACATTACTTCGTCCCAT	189923193
Wheat053	AATP-6A	ACCAGAAACTAAAAGATTCAATTGCAAGATC	199804586	CCGTCAACAGAAACTCCATATATACAAGTA	199808199
Wheat054	AATP-6A	TTCAATATTTCTCGTAAAGTTTATCTTCCCGT	199806611	TCATATTTCGTGGCTATGATTATAGGCTTG	199811288
Wheat055	SSIIb-6A	GCGTCTAATCCAAAACCCTGATTC	542252297	AGAACTAAAGGGAAGTCTAATTGCTCAG	542255627
Wheat056	SSIIb-6A	TACAGGTTCTAGCCACTAATTTTGTACG	542253226	GAACATTGTATTCATTTGGATAGGTGCAT	542257589
Wheat057	SSIIb-6A	GATGCCACTTTTCTGTATAAGGGCT	542256328	TGATCGATTGGAAGATATCATTGTCCATTT	542260739
Wheat058	PWD-7A	GAGTTATGATATGTTAGGCGACAGTCTT	20171985	TCTTAGCTAGATATGGTCATTAGCAGCA	20176460
Wheat059	PWD-7A	CCAGAAGAAGAATCTAAGTTTACATCGGT	20175940	CATATTTTTATGTACATTCGTGCAGGATGT	20179354
Wheat060	PWD-7A	ACTTCCATGAGACAATATACGAATGATGC	20177604	CATTCATCCGAAAACATACAATCTGCTATT	20179917
Wheat061	PWD-7A	GGTGCAATCTTCTGTCCTTAATTCTTTATC	20178730	TATCCTTTTCAGTGAAACAGTGCAGT	20183008
Wheat062	PWD-7A	CCCTCCCACGTCTTGTCATTTC	20180891	TTTCTTTCCCGACGCCTTGA	20183494
Wheat063	GBSSI-7A	GTTGGTTTTCTCATTTATGTGTATGCATGA	35763357	GCTCTCAAGTAGAAATCAAGTTCTTCAGAT	35767232
Wheat064	GBSSI-7A	TGCACGCGATTTAACAGCTTATTAATTAC	35766054	GGGTTTCCACCTTCCAGAAATCA	35770120
Wheat065	SSI-7A	CCATGATCCTGGTAAGACTAATGTGTAA	77434075	TCACTAGTTTGTAGCTAATCTGATTTTCCC	77438563
Wheat066	SSI-7A	GACATTGAAATAACATACAGTATGACGATACGA	77437570	CGTACAGATGGAAAGTAGATAGAAATCGAG	77441547
Wheat067	SSI-7A	GCTTTCTATCTATATGACAACAGAGTGCT	77439472	CTGAAAACAAAAGAGTTTCACTAGCACTTA	77442585
Wheat068	SSI-7A	CAATGAAACGTCTAGAAAAATCTACTGATCTG	77441475	GAAAGGAACCGACAAAGGAGAATAGAAATA	77445967
Wheat069	PUL-7A	CCCAATTCCATTTTCATGAAACACA	85610751	ACTTCTTCCATCAATTATTACTGTCTAGTAATC	85614928
Wheat070	PUL-7A	GGAAAAAGGGTATTCCCTGAAAGGA	85613957	GAAAGTTAGTTATGTTCTTGCGGGTAAAAT	85618845
Wheat071	PUL-7A	GCAATTTATTACTTGCCATTTCTTTGAAACAAG	85618108	TGGAAACACTCAGCTTATTTATCATGGAAT	85623072
Wheat072	SUS1-7A	CCATGGATTTATAAGAAAGTTCGTGGATT	115202230	GGAATGCTTGAATTCATAAATCACTTGTGA	115207039
Wheat073	SUS1-7A	GGTGGGCACATTTACCCAGTTA	115206246	GCCCTCTTGTGTTTTTATAGAGGTAGTAGA	115211135
Wheat074	SSIIa-7A	AGTATGAGAGAACAGCATACCAGGAT	145463280	CTTTTAATTTCTACAGAACAATTGGGATGACTG	145467357
Wheat075	SSIIa-7A	CCAAGGTAGTTGGTTCGTTATGACTT	145465715	TACACTTTCCATTCGTAAACGCTCT	145470303
Wheat076	SSIIa-7A	CTTGTCAGCCTATGACATAAATAAAATGGAAAT	145468801	TAAAAACGTATCCAAGCACCCTCTAAG	145473689
Wheat077	GWD-7A	ACAGCCACCTGCGATTAAGATC	206936454	CACCAACTCAGATCTTTAAGAGTATAAGAAACT	206939388
Wheat078	GWD-7A	CACTGGTATGAGTATCAGGAGAACAGA	206938764	AAGTTTTCTAGAGACAAAATATTTTTCGTCTGC	206941994
Wheat079	GWD-7A	AATGAGAAACAACAAGATATAGTGAGCGAA	206942123	GTTAATAGAGGAATTAAACAGAGGTGTACCAC	206947068
Wheat080	GWD-7A	GAACTTATGTAAAGTGTTAACCAAAAATGGTCA	206946801	CTGCTCTAATCAGTAACTCGTACATATGTT	206950548
Wheat081	ISA-7A	CTAACGAAGTTACAGAGTAGAGAGGAATC	235458203	TCAGTCATGATTACAGAATCGGGTATTAAA	235462108
Wheat082	ISA-7A	TGTTGTTAAAGGTCCTTGGATCATATTTGT	235461639	CGACAAATTAAATTTGGCATTCATCTGACA	235466065
Wheat083	ISA-7A	GTTGAGTGAATGTCACCTGGATTCTTTATA	235465665	GTTGACTTGAGGCGACTTGTACTA	235469312
Wheat084	GPT1-7A	CCCTGGACACTAGCAAAATATTTTGC	342803875	GAAATTTAAGTACAAATCACAGCACATGGTATA	342808261
Wheat085	GPT1-7A	GGCGCTTAATGTAATCTTTAACATCTATAAC	342806916	ACACTGAAAAACAGACATCAGATGATCATA	342811824
Wheat086	FRK2-7A	GCCGGTTATTATAAAGAAAGCGAGGAT	459208421	ATCAGGTCACCGTTAAGTATAAGGTAGTAT	459212287
Wheat087	FRK2-7A	CGACTGATTCAATATCAAAGTTGTCAACAA	459210569	AGAGTCCAACTAGGATTCCCTATCCTA	459214211
Wheat088	AK-7A	ATTTGTGCAATATGTCAAGTTTGTCCAAT	466239376	AATTATGTCCCACAATTTGCATCACATAC	466243735
Wheat089	AK-7A	CGTGAAAACTGAATTTGGAATCAGAATCAA	466241182	GATATGTGAGACCAGGAAAGAGTGATC	466245874
Wheat090	AK-7A	ATATAACAAGCTTTACGACAAGGCTGAT	466244703	GATAACTAGAGGTGCTTCAGTTCGATT	466248984
Wheat091	UGP1-7A	CTACGATCCCGAGGAGACGCAAA	610921169	GCCAAGATGGATAAATCAGATTTCTCTACA	610925191
Wheat092	UGP1-7A	GAATGCCAAAAAGCTTTTAGCAGAGT	610924368	AACCAGATTACTAACATGATCAATGTAAGGA	610928636
Wheat093	UGP1-7A	CTGATGGAAGAATGCATTTTCATGTGTATT	610927509	AGACAAGATTTCATATGCATCACACGA	610931916
Wheat094	SBEI-7A	GACCATGCACTCTCTCATGTTTATTCTATA	723268096	GTATCCAAAAGAAGCATAATATGAATGTTCCAT	723263195
Wheat095	SBEI-7A	CAACCAAATTAGTTGCTGCATTGTGA	723264640	CAACAATATATAACTGCAGATCTTCGGACA	723262230
Wheat096	SBEI-7A	TGATAGTACCCACTAACCAGCTATTATGAA	723262300	TCCAAATAAAAATCAGGTGAGTGTGTGAT	723257735
Wheat097	PGI-1B	CACTTTTGGTGTCACGAGTCGATATAT	33983978	CGCCTCATTAGAAAATAAGAAGTTTCCCT	33987471
Wheat098	PGI-1B	TACTATGAAAGAATAGTGCAGCTGTCTTG	33987173	TGCTTAGTTATCTGTAGATGTCAATTCAGA	33989515
Wheat099	PGI-1B	GCACAACTAGAAAGATTCATGAATGGTAC	33988684	GTACTGTTTGTGCAGTTATCACTAGAAGT	33993194
Wheat100	SSIII-1B	TATGTATTGACTTGTGCGAAGACCTC	141280238	TGTTTTTACTGAGAATTCGTTTCCTGGTAT	141282985
Wheat101	SSIII-1B	GTGTACCCATTGTAATCCATTTGTCTAATG	141282765	TTGAATAAGACATTGCTTCCAAACAGAAAG	141286946
Wheat102	SSIII-1B	CCCTTTTTCGGTAACAAGAAAAAGAAA	141285707	CCACATAGAGAATGAAGACAGTACTGGATA	141288444
Wheat103	SSIII-1B	GTTCAAGACACATTTGAGGCGAC	141287944	ACAAGGCAAGTAGGATAAGTAACTTGATTATAA	141291845
Wheat104	SSIII-1B	CCTTTCGTCTATTTTCCAAATTACAAATGC	141290608	GCCTTTTTCGGTAATACAAGATTTTGAACA	141293792
Wheat105	SSIII-1B	CCTCCAGAATGAATTTTCTCCAGTAAGTAT	141293657	GGAAAGAAAAATATTTAGGAACGGAGGG	141296429
Wheat106	SSIV-1B	GCCCGTCCATACATATTATTTGATCCC	598871636	AAAGAAATTTGCTCCAGATTTGCTCTAAAT	598876139
Wheat107	SSIV-1B	GCACTTTTTATATCACGGAAGACTTCCAA	598875532	CCAGATAGTAGTCATACTAGGCAGTGAATT	598879898
Wheat108	SSIV-1B	AGAACATTGTACTGAAGGAGGACATAGAA	598878943	AGAACCATATCTCATGGCTATCATCTGTA	598883437
Wheat109	SSIV-1B	GGGTAGTCTGTTAGCTATATGGTTCTATTG	598882342	GGAACGAGATTCTCTAACATTGTGAAGG	598885563
Wheat110	SSIV-1B	GGGAAAATCCTAGTTGATGATTTCTGG	598883674	ACTAGCAAATTCAGAACTAAAGTATGCTCA	598886695
Wheat111	SUS2-2B	GGCCCTATCAATAGTATTCCACATAGGA	171029766	CTCAATACAAGATGTATTCTGATCTCCGTA	171032096
Wheat112	SUS2-2B	CAAGACTTATATATGATTATACTTGTGCTCAGC	171031534	GTAGTTAGCACAAATGTTCTCTTTTGTGT	171035675
Wheat113	SUS2-2B	TGATTTCACAAAATCACAGATACCTTCCAT	171033877	GGTCAAAAACACAATTAAGATGACCTCAAA	171037816
Wheat114	SBEIIa-2B	GGGTTGATTTTGAAACATCTTCTAGAGTTG	442513993	GCTAGTGTCTTTATGCTGGATATTGTACAT	442518163
Wheat115	SBEIIa-2B	GGACACTACCAAGAATGTACTAAGTACC	442517482	GGGTATTCATACAGTCCATCTTTTTCTGTT	442521096
Wheat116	SBEIIa-2B	CATAAATATGAAAGCAAGTGCCTAAGCA	442519988	CCCTTTTCCTCTCTATTTTCTAGATACGGA	442522561
Wheat117	SBEIIa-2B	GCAACAACAATGGCATTTAATATAACTGTG	442521764	CTGTATGTAGTCCACCTAGTGGAATCTAT	442525818
Wheat118	SBEIIa-2B	ATATTTATTGTCTCCCAGACAAAAGCAGT	442525454	CAGGATCTTGGACATACTGCGAAT	442528892
Wheat119	SBEIIb-2B	CTTCTTTGCTTCATACGTACTCTCGA	468645858	CCTTCAACATCAATTTCTTCAGTAACCTGA	468649962
Wheat120	SBEIIb-2B	TGGTTTAGTTTCAAGTGAACGTTTTGG	468649517	AATAACTAAAAGAACCAGAAATCGACCCA	468652831
Wheat121	SBEIIb-2B	GTGCTTCCAAGAATTAAAAGACTTGGATAT	468652711	ACCTCCGAATCCAAGCAGATC	468656539
Wheat122	SBEIIb-2B	GGGTAATTTGCACGTAGTCGCATATA	468653803	AATTAAACAGAAGAGAATTGCCCAGTTAATTAC	468657593
Wheat123	SBEIIb-2B	TGGATGCGTTGGCTTCCA	468656413	AATTAAGTTATTATTGTTGAACGTTAGATGGGC	468660055
Wheat124	SBEIIb-2B	GGAAGAGAGTTTCTTATATATTGGTCCAAACT	468659887	GTTATTGGAGATGCTCTTAGTTCCTGT	468662285
Wheat125	SBEIIb-2B	TTTTTAGAGGCCGTAGACACATCT	468661751	CCTCTTGGAAAGTCTATCCATTCTACAAAATAG	468666467
Wheat126	SBEIIb-2B	TTTTTCTGATAGAATGTATTCATAACTAAGCCG	468665996	CAACACAAGAAGGTAATAATAACTAATTCGAGG	468670196
Wheat127	SBEIIb-2B	CCCTGGCTTTCGAAATTTATTCAAAAATTG	468668304	CATACAGCTCATGTGGTGATTTGATCTA	468672321
Wheat128	GBSSII-2B	GGAACTGCTTTGTGTATTTTGTGCTATAAA	555318938	CAGAACCGTAATTGGTTATCTCGGAA	555322109
Wheat129	GBSSII-2B	CATCTCTATCATATGCCATTCTGATAGGTC	555321171	CATTTTCTCTCACGTTTAGGTCCTTAGA	555325906
Wheat130	TPT-3B	AAAAAGACAAGGATGGACATTTTAAGGG	206192758	AACAATAATAGGCATAAAATCGTTACGTTTC	206197399
Wheat131	TPT-3B	GGGAAGATCCAAAAGCTACTACTATTTCC	206197334	AATCACATGGTGATGTGATCTAGATTACTA	206200755
Wheat132	BMY-4B	GCTGGCATTCTCTGAACATAATTATAGGAT	6144238	CCAAAGTACCCTGAAAAGAATGGAAATGTA	6148733
Wheat133	BMY-4B	GCATTGGAGAATTTCAGGTAAGCTT	6148667	AAAAGCAAAATAAATAAATCCATGGATGAAATG	6153406
Wheat134	PGM-4B	CGATAAACCTACCGATTTACGCCTTAT	34713191	CCCTGTTGTTCATTGTGTCAATAAATCAAT	34718124
Wheat135	PGM-4B	CCCGCACATTGTATTAAACTGTTCAT	34717915	TTGGTTAAACAAACGTGTTCACCAATAAA	34721283
Wheat136	PGM-4B	ATGTTTATGTTGAATAATGTACTGTGTGCC	34719946	GCAACTTGTGCTGATAAGAAATTTTTCCT	34723248
Wheat137	FBP-4B	TATTCAATTTCAGAAGTTGTGAGTTCCGTA	449766310	GCATTGCTAGTATTCCTGCTTATCTTATGT	449771117
Wheat138	FRK1-5B	GGATGATACAAGTCTCTTCAAATTGCCA	470975988	AGCTGATTTGCTATGTCAGATAGATCTTTT	470978185
Wheat139	FRK1-5B	GGTAATTGTGCAACAGTTATATACTTGTCC	470977105	GAGACTTATCAGTGTTCAACAAGGCT	470981367
Wheat140	UGP2-5B	GTTTTCGTGTGTATTTCTCTATGATTCAAGG	536042976	CACAGAGTATAGAAGGTGACATGAAGAATA	536047717
Wheat141	UGP2-5B	ACTTATTCCAGTTCTGTTTGCGAGT	536047150	CCTTATGATTAAGATGGCTTACCTTTTTGAACT	536051250
Wheat142	UGP2-5B	TCTTTGCTGATAAGCAAACATTGAAAGTAAC	536050299	CCTCACGCTCTTATATTTCTTTATGGC	536052478
Wheat143	ANT-6B	CGATGTTTCGTTAAAAGGGCGAAAAA	260547712	TGTACAAGCCCTAAACTTCTTTCACTAAAT	260552400
Wheat144	ANT-6B	GAGATGTTTTATCAATAACATACTTGTTCACCC	260550315	AATAACACTTTTATTATTGCCTTTAGGGCA	260552729
Wheat145	BT1-6B	CTGATGTCCTCCTAGGATTTCATGTTAAA	276744836	CATTACGGATGTACATGCATGTTAGAAAAA	276749525
Wheat146	SSIIb-6B	ATTCATGAACTTTTTCCAAAACCAATGGT	591572251	GAATAGGACTCCCTCCTGTAGTGA	591575798
Wheat147	SSIIb-6B	GGAGGTGGAAGGATGAACTAGTTCA	591574925	GCATTAAGAGGAATTCACTATGGCTAAGA	591578685
Wheat148	SSIIb-6B	GGTTGTGATACCAAAGTATGGCGATTA	591578353	CCATTTTCTTTTTGCGAGGAATGGT	591582145
Wheat149	SSI-7B	ACTAATGTGTAATTGGATCGTTGATTGGT	15591908	CGAGTCCGGAATGATGATATATGAGATAAG	15594264
Wheat150	SSI-7B	AGTTAATCATCACAGGTTGATTTATGGC	15593300	GGTTTGGGTCTACCACTTCTCATTAT	15598178
Wheat151	SSI-7B	GATCTGTTGGCTACAAACTGCTAAAATC	15596840	CCAATTTTATTCTGCCAATTGCTCTTAAGA	15600168
Wheat152	SSI-7B	TGGACAAAAATATCAACAGACGATCTGT	15599783	CTACCAACTGCTTCATTAGGAGTAGAGATATA	15603749
Wheat153	SSI-7B	TATATTTGGCGCAAGACGTGTACATAT	15603133	AATTTGGAGTAACTTCTTGCTGACAACTA	15605622
Wheat154	PUL-7B	GTTAATCGGTGTCCTCATTTGACAAATG	33951768	GCAATGATATTTTTATCGCTAATATTGGTTGCT	33955132
Wheat155	PUL-7B	GTTCATACATGAGACAAGTTCAAGACTGA	33954617	TGTCGGTAAGGAAATATTTTCTCTTTCACC	33959405
Wheat156	PUL-7B	TACATATTTCTATCACTGTGTACACAATGTAGC	33958374	GCTCATATAGAAAATTGGTCGCTAGTATGT	33961864
Wheat157	PUL-7B	CTAGGTTCAACAAACTGAACTTTATCACTG	33960703	ATTCATGGAAGAAATGACCTCAAAACTACT	33965234
Wheat158	SUS1-7B	AATGATACGCAAGCTTTGTATATTGGC	68342977	CCAAGGTTAAACTACTGCAAATGGAATAG	68347067
Wheat159	SUS1-7B	CCAAAAATACAGGATCAGTATTTGTTCAGA	68344686	GTGAAGCTAACTAATCTCTGTTATGCTACC	68348277
Wheat160	SUS1-7B	TCGATAGAGCATGGATCAAATCATTGTT	68347246	AGTACAACTTGGTTAAGCGCAATTG	68351877
Wheat161	SSIIa-7B	ACATTCTCCGCACGCTTAGG	107601987	CTTCTAATTTCTACAGAATAATTGGGATGTCT	107606456
Wheat162	SSIIa-7B	TTTGAAATGTTAATCAAGGATTTGAGAAATGC	107602849	GACTAGAGAAAAATCAAGATTTGGAGAAAAGG	107607590
Wheat163	SSIIa-7B	TCCAACTCAATTGACAACCTATTACAACT	107607012	ACAACTCGTAATAAGATCACAAGTGTCTC	107609491
Wheat164	SSIIa-7B	TTAAAGCTATGACTACTTGGTGTTGGATC	107609104	CCTCTCAATACATTGTCATCACAAACTACT	107613644
Wheat165	GWD-7B	CTGCCATTGCAAGTCGAATGAATAA	162113871	TCCTCCTTCTATCCTTGATTATATGTCAATCAA	162117958
Wheat166	GWD-7B	GGAACCTAAATTTATGTCGTAAGGAGTGA	162116547	CTCTTTCTCTGCTCACCTGTTATCC	162121110
Wheat167	GWD-7B	TACTACTGTCTAAGATTTGTGGCAGAGAT	162121046	ATAATAAATAATTGCATTTAAGCTGCAAGCTCA	162123760
Wheat168	GWD-7B	CCCTCAAATAATATGTACCTGGTATTGCAC	162123558	GGAGAAGTTGTCGTTGGTGGG	162127995
Wheat169	ISA-7B	CCATGACTATCTGACTAGCTTAAGTTATGC	175999083	CCTGTTAAAAGTTTGATTGGCAAATACTGA	176003857
Wheat170	ISA-7B	GCTCTATTAATATTGGGATTGGATGTTTCG	176000791	GCTATATTTCTCTTTGGAAACATGACCA	176005266
Wheat171	ISA-7B	CCTGATAAGAAAACAAGCAGTTTATACAAAACA	176005197	GGGACTGAACAAATAGTAGTTTTGACAAAT	176009483
Wheat172	ISA-7B	GGACTAATAAATGCAAAACATTGCAAATCC	176008868	GCTTTAATATCCCTTAGTTTCCAATGTGGA	176011020
Wheat173	GPT1-7B	CACTGTTAGGTAAATTGGTACACACCT	258903813	CAACGGTCTAAATCAGCTTTGGTTC	258900508
Wheat174	GPT1-7B	CATTCGCCTAATTTACACAAGGTTAAAAGA	258901604	AGGGTCATATCTAATATATCTGAGGCTACA	258897111
Wheat175	FRK2-7B	GTATGTTCTGGTTCTAGAGATGACACTG	411058269	ACTGGACGAAATATCGTCTGGTTTTAAATA	411062328
Wheat176	FRK2-7B	GTTTGGATCCAACTAATTTACTCGTTAGGT	411061680	GTGATACATGGAAGTGAAGTTTGAGAAGA	411064746
Wheat177	AK-7B	GATTGATATACTGGAAGGTGGTATTCGG	419028305	TTCTTTGCTTACGCAGAAATTTCTCAC	419031208
Wheat178	AK-7B	GTCTAAAGAGAAGAAGTTGACCCTACATC	419030097	GAAGAACACACACATGAAAATCAGATTCTT	419034248
Wheat179	AK-7B	AGCAATCACAGCATACTTTTGCATTTATTA	419032676	GGACCTTTCCTCAAATTACTCGTATACTTT	419035818
Wheat180	UGP1-7B	CCTATCGGCTGCAGGGAA	569954147	ACCCAATACTGTTTTACTTTATACAGCTCTTT	569950546
Wheat181	UGP1-7B	GGACATATGAACGGCATTAAGACTAGTATAA	569950806	CTAACCCTTATTTTGGATCAGAGGAAGTAT	569948275
Wheat182	UGP1-7B	AGTTCTATAAGGTTGTGAAAAGGAGAGGTA	569948545	TTTTTGGGAACTAGGAGGGCTTT	569944013
Wheat183	SBEI-7B	GCTAGGAACTCACAATAGCATCAACG	728687318	GTGCATCCCTACATCCATAAAGTAATGATT	728691049
Wheat184	SBEI-7B	TCAACTACTCTGTAATTAGTTGCTGCATT	728690168	AGGAGAATTTATCCCAACACAGAAGTTG	728693510
Wheat185	SBEI-7B	TCACTGGAAGTTACAAGGAATATTTTGGTT	728691990	CCAACTTTGTACCAACTTTAGTACAGTACT	728696654
Wheat186	PGI-1D	GTCCACATTTACACAACTATAAAGATTGCT	20050377	TTCTTGGGTACTTGATTACTTTATGCGT	20048108
Wheat187	PGI-1D	GGAGTAATATTTAATCAGGGAAAGAGACCA	20048985	TTCAGACTAGAGCAGGTACTTCATACATAA	20046634
Wheat188	PGI-1D	TATGTTACCTGGATAAGTTGTCCCAGAA	20047053	GCTGGTAGAAGCAATAGCCACTTTATTATT	20042441
Wheat189	SSIII-1D	CTCTAGGGCATATTTCCAACACAAGTATA	87753731	GAAAGAACTAAAATTGGAATACAACGCTCT	87756810
Wheat190	SSIII-1D	ATATGATGCAAAATGGACGTATCATTCTCT	87755238	CCCGATTATAGAACTGCTTAAAGCATTTTG	87758772
Wheat191	SSIII-1D	ATTTGCATGCGGAACATATTGGTTATT	87757209	AACTGTACATATAGAGAAAAGACAGGTATTACA	87761484
Wheat192	SSIII-1D	TTGTGGATCCGCAAGCACTAA	87760436	TCGCATCAAAGAAACTAGCCTTAGAATTAT	87763293
Wheat193	SSIII-1D	GTTTGGAACAAAACATATGATCAGGGTT	87761974	ACAAAACGTTTGATGTTTATTCGTTCACA	87765836
Wheat194	SSIII-1D	CCTCAAAATGGGTATGAATCAGCTAATGTATA	87763826	CGCAAAATTTGTGCAAAGGCCTA	87768204
Wheat195	SSIV-1D	CGTATTCAGTGGATTCGAACTTTTGG	441062968	GGGTAACCAGGTAATACTAGCTGCTAATAA	441067545
Wheat196	SSIV-1D	CGCCCTATTTTACATTTAGAGCAAATATGA	441066731	TTGTTATGCACATACTTACAACTCTATGCA	441069135
Wheat197	SSIV-1D	CCCTCAAATACTTCCTCATATCATGTGT	441068274	TTCCCAGATTGGTAAAGTAATTCTAGTGC	441071495
Wheat198	SSIV-1D	GGAGCAAAATTTCCCTTCTAATTGATGG	441069903	GTACTGATGTGTGGTTTTCTTCTGTTAC	441073279
Wheat199	SSIV-1D	GTCTGAAATGAATTACAGCAGTTCTGTTTT	441072910	GTATGACAAGGAGACCTGTAAGCAG	441076685
Wheat200	SUS2-2D	ACGTATTTGAGATATGGCTAAGAACTTTGA	119064327	AACTCTTGAGTTCTTATAAAACAGATTGCC	119068010
Wheat201	SUS2-2D	TGGGAAGTACTCCCTATGTAAAGAAACA	119065592	CCGTAGTATCCTATCATAATTCTTATTTCCTCG	119068536
Wheat202	SUS2-2D	AGTTTATGCTATTTGCAAATGACCACG	119068277	CACGACAAAAATAAGAAGTTCACGACTTC	119072237
Wheat203	SUS2-2D	CCCTTTAACAAGTTGCATAAAAGAGGGA	119071453	CCCTACTTTATCGAAGCTGAACAAATTTTA	119073743
Wheat204	SBEIIa-2D	CTCATAGGGTGAAGGATTGTATTAAACCC	372923031	GTAATTAATGAAAAGGCTGACAAAAGGCT	372927718
Wheat205	SBEIIa-2D	TGCCTGTGTTAAAGAAATGCTAAATTACAC	372927294	GCATAAGGAAAATTGGCAAAAACTAGTGG	372930324
Wheat206	SBEIIa-2D	CCCAGTAAATGTCATCTAGAACAAGAAACA	372928934	CCTCTTTGTCTGCTTGTTCTTTTGTC	372931591
Wheat207	SBEIIa-2D	TGCCTGATTTTCCCTTTAGAATACCAG	372930384	TTTGCTAATTCCTCTACCAAATTCCTAGG	372933397
Wheat208	SBEIIa-2D	CAGTAAGCTAATTTGTAAGTCCAGTAAGCT	372932850	CATGCTCATAGACTGCCACTAACTTA	372936969
Wheat209	SBEIIb-2D	GATGAACTCTTTTGTGTTTCCTTCACATTT	395600876	CTGATGAGCAGTAATTATTCACAATTAGTTGAA	395605178
Wheat210	SBEIIb-2D	CGAAATCACTGAAATTCATAGTAGCCGAA	395603902	GAATTAAGATTAATGTGAACTTAACACGCCA	395607775
Wheat211	SBEIIb-2D	TCCTCACCATACTAGCATAATGACTTGTTATAT	395607429	ATTTTAATTGACCGGTTAACAAGGAAAACT	395611360
Wheat212	SBEIIb-2D	GGCATAACTCGCTATTTAAAACTATGGTTC	395608925	CAACTATAATCACATTGTGGCCAAATCAAA	395612516
Wheat213	SBEIIb-2D	AATTATTAATTATATAATATGGCCCAAGGCCCA	395612124	AAAAATCTCACTCCCAATTTTGAGATCC	395616635
Wheat214	SBEIIb-2D	GAGTCCATGGTACAGTTTATACAGCAT	395614777	GGTCAAGATTCAAACAAAATGCAACAAAAT	395618747
Wheat215	SBEIIb-2D	AGAATGTATTCATAACTAAGCCGTTGACAA	395618395	GTTACTTCAGGTTTGCTAGGAATGAGA	395622814
Wheat216	SBEIIb-2D	GGGTGTTGAAGTGTATATGTGGATTACC	395620815	TGGTTGCTTCAGACTACCTAATGTACTATT	395624912
Wheat217	GBSSII-2D	CCTGGATAATTACTTTTTCCACAACCTGA	474499787	GCATATGTCAATTTCAAATAAACCAGTACAACA	474503641
Wheat218	GBSSII-2D	CCCTCAAATAATAAAATTACCAACCCTTGT	474502926	TAGAATCACTTACACCTAAACGTAGGAAGT	474507174
Wheat219	TPT-3D	CGATGAATTCGAAAACCTTGTTAAACATCT	143143664	GTGCGCTTTCAACAATTTTATTACTTTCTG	143147634
Wheat220	TPT-3D	TACAGGAAGCCTATCAGTTGAACAATATTC	143146956	TAGCATGCCCACCATTTAAAGACT	143151531
Wheat221	BMY-4D	CAATTGGCCACTGTGATGGATG	3401869	CACATATAACCCTCCGATAAACTGAGATTC	3397797
Wheat222	BMY-4D	CCATGTGTTCTAGTTTTATAGTGGGTGTA	3397904	TGCTTACACCTACTTTGTTGTACTCAAAT	3393265
Wheat223	PGM-4D	ACATATCCATCTTCAGACTTGTACTTTTGC	22936993	TGATAGTCATTCAATGAAAATGAAGATGTCTTA	22941450
Wheat224	PGM-4D	TGCGGATTTTTCTATAATGTTTGACCTAGA	22941120	ATCCTCACCAAAATGTTTCGGTTATTTG	22945462
Wheat225	PGM-4D	TTGTCTGACTAGTACAGTTAAGAAATTTTGTGT	22943668	CACAAACTACAGGTAAGATATAACGAGCA	22947374
Wheat226	FBP-4D	CCAACAGCTAGAACACACAACATT	364808914	CTAAAATACCAAGATAGGCCCATAGGTAAC	364813322
Wheat227	FRK1-5D	CCTCAATTGCAATTCGAATATGTTGTGAG	390569603	TAACTGAGCGTAATTTAGATGGTGGTTTTT	390573729
Wheat228	FRK1-5D	AGTCAAATACAACAAAGTTCAAGTCTCAATTAC	390571203	GTTTGTGTGTGGTGTGTGTTACAG	390575196
Wheat229	UGP2-5D	GGTGAGGAAAAAGGAAACTAGTACTAGAA	440640001	AGATGGTAGGACTTAAAAATGAAGCAGAAA	440644555
Wheat230	UGP2-5D	CTATCAGTGCTCTTTATCTTTCCGTTTAC	440644281	GTCTCAAAAATATGTTGTAGCATAAGTGCA	440648905
Wheat231	ANT-6D	GGACATGCTATATAGCTAACACTAGGAATT	147882088	GCTAGAGATGCCCTAACCACAGTTA	147886998
Wheat232	ANT-6D	GTTTGGATCATAGCCATTGTACCAAC	147886192	ACTGCATTTTCTATCAAAAATGATCGTCAA	147889139
Wheat233	BT1-6D	GGCCTGGATTGTGATTATTAGTAATGC	152268282	GTTTCCTTTTTCTTTTCAAAAGTACGCAAA	152271005
Wheat234	BT1-6D	TCTACACTTCAAAATTTCAAATCACGCATT	152269057	CCTAATGAACTGATGGTAGCATAGAACC	152273264
Wheat235	SSIIb-6D	ATGATGAACTATTGTCAAATTTGTGAGCTTTTA	395691196	CAAAGTGCTGTAGTTTATATACCCATGTG	395693979
Wheat236	SSIIb-6D	AATGTATGTCTGACAAAAGAGGAAGATCTG	395692866	TCATCGAGATGTAAATTGTTAACGATGAAG	395696796
Wheat237	SSIIb-6D	CCCGGTAATAAACTGAGAGAGAGGTAAA	395693912	CCTGTTACATACTTTTGTTGTCTAACACTT	395698059
Wheat238	SSIIb-6D	TGCCTGTATGTTCAGTTATTCTAGCTTTG	395697000	CAGTATGTATAACAGTACCACATGGCTTT	395700777
Wheat239	PWD-7D	CCTAAATGACTGTAGAACAAGTTTGTTTGG	20108839	GTTTTGAATCTGACCGAACCAGTTT	20112568
Wheat240	PWD-7D	CAAGGGTTCCAAAATTTGTTAAGGAGTAATAC	20112492	GGGCATAAATTGGAGCTAGTGAAAGATATA	20117304
Wheat241	PWD-7D	GCTTATCTCCCACAAGCATAAAGTTAGT	20113994	GAAAAGAAAAGTTAACTTGCAAAGGAGTCA	20118649
Wheat242	PWD-7D	TCTGTATCAATACTTCAAAACGCAATAGGT	20117583	AACGGATTAAGAGCATAATTGATTTGCTG	20121813
Wheat243	PWD-7D	CTTGCCAATTCTCGTTCCCAAT	20121681	GAAATTAAAAATCAAATACCCAACAAAGCACTG	20125109
Wheat244	GBSSI-7D	GCACTATTATACACCTATCTTTGCAGTCAT	35593475	CTCAGAGAGAAATAAACCCATCCTAGAAG	35595807
Wheat245	GBSSI-7D	ACTGTGATATAGCCACGCCCTATATATT	35594338	CCCAGGATGAACAAGATGAAGAATTTATTG	35598814
Wheat246	GBSSI-7D	TTGTTTATTCCACTACTCACTCACTCTAGA	35596287	TCACCGTTCCTTTTCAGTAAACATGTA	35600045
Wheat247	SSI-7D	CGTGGTAGATAATTTGATACGTGAGGTA	72934935	TCACATTCTTTATAAATTGCGTGACAACAG	72938398
Wheat248	SSI-7D	CTACTTTGTGTTTGCTGTGCAGTATATC	72938274	CCCACACCTACATGTTTGATTTATACTCTA	72942271
Wheat249	SSI-7D	GGGCAATTTCAGATGGTGAATTGTA	72940930	GGTCTTGTTAAGAAGTTCTCGGCATA	72945760
Wheat250	SSI-7D	GCCATGAGTTGATCACGAGATCTTATG	72945465	AATGCGGACAAAAAGAAATACCACTTAATC	72948569
Wheat251	PUL-7D	CCAACTTATAAAATTTTGAGTTCGCAGTGA	84259196	CCGTCTTAATGAACAGTTTCTTATGTCTGA	84262791
Wheat252	PUL-7D	GCAGCTACTAGATCATTTGTTGTAGTACAG	84260906	GGCGAGTATATTTCTAAGATGTTGCGT	84264311
Wheat253	PUL-7D	ATCCCAACAACGATAGCCTTTATGT	84263898	CATACCTTACTGTTTTGTCCATTTCAGATAAAC	84268243
Wheat254	PUL-7D	ATTATAACTCTAACACTATTGTCCTCTACTTCA	84266912	TCCTCTCTTAATACAGTTTTCCTAAATTTGGG	84269433
Wheat255	SUS1-7D	CAATGATCTTAGAAATAAGCGCGAGGATA	109169723	CGTGGAACCAATCTTCTTGAATTCATAAAT	109174097
Wheat256	SUS1-7D	TAAGATGTACACAACCTGTAAAACAGTACC	109173464	CAGCAGTTTATGCTCTCACGAAAAA	109176340
Wheat257	SUS1-7D	TGTCAAGAAAAAGACACAAGGTTATTCACT	109174309	GCAATGCAAACAAAATAACCTACGTACT	109178508
Wheat258	SSIIa-7D	ATTTTCCTCCTTCGGCATCTTAGTC	144128933	TGGATGAGGGACATAAAGGATCTCATAAAT	144132406
Wheat259	SSIIa-7D	AATAACTTGATCGAAGGAATTAGCTTTGC	144131862	GGGAGCTGAAATTTTATTGCTTATTGTCATAAT	144135060
Wheat260	SSIIa-7D	CAGGTGGAAATGCTATTTCCAAATCAATT	144134475	TATGGTGGAAAAAGTGAATGAGACCAA	144138429
Wheat261	SSIIa-7D	CAATGTTTGTTCTTATGAGTAATTCGAGCA	144136136	TCACATTATAGATCTTGCAGTTGTGCTT	144140398
Wheat262	GWD-7D	CTGCAAACATTGTAGTACAAATCATGCA	197876518	TGGTGGTTCTTGTTTGAAATTAAATAAGTGG	197880498
Wheat263	GWD-7D	ACAGGCGCTAAGTTTCTTTATACTCTTTT	197879871	GGGAGTATCTATTTTTAGATCCTAGTTGTGCTA	197883704
Wheat264	GWD-7D	CCATCCCTTCAGGAAACACGAT	197882235	GGCACCTCATAACGATCTATAACCG	197885731
Wheat265	GWD-7D	TCTCTACAAACCAACAAGCAAATTTTATGAC	197885440	GGATGCAAAGTACTATACCGTTTCTTTTT	197889351
Wheat266	GWD-7D	TTGTTTTTAAACCTGTCCAAAGTAGGGTA	197887779	GATCCCGGTAAGGGTCTTTTGA	197891404
Wheat267	ISA-7D	TTTCTTTTAGATTTGACCGTAATCGGTCT	220969400	GGAACAGTCCAATATCAAATAATACGGAATTCA	220971996
Wheat268	ISA-7D	CCGGATCAATTCCTATCTAGATACCTAGTG	220969821	AAGCAGCAAAAGAAATGAAAAAGTAGTTCT	220973698
Wheat269	ISA-7D	GATGTTAATATTTCGCAAGTACCTAAGCTG	220972823	CTTAACGGTTTAGGTAGAGAGAACCATAC	220976605
Wheat270	ISA-7D	GGATTTACACTGGGTGATTTGGTAACATAT	220976395	AAATGCCTTTAACTTTGACCAAGTTCAG	220981081
Wheat271	GPT1-7D	ACTGCTTGGTCTGGAATATTAGGTCT	318809031	AAAAACATTCATAAAGGAATAACAGATGGC	318812102
Wheat272	GPT1-7D	CATCAATAAAACTGGAGTAAATATTTTCAAGCA	318811881	GTTCTGGAGACGACAACAACAAG	318816350
Wheat273	FRK2-7D	GGTTGATTTAATGGAAAGTCTGAGACGAA	401549149	GATCATCATCATTAATCTTCCTCACTAATTGGA	401553967
Wheat274	FRK2-7D	ACGTATTTGGATCCAACTTCATTAGGTG	401552634	AGTTTAATCAACGGGTCTGCCAA	401555333
Wheat275	AK-7D	CGTTGGAGACGTATCATGCAACTA	407842031	GCTCGGATTTTACCAAAATTACATGTTTGT	407844591
Wheat276	AK-7D	GCTCAATTCACAGGAGAATGCGA	407844067	GGATATGAAAGAGATGTAAGGGCTCAT	407847546
Wheat277	AK-7D	CTTGTAGCTACCCTTAGCCTAACTAATAG	407846342	CCTCTCAATTTACTCGTATAGTACCATTGT	407850010
Wheat278	UGP1-7D	GGTGTTCTCCATTACTTTAGCTAATACTCC	530667966	CGAAATGATCAACAGTGACAAGTATCATAG	530672539
Wheat279	UGP1-7D	CACTTTCCACACTAAAATAGTGATCCAAAC	530672057	ATTGTTCTACCTACATATAAGAATGGATCCA	530674417
Wheat280	UGP1-7D	TATGTTCTGTCAAATTTAACTTGGATCCATTCT	530674366	CTGCTCAACCTTCTCAAACTTGAAT	530676822
Wheat281	UGP1-7D	TCACTATCCTCAGTTAAAAGTTTGCTAGAG	530676080	ATGTGTTAGCTCAAACAAACGACATG	530679214
Wheat282	SBEI-7D	CGGCTTTGAAACGGTAAAAGGTT	627320517	GGGCGAAAAGTTTAAACATCTGTTTTCTAT	627324179
Wheat283	SBEI-7D	AAAGGCTTAATATGAAACGTTAGAAGGGA	627323505	TAGTGATTGGGATGTTCTTTTAGAGCAAAT	627327838
Wheat284	SBEI-7D	AAACACCATAATTATCCTTTGTCATCCTGT	627326109	CTTTTGGCCAGCAATATAAGTTTATCACAT	627329037
Wheat285	SBEI-7D	AGTGGAAGATATTTGCTCTTTTCCCTAAAA	627327767	GCGTGAAATTTCTAGGATCACAAATCAAAA	627331748

## Sheet: Table S3
Table S3. Accessions and their agronomic traits in 2017 and 2018
Population	Acession number	Acession name	Agroecological zone or country	Group	NFH	TKW17 (g)	TKW18 (g)	SC17	SC18	AC17	AC18	SW17 (mg grain-1)	SW18 (mg grain-1)	AW17 (mg grain-1)	AW18 (mg grain-1)	HD17 (day)	HD18 (day)
CL	ZGNKE091A	Dabaipi	VII	3	5	32.653	34.5074	0.715974	0.631834	0.22549	0.237298	16.3651	15.2621	3.69017	3.62166	197	193
CL	ZGNKE092A	Xiaohongpi	VII	2	1	29.381	35.1771	0.680752	0.640562	0.221373	0.249778	13.8008	15.5479	3.05513	3.88352	188	181
CL	ZGNKE093A	Dingxingzhai	VII	2	0	22.837	29.9009	0.727351	0.611923	0.174593	0.212855	11.6274	12.808	2.03005	2.72624	188	181
CL	ZGNKE094A	Honglidangnianlao	VII	1	1	32.804	32.1745	0.704909	0.595762	0.207455	0.230983	15.2617	12.6511	3.16612	2.92219	189	180
CL	ZGNKE095A	Chunxiaomai	VII	3	5	36.004	37.7658	0.660647	0.678475	0.241049	0.251096	15.4609	16.655	3.72682	4.18201	205	196
CL	ZGNKE096A	Huoliaomai	VII	1	3	32.411	31.0571	0.685271	0.633607	0.226596	0.229387	14.8809	13.1843	3.37195	3.02429	208	196
CL	ZGNKE097A	Dahongmai	VII	3	5	51.916	47.1897	0.642569	0.644517	0.213568	0.22421	22.0173	20.0736	4.7022	4.50071	185	177
CL	ZGNKE098A	Shanxibaimai	I	2	0	25.33	26.9594	0.633997	0.655018	0.231744	0.236233	11.0808	12.1846	2.56791	2.87841	194	186
CL	ZGNKE099A	Niuzhijia	I	2	0	31.646	36.7499	0.666414	0.659382	0.233971	0.228577	14.1298	16.2356	3.30598	3.71108	203	195
CL	ZGNKE100A	Mahuaban	I	1	0	21.936	23.0613	0.681375	0.663746	0.221466	0.230107	10.1637	10.4087	2.25091	2.3951	205	196
CL	ZGNKE101A	Jiahongmai	I	2	0	30.886	33.1219	0.662673	0.643426	0.238467	0.240234	13.5084	14.0656	3.22132	3.37902	195	189
CL	ZGNKE102A	Hongjinmai	I	1	0	25.163	24.7952	0.634464	0.638244	0.25619	0.241273	11.1755	11.0778	2.86306	2.67276	189	180
CL	ZGNKE103A	Baiqimai	I	2	0	28.219	28.3003	0.677167	0.682566	0.227606	0.236193	12.803	12.9423	2.91404	3.05687	186	178
CL	ZGNKE104A	Xiaokouhong	I	1	0	32.774	31.7371	0.703818	0.670838	0.227835	0.230277	15.6855	14.4775	3.57371	3.33383	189	183
CL	ZGNKE105A	Lanhuamai	I	2	0	23.585	24.4461	0.685271	0.676702	0.225501	0.244515	10.9902	11.2491	2.47831	2.75056	186	179
CL	ZGNKE106A	Daimanghongmai	I	1	0	29.07	30.1066	0.634932	0.6512	0.239249	0.243186	12.3665	13.1356	2.95867	3.1944	192	186
CL	ZGNKE107A	Zhuoludongmai	I	1	0	30.063	30.8095	0.72439	0.697431	0.216986	0.24435	14.373	14.1818	3.11875	3.46532	188	185
CL	ZGNKE108A	Hongmai	I	1	0	35.417	34.0375	0.680908	0.6572	0.233853	0.262467	15.9164	14.7638	3.7221	3.87503	188	180
CL	ZGNKE109A	Honglaomai	I	2	3	35.381	34.171	0.675453	0.679157	0.232592	0.258335	15.5338	15.0848	3.61305	3.89695	208	196
CL	ZGNKE110A	Youmangbaifu	I	1	0	21.09	22.3323	0.597528	0.697159	0.283924	0.222361	8.44325	10.4313	2.39724	2.31952	200	197
CL	ZGNKE131A	Lanxizaoxiaomai	III	2	1	34.868	33.1489	0.710363	0.711069	0.222061	0.270164	16.8429	16.0284	3.74015	4.33028	184	177
CL	ZGNKE132A	Wangshuibai	III	1	1	38.505	39.3155	0.601424	0.693749	0.25682	0.263103	15.7473	18.5471	4.04422	4.87978	186	181
CL	ZGNKE133A	Wuyuanmai	III	2	1	35.179	36.4842	0.62714	0.684748	0.249827	0.24558	15.0023	16.9881	3.74797	4.17194	185	180
CL	ZGNKE134A	Chejianzi	III	1	2	32.807	31.565	0.616698	0.698386	0.257556	0.271929	13.3531	14.5494	3.43918	3.9564	184	173
CL	ZGNKE135A	Heshangmai	III	2	0	28.875	27.985	0.673739	0.718024	0.225026	0.268335	13.0343	13.4629	2.93306	3.61258	189	180
CL	ZGNKE136A	Nuomai	III	2	0	31.813	33.7562	0.625425	0.655973	0.247332	0.237221	13.3308	14.8359	3.29713	3.51939	189	180
CL	ZGNKE137A	Mangxiaomai	III	1	1	25.765	26.2419	0.619503	0.714615	0.246796	0.237792	10.5346	12.3769	2.5999	2.94313	192	184
CL	ZGNKE138A	Sankecun	III	3	6	51.622	56.1646	0.639763	0.702614	0.247094	0.241406	23.1181	27.6234	5.71235	6.66847	193	190
CL	ZGNKE139A	Paozimai	III	3	4	29.679	36.3456	0.698675	0.710523	0.232425	0.235178	14.1005	17.5606	3.2773	4.12986	184	177
CL	ZGNKE140A	Baiyoumai	VI	2	0	31.014	28.7759	0.666881	0.683657	0.237622	0.229076	14.0642	13.3775	3.34197	3.06447	191	182
CL	ZGNKE141A	Yangmai	VI	3	6	31.785	31.1244	0.645997	0.626924	0.251877	0.229185	13.7571	13.0735	3.46511	2.99624	195	192
CL	ZGNKE142A	Donghuachunmai	VI	2	0	31.016	32.795	0.658465	0.676975	0.23547	0.234148	13.2749	14.4309	3.12585	3.37897	186	181
CL	ZGNKE143A	Huoqiu	VI	2	0	23.358	30.6134	0.686051	0.647381	0.222118	0.243965	11.0571	13.6748	2.45598	3.33616	194	188
CL	ZGNKE144A	Daqingmang	VI	2	2	29.992	28.0285	0.639763	0.672747	0.238128	0.233165	12.8558	12.6336	3.06134	2.9457	195	193
CL	ZGNKE145A	Guangtou	VI	3	5	32.926	33.708	0.66766	0.691431	0.231157	0.241831	14.7289	15.6155	3.40469	3.77632	195	190
CL	ZGNKE146A	Chaoanxiaomai	V	2	1	29.679	32.0449	0.713355	0.706841	0.222002	0.213764	13.9733	14.9494	3.10209	3.19565	185	173
CL	ZGNKE147A	Chike	V	2	1	36.911	36.5454	0.764297	0.731116	0.20613	0.229349	18.6192	17.6345	3.83798	4.04447	184	173
CL	ZGNKE148A	Songruimai	V	2	2	32.055	36.0638	0.706987	0.692658	0.232929	0.249985	15.4105	16.9863	3.58955	4.24632	185	177
CL	ZGNKE149A	Shengen	V	2	1	27.394	36.0226	0.69322	0.729889	0.23442	0.198244	13.1031	18.1418	3.07164	3.59651	191	180
CL	ZGNKE150A	Shanglinxiaomai	V	1	1	31.718	31.8211	0.66082	0.646563	0.201165	0.204784	13.8335	13.5791	2.78283	2.78077	184	175
CL	ZGNKE151A	Baimangmai	II	2	1	31.703	32.1237	0.734209	0.696613	0.223393	0.244479	15.1298	14.5456	3.3799	3.55609	191	186
CL	ZGNKE152A	Huangguaxian	II	2	0	33.821	30.6933	0.707305	0.658973	0.218474	0.247465	15.7884	13.3492	3.44934	3.30346	186	182
CL	ZGNKE153A	Banjiemang	II	2	4	44.738	33.3524	0.669735	0.674111	0.251928	0.230348	19.4757	14.6141	4.90648	3.36633	186	184
CL	ZGNKE154A	Laolaixia	II	2	4	54.761	40.3667	0.663367	0.734253	0.226898	0.207989	25.4287	20.7476	5.76971	4.31527	192	185
CL	ZGNKE155A	Louguding	II	2	0	29.481	30.2911	0.651269	0.645199	0.255923	0.232444	12.48	12.7035	3.19393	2.95284	188	184
CL	ZGNKE156A	Xishanbiansui	II	1	0	31.706	32.107	0.695843	0.636471	0.224324	0.220966	15.2231	14.1003	3.41489	3.11568	186	178
CL	ZGNKE157A	Honggoudou	II	2	0	31.883	32.3319	0.640762	0.63988	0.234429	0.222247	13.4834	13.6544	3.1609	3.03465	186	180
CL	ZGNKE158A	Baihuomai	II	2	0	27.945	28.3284	0.651269	0.61806	0.259916	0.249012	12.5578	12.0809	3.26397	3.0083	191	187
CL	ZGNKE159A	Sanyuehuang	II	2	0	26.153	25.6122	0.682948	0.683248	0.234852	0.23415	11.6097	11.3747	2.72658	2.66338	186	177
CL	ZGNKE160A	Hongqiangchang	II	2	0	28.202	26.5556	0.709057	0.660882	0.225997	0.225857	13.5978	11.9341	3.07306	2.69539	185	177
CL	ZGNKE161A	Youzimai	II	2	0	32.476	32.0646	0.632324	0.680111	0.244315	0.212834	14.1694	15.0472	3.4618	3.20256	186	178
CL	ZGNKE162A	Pingyuan 50	II	2	0	37.093	38.3573	0.672442	0.697977	0.236729	0.214687	16.9612	18.2053	4.0152	3.90844	186	179
CL	ZGNKE163A	Baibiansui	II	2	2	33.192	35.2564	0.739304	0.631698	0.210005	0.234785	15.9503	14.4764	3.34965	3.39884	191	183
CL	ZGNKE164A	Baiqimai	I	3	4	29.512	27.1918	0.603669	0.673974	0.244323	0.20954	12.2927	12.6454	3.00338	2.6497	186	179
CL	ZGNKE165A	Baituzitou	II	2	0	28.665	29.0234	0.653975	0.662792	0.221666	0.206437	13.1223	13.4655	2.90877	2.77978	195	190
CL	ZGNKE166A	Youmangsaogudan	II	1	0	29.761	29.5164	0.705236	0.686794	0.231222	0.229644	14.4821	13.9875	3.34857	3.21214	189	183
CL	ZGNKE167A	Buyanghong	II	2	0	28.139	29.8294	0.639011	0.643153	0.243595	0.23031	12.2272	13.0457	2.97847	3.00456	188	183
CL	ZGNKE168A	Mazhamai	II	2	0	28.767	29.1457	0.72773	0.661428	0.204881	0.232352	14.2355	13.1089	2.91658	3.04588	186	179
CL	ZGNKE169A	Qiangchangmai	II	2	1	28.186	25.6066	0.63121	0.672611	0.231441	0.216611	11.5643	11.1951	2.67646	2.42498	186	177
CL	ZGNKE170A	Huomai	II	2	0	25.672	23.5372	0.66289	0.651745	0.186836	0.186656	11.4019	10.278	2.13028	1.91844	192	188
CL	ZGNKE171A	Meiqianwu	II	2	0	33.498	31.4599	0.566577	0.6572	0.27963	0.231801	12.7161	13.8526	3.55579	3.21103	188	179
CL	ZGNKE172A	Jiangmai	II	2	0	27.982	31.2907	0.670531	0.662655	0.228413	0.202421	12.5711	13.8924	2.87139	2.81212	196	189
CL	ZGNKE173A	Sanyuehuang	II	2	0	29.774	30.9059	0.645378	0.617651	0.220577	0.222199	13.0665	12.9805	2.88218	2.88427	186	180
CL	ZGNKE174A	Xiaofoshou	II	2	0	29.057	28.4295	0.617201	0.685567	0.252787	0.215545	12.3745	13.4483	3.1281	2.89873	189	183
CL	ZGNKE175A	Hongheshangtou	II	2	0	34.148	34.8477	0.713196	0.656245	0.205192	0.226686	16.0738	15.0933	3.29821	3.42144	189	184
CL	ZGNKE176A	Dakoumai	II	2	0	28.278	29.4132	0.574377	0.680111	0.277189	0.246307	10.7199	13.2028	2.97143	3.25194	188	178
CL	ZGNKE177A	Tumangmai	II	2	1	33.645	32.9846	0.688998	0.671247	0.199494	0.220155	16.2269	15.4986	3.23717	3.4121	189	180
CL	ZGNKE178A	Baitiaoyu	II	2	0	26.127	27.3653	0.662412	0.664837	0.216713	0.200929	11.7687	12.3716	2.55042	2.48581	191	184
CL	ZGNKE179A	Baimangmai	II	3	3	28.822	28.5108	0.649358	0.641108	0.215057	0.191378	12.3524	12.0638	2.65647	2.30875	196	197
CL	ZGNKE180A	Dayuhua	II	2	0	29.58	30.5561	0.679765	0.646699	0.225684	0.21307	13.6731	13.4372	3.08579	2.86306	189	183
CL	ZGNKE181A	Fumai	II	2	0	33.32	32.4601	0.586476	0.679293	0.263219	0.197857	13.0927	14.7735	3.44626	2.92303	186	178
CL	ZGNKE182A	Laoqimai	II	2	0	29.04	31.7534	0.720041	0.690749	0.232334	0.204912	14.637	15.3535	3.40067	3.14612	186	180
CL	ZGNKE183A	Chushanbao	II	2	1	34.853	36.4969	0.699027	0.706296	0.232032	0.197596	16.0797	17.0132	3.731	3.36175	191	183
CL	ZGNKE184A	Zijiehong	II	1	1	44.686	46.4199	0.701574	0.725798	0.228769	0.201539	20.6914	22.2364	4.73355	4.4815	197	194
CL	ZGNKE185A	Dalibanmang	II	2	1	35.468	40.1852	0.722747	0.690749	0.217437	0.2174	17.4314	18.8754	3.79024	4.10351	194	186
CL	ZGNKE186A	Liuyuehuang	IX	2	1	41.017	38.9639	0.650632	0.678475	0.239899	0.203091	18.414	18.2409	4.4175	3.70455	197	193
CL	ZGNKE187A	Gejiaxiang	IX	2	2	36.106	40.3255	0.685336	0.693204	0.256821	0.226976	16.8264	19.0086	4.32138	4.31448	194	190
CL	ZGNKE188A	Geerhongmai	IX	2	1	32.513	34.423	0.642672	0.718433	0.245487	0.186311	13.9998	16.5695	3.43676	3.08709	196	193
CL	ZGNKE189A	Dachunbaisilengmai	IX	2	0	29.76	37.6205	0.689794	0.679975	0.254793	0.218266	13.9592	17.3951	3.55671	3.79675	208	197
CL	ZGNKE190A	Bailanghuimai	IX	2	1	30.196	36.8079	0.720678	0.703841	0.239105	0.189453	14.7979	17.6167	3.53825	3.33754	196	195
CL	ZGNKE191A	Bendihuanghuamai	IX	2	0	25.488	35.1509	0.726886	0.671111	0.229164	0.196145	12.7835	16.2772	2.92953	3.19269	208	195
CL	ZGNKE192A	Zhahong	IX	2	1	30.215	37.6979	0.697594	0.737935	0.249087	0.214155	14.1221	18.6385	3.51764	3.99152	208	195
CL	ZGNKE193A	Motuoxiaomai	IX	2	0	20.308	24.041	0.741532	0.717342	0.232259	0.225685	10.5413	12.0719	2.44832	2.72446	186	181
CL	ZGNKE194A	Bianbachunmai 6	IX	2	1	29.783	31.0467	0.668462	0.629652	0.238249	0.235985	13.3389	13.0976	3.17797	3.09084	192	185
CL	ZGNKE195A	Baimangxiaomai	IX	2	1	25.151	28.35	0.681675	0.686385	0.226014	0.207315	11.6585	13.2321	2.63498	2.74321	185	177
CL	ZGNKE196A	Wujiangzhuo	IX	2	1	26.372	34.9457	0.678969	0.6527	0.238343	0.21446	12.1759	15.5101	2.90204	3.32631	195	186
CL	ZGNKE197A	Muzongzhuoga	IX	2	1	32.123	31.8921	0.677217	0.685157	0.209855	0.199618	15.0104	15.0773	3.15002	3.00969	211	197
CL	ZGNKE198A	Kangdingxiaomai	IX	2	0	35.329	40.4073	0.669098	0.604695	0.209288	0.210666	16.3106	16.8595	3.41362	3.55172	186	178
CL	ZGNKE199A	Shanmai	VIII	2	1	33.896	36.492	0.66082	0.69484	0.198493	0.177094	14.7834	16.735	2.93441	2.96367	188	179
CL	ZGNKE200A	Yizhimai	VIII	2	0	34.439	39.0751	0.74201	0.662792	0.216911	0.232384	16.8657	17.0931	3.65835	3.97217	195	188
CL	ZGNKE201A	Dabaimai	VIII	1	2	33.836	37.4685	0.690112	0.640153	0.231547	0.256215	16.3454	16.7899	3.78474	4.30182	201	190
CL	ZGNKE202A	Galaohan	VIII	2	2	34.701	37.9321	0.671646	0.655836	0.250467	0.256754	15.6155	16.6677	3.91118	4.27951	201	192
CL	ZGNKE203A	Huoliyan	VIII	2	0	31.295	37.2112	0.632484	0.661291	0.261981	0.238631	13.6576	16.9791	3.57803	4.05174	196	189
CL	ZGNKE204A	Shanmai	VIII	1	1	31.874	31.6576	0.70323	0.676429	0.253097	0.253227	15.242	14.5616	3.85772	3.68739	196	190
CL	ZGNKE205A	Hongtuzi	VIII	2	0	39.282	34.7563	0.685814	0.700977	0.20927	0.207733	18.0499	16.3235	3.7773	3.39093	192	190
CL	ZGNKE206A	Baidatou	VIII	1	1	38.463	43.2119	0.717175	0.724298	0.223667	0.240726	18.7576	21.2828	4.19546	5.12333	196	194
CL	ZGNKE207A	Huangjinmai	VIII	2	1	43.5	39.7291	0.644582	0.697704	0.267485	0.239589	19.3471	19.1262	5.17508	4.58242	197	194
CL	ZGNKE208A	Hongmangmai	VIII	3	4	29.638	34.1723	0.629459	0.69784	0.250418	0.235237	12.3129	15.7389	3.08337	3.70238	185	179
CL	ZGNKE209A	Dabaimai	VIII	3	5	40.229	40.4841	0.624205	0.667292	0.263288	0.266405	17.5778	18.9103	4.62802	5.0378	189	184
CL	ZGNKE210A	Baiqitou	VIII	3	4	45.117	43.9231	0.645378	0.710933	0.214028	0.212003	18.9264	20.2972	4.05078	4.30305	189	190
CL	ZGNKE231A	biantouguangkemai	IV	1	0	24.373	25.2348	0.602236	0.675338	0.246117	0.22618	10.128	11.759	2.49268	2.65966	194	188
CL	ZGNKE232A	Changmangshibiantou	IV	2	0	30.582	25.4134	0.540787	0.720206	0.255217	0.19925	11.5768	12.812	2.95461	2.55279	190	183
CL	ZGNKE233A	Zhugoumai	IV	2	0	31.115	31.4685	0.570716	0.701932	0.260029	0.232432	12.4305	15.4621	3.23228	3.5939	196	190
CL	ZGNKE234A	Dianxihongkeyangmai	IV	2	0	NaN	36.0722	NaN	0.679702	NaN	0.238623	NaN	17.1629	NaN	4.09544	186	178
CL	ZGNKE235A	Baidongmai	X	2	0	25.609	26.6846	0.570716	0.667428	0.27803	0.250398	9.79236	11.9328	2.72257	2.98794	200	195
CL	ZGNKE236A	Hongchunmai	X	2	1	40.574	42.519	0.564029	0.636062	0.248987	0.239788	15.1041	17.8495	3.76071	4.28011	201	197
CL	ZGNKE237A	Chunmai	X	2	0	42.034	36.7772	0.637419	0.704114	0.221812	0.222097	18.2194	17.6088	4.04129	3.91086	199	195
CL	ZGNKE238A	Hongdongmai	X	3	5	27.767	26.6991	0.64108	0.661837	0.213621	0.20279	12.1046	12.0159	2.58579	2.43671	210	197
CL	ZGNKE239A	Hongdongmai	X	2	1	36.833	33.5054	0.648085	NaN	0.238698	NaN	16.2322	NaN	3.8746	NaN	207	198
CL	ZGNKE240A	Wumangchunmai	X	3	5	31.571	33.0019	0.772416	0.776325	0.182296	0.196799	16.8263	17.6779	3.06737	3.479	207	198
CL	ZGNKE241A	Hongchunmai	X	2	2	33.824	35.9667	0.770347	0.709705	0.228135	0.239537	17.7182	17.3575	4.04215	4.15777	196	191
CL	ZGNKE242A	Hongjinbaoyin	X	2	1	55.752	51.3648	0.745035	0.691022	0.189805	0.24854	27.4145	23.4262	5.20341	5.82234	186	187
CL	ZGNKE243A	Hongdongmai	X	2	1	32.09	29.3121	0.721315	NaN	0.213278	NaN	16.2029	NaN	3.45572	NaN	209	198
CL	ZGNKE244A	Wumangchunmai	X	2	0	27.331	33.2017	0.757611	0.704387	0.202725	0.230819	14.2873	16.1369	2.8964	3.7247	193	190
CL	ZGNKE245A	Zhongguochun	IV	2	0	29.432	28.2558	0.744716	0.701523	0.217646	0.236491	14.6854	13.2808	3.19622	3.14079	186	182
MCC	ZGNKE001A	Jinghong 5	VII	3	5	53.679	47.0125	0.660491	0.730434	0.217552	0.210218	24.8182	24.0377	5.39925	5.05315	183	172
MCC	ZGNKE002A	Neimai 11	VII	3	3	34.112	33.6777	0.691973	0.59283	0.243596	0.267661	17.9764	13.9756	4.37897	3.74072	186	178
MCC	ZGNKE003A	Jinchun 3	VII	3	4	39.705	39.5523	0.676388	0.624674	0.194346	0.211468	17.9935	16.5539	3.49697	3.50062	186	179
MCC	ZGNKE004A	Lianglaiyoubaipixiaomai	VII	2	0	31.28	32.5811	0.71426	0.607013	0.213793	0.235148	14.5223	12.8552	3.10477	3.02287	190	186
MCC	ZGNKE005A	Bihongmai	VII	2	1	29.913	28.3446	0.698675	0.629857	0.201921	0.220078	13.5846	11.6045	2.74302	2.55389	190	187
MCC	ZGNKE006A	Zhongyou 9507	I	3	6	62.152	53.3729	0.670466	0.683794	0.225893	0.227098	28.7528	25.1823	6.49507	5.71885	184	179
MCC	ZGNKE007A	Jinmai 8	I	3	5	48.074	42.6048	0.684492	0.680521	0.207271	0.204965	21.7181	19.1357	4.50153	3.92213	184	178
MCC	ZGNKE008A	Fengkang 2	I	3	6	43.635	41.7667	0.666102	0.67902	0.23059	0.245741	20.0551	19.5687	4.62451	4.80884	186	180
MCC	ZGNKE009A	Changzhi 6406	I	3	5	41.342	45.199	0.719247	0.691703	0.207983	0.224763	19.6252	20.6345	4.08169	4.63786	186	180
MCC	ZGNKE010A	Beijing 8	I	3	5	39.934	36.4131	0.716597	0.682293	0.213591	0.207428	19.4593	16.8942	4.15634	3.50434	185	177
MCC	ZGNKE021A	Sumai 3	III	2	6	40.553	37.3355	0.692752	0.666201	0.234468	0.241794	19.3843	17.1623	4.54499	4.14975	184	177
MCC	ZGNKE022A	Yangmai 158	III	3	5	43.389	44.2869	0.58771	0.655154	0.26962	0.223667	17.8501	20.3103	4.81274	4.54274	184	179
MCC	ZGNKE023A	Enmai 4	III	3	6	49.749	45.5329	0.718467	0.671929	0.213015	0.233285	23.5904	20.1926	5.02512	4.71063	184	174
MCC	ZGNKE024A	Emai 6	III	3	4	45.881	41.9768	0.661738	0.685294	0.237067	0.232786	20.342	19.2735	4.82242	4.4866	185	180
MCC	ZGNKE025A	Anhui 3	III	2	1	35.886	34.8685	0.6474	0.675338	0.234015	0.244973	15.1012	15.3062	3.5339	3.74962	186	181
MCC	ZGNKE026A	Zhemai 1	III	2	1	34.385	30.2958	0.655504	0.635243	0.237014	0.270636	14.8761	12.7018	3.52584	3.43757	184	173
MCC	ZGNKE027A	Xinkehan 9	VI	3	5	43.755	43.853	0.687142	0.685021	0.228426	0.241775	20.1441	20.1269	4.60144	4.86619	191	187
MCC	ZGNKE028A	Kefeng 3	VI	3	5	31.672	33.1601	0.693999	0.712433	0.221001	0.241391	15.3862	16.537	3.40038	3.99188	193	188
MCC	ZGNKE029A	Kelao 4	VI	3	5	36.362	35.6497	0.652231	0.649154	0.211761	0.26463	16.3643	15.9681	3.46533	4.22564	186	181
MCC	ZGNKE030A	Xinshuguang 1	VI	3	6	46.659	41.6915	0.620594	0.64629	0.258068	0.274661	19.1111	17.7836	4.93197	4.88444	185	179
MCC	ZGNKE036A	Jinmai 2148	V	3	6	36.074	41.2715	0.718449	0.681748	0.211044	0.240709	17.1054	18.5702	3.60999	4.47003	186	180
MCC	ZGNKE037A	Dixiuzao	V	3	6	46.122	47.5892	0.766048	0.709296	0.202	0.228667	22.9656	21.9406	4.63905	5.01709	186	179
MCC	ZGNKE038A	Jingyang 60	II	2	0	28.967	24.9842	0.671646	0.674656	0.233399	0.221374	12.8407	11.1248	2.99699	2.46274	189	186
MCC	ZGNKE039A	Shite 14	II	2	0	30.738	27.9071	0.705713	0.698386	0.229291	0.20507	14.7507	13.2531	3.3822	2.71782	185	178
MCC	ZGNKE040A	Fuzhuang 30	II	2	0	29.19	26.834	0.732777	0.686385	0.208856	0.219894	14.545	12.5245	3.03781	2.75407	186	180
MCC	ZGNKE041A	Bima 1	II	3	3	32.843	39.7474	0.661139	0.64629	0.23806	0.219373	18.9779	17.2112	4.51787	3.77568	185	177
MCC	ZGNKE042A	Bima 4	II	3	3	37.772	36.1478	0.728797	0.720479	0.210797	0.198465	18.1686	17.1889	3.82988	3.41139	186	180
MCC	ZGNKE043A	Shijiazhuang 54	II	2	3	33.438	32.542	0.719245	0.72307	0.216671	0.214153	15.6326	15.2946	3.38713	3.27539	186	179
MCC	ZGNKE044A	Pingyang 27	II	3	4	48.353	46.9758	0.730548	0.638926	0.211616	0.215293	24.7269	21.0098	5.23262	4.52326	184	171
MCC	ZGNKE045A	Fengchan 3	II	2	0	41.242	38.4965	0.720359	0.649018	0.214364	0.220753	19.9051	16.7399	4.26693	3.69539	186	179
MCC	ZGNKE056A	Xiannong 39	II	2	5	47.111	40.147	0.758725	0.71707	0.217937	0.220441	25.021	20.1517	5.45301	4.44228	184	175
MCC	ZGNKE057A	Jinan 17	II	3	6	45.371	41.5378	0.716698	0.684066	0.239895	0.230491	21.7866	19.0378	5.2265	4.38803	185	179
MCC	ZGNKE058A	Xiaoyan 6	II	3	6	41.594	39.6378	0.739304	0.56726	0.212279	0.206589	20.2954	14.8401	4.3083	3.06579	185	179
MCC	ZGNKE059A	Shannong 7859	II	3	6	46.896	45.3768	0.763024	0.651336	0.227727	0.251683	25.0479	20.6889	5.7041	5.20704	185	181
MCC	ZGNKE060A	Aifeng 3	II	2	1	35.227	32.4566	0.766048	0.703023	0.21959	0.244767	17.5406	14.8315	3.85175	3.63027	186	181
MCC	ZGNKE061A	Lumai 1	II	3	6	47.419	44.463	0.717494	0.68093	0.230564	0.264834	22.1148	19.6795	5.09888	5.21181	191	182
MCC	ZGNKE062A	Wenmai 6	II	3	6	47.584	46.1337	0.752676	0.684612	0.232253	0.238565	23.6381	20.8452	5.49003	4.97295	185	181
MCC	ZGNKE063A	Laizhou 953	II	2	5	51.449	50.6648	0.756815	0.689658	0.225662	0.249898	26.088	23.4107	5.88707	5.85029	186	182
MCC	ZGNKE064A	Zhengzhou 741	II	2	4	38.047	36.6828	0.72227	0.711342	0.249855	0.262477	18.9613	18.0049	4.73758	4.72586	185	180
MCC	ZGNKE065A	Zangdong 4	IX	2	4	40.96	37.8021	0.727663	0.672202	0.245704	0.246222	19.3733	16.5169	4.76009	4.06682	196	190
MCC	ZGNKE066A	Rikaze 54	IX	2	2	35.525	34.774	0.645697	0.69334	0.246852	0.202525	15.5981	16.3949	3.85042	3.32038	197	195
MCC	ZGNKE067A	Rikaze 8	IX	3	6	44.764	43.5112	0.712877	0.642744	0.241377	0.259586	20.7423	18.1783	5.00671	4.71882	189	182
MCC	ZGNKE068A	Ganmai 8	VIII	3	6	47.017	46.3758	0.616086	0.728525	0.271914	0.264246	19.4076	22.6366	5.2772	5.98164	188	181
MCC	ZGNKE069A	Gaoyuan 506	VIII	3	4	40.353	37.2291	0.642831	0.566782	0.251834	0.292878	18.1581	14.7705	4.57283	4.32597	184	177
MCC	ZGNKE070A	Qingchun 28	VIII	3	5	44.025	45.5829	0.6925	0.684612	0.235477	0.284096	20.7314	21.2205	4.88176	6.02865	184	178
MCC	ZGNKE076A	Shuwan 8	IV	3	4	39.289	44.7403	0.695207	0.672474	0.2348	0.268012	18.8466	20.7598	4.42518	5.56389	186	181
MCC	ZGNKE077A	Fan 6	IV	3	5	34.843	36.3878	0.708897	0.662246	0.221621	0.269219	17.0431	16.6274	3.77711	4.4764	186	180
MCC	ZGNKE078A	Bimai 26	IV	3	5	34.271	37.7885	0.678969	0.692522	0.235406	0.25235	15.3575	17.2718	3.61525	4.35854	186	179
MCC	ZGNKE079A	Guinong 10	IV	3	5	40.895	41.9571	0.7202	0.699068	0.219816	0.254172	19.7332	19.6517	4.33768	4.99491	188	181
MCC	ZGNKE080A	Yunmai 34	IV	3	4	46.626	43.446	0.668462	0.693613	0.226501	0.223112	21.5057	20.7929	4.87106	4.63916	184	173
MCC	ZGNKE084A	Kashi 1	X	3	4	42.109	35.2221	0.73214	0.67752	0.214152	0.250405	21.2725	16.4659	4.55555	4.12316	201	195
MCC	ZGNKE085A	Kashibaipi	X	2	0	37.026	37.5707	0.745897	0.694158	0.236718	0.250204	18.2276	17.2128	4.31481	4.3067	195	193
MCC	ZGNKE086A	Tuokexun 1	X	2	0	28.876	33.9465	0.760477	0.680248	0.218118	0.207243	14.7129	15.4716	3.20915	3.20639	192	186
MCC	ZGNKE087A	Zhengmai 9023	II	3	6	43.883	47.7171	0.73803	0.714342	0.219865	0.244004	21.6993	22.8378	4.77092	5.57252	182	170
MCC	ZGNKE088A	Yanzhan 1	II	3	6	41.123	44.0958	0.745671	0.645063	0.222779	0.227071	20.8517	19.3423	4.64531	4.39208	182	171
FC	ZGNKA041A	Quivira	USA	3	5
FC	ZGNKA042A	Thatcher	USA	3	5
FC	ZGNKA043A	Rio	USA	3	3
FC	ZGNKA044A	Golden	USA	3	4
FC	ZGNKA045A	Relief	USA	3	5
FC	ZGNKA046A	Nebred	USA	3	6
FC	ZGNKA047A	Wabash	USA	1	2
FC	ZGNKA048A	Ioturk	USA	3	6
FC	ZGNKA049A	Lemhi	USA	3	4
FC	ZGNKA050A	Pilot	USA	3	6
FC	ZGNKA090A	Itana	USA	3	6
FC	ZGNKA091A	Centana	USA	1	3
FC	ZGNKA092A	Tascosa	USA	3	4
FC	ZGNKA093A	Onas 53	USA	3	5
FC	ZGNKA094A	Dual	USA	3	5
FC	ZGNKA095A	Conley	USA	3	5
FC	ZGNKA096A	Racine	USA	3	5
FC	ZGNKA097A	Warrior	USA	3	6
FC	ZGNKA099A	Monon	USA	3	5
FC	ZGNKA100A	Georgia 1123	USA	3	4
FC	ZGNKA301A	Centura	USA	3	6
FC	ZGNKA302A	Colt	USA	3	6
FC	ZGNKA303A	Agassiz	USA	3	5
FC	ZGNKA304A	Compton	USA	3	2
FC	ZGNKA305A	Saluda	USA	3	4
FC	ZGNKA306A	Adena	USA	3	5
FC	ZGNKA307A	Glenman	USA	3	4
FC	ZGNKA308A	Siouxland	USA	3	6
FC	ZGNKA309A	Cody	USA	1	3
FC	ZGNKA310A	Chisholm	USA	3	4
FC	ZGNKA401A	Clemson 201	USA	3	4
FC	ZGNKA402A	IL 84-4046	USA	3	6
FC	ZGNKA403A	IL 85-3132-1	USA	3	6
FC	ZGNKA404A	Finley	USA	3	5
FC	ZGNKA405A	Hiller	USA	3	3
FC	ZGNKA406A	Hazen	USA	3	5
FC	ZGNKA407A	USU-Apogee	USA	3	6
FC	ZGNKA408A	Glory	USA	3	4
FC	ZGNKA409A	Whitebird	USA	3	4
FC	ZGNKA410A	Pomerelle	USA	3	4
FC	ZGNKA491A	Crusades	USA	3	6
FC	ZGNKA492A	Lincolia	USA	3	4
FC	ZGNKA493A	Dakota	USA	3	4
FC	ZGNKA494A	Bowerbird	USA	3	5
FC	ZGNKA495A	Baxter	USA	3	5
FC	ZGNKA496A	Wylah	USA	3	5
FC	ZGNKA497A	Wilgoyne	USA	3	5
FC	ZGNKA498A	Westonia	USA	3	4
FC	ZGNKA499A	Ventura	USA	3	5
FC	ZGNKA500A	Tasman	USA	3	4
FC	ZGNKB01A	L21	Russia	3	5
FC	ZGNKB02A	L28	Russia	2	1
FC	ZGNKB03A	Ф2а	Russia	3	6
FC	ZGNKB04A	Ф3а	Russia	2	0
FC	ZGNKB05A	G7	Russia	2	1
FC	ZGNKB06A	G14	Russia	2	1
FC	ZGNKB07A	B55	Russia	3	4
FC	ZGNKB08A	D35	Russia	2	0
FC	ZGNKB09A	Ак-Урук	Russia	2	1
FC	ZGNKB10A	Чуuонuозюахоп	Russia	2	0
FC	ZGNKC01A	YAQUI 48	CIMMYT	3	4
FC	ZGNKC02A	LERMA 50	CIMMYT	3	5
FC	ZGNKC03A	GABO 54	CIMMYT	2	4
FC	ZGNKC04A	PENJAMO T 62	CIMMYT	3	4
FC	ZGNKC05A	PITIC S62	CIMMYT	3	5
FC	ZGNKC06A	NADADORES M 63	CIMMYT	3	5
FC	ZGNKC07A	LERMA ROJO 64	CIMMYT	3	3
FC	ZGNKC08A	SONORA 64	CIMMYT	3	5
FC	ZGNKC09A	INIA F 66	CIMMYT	3	3
FC	ZGNKC10A	SIETE CERROS T66	CIMMYT	3	6
FC	ZGNKD021A	SVENNO GRANNEN	Austria	3	5
FC	ZGNKD022A	VERBESSERTER-STJOHANNER	Austria	1	3
FC	ZGNKD023A	AROSO	Belgium	3	4
FC	ZGNKD024A	CAMA	Belgium	3	3
FC	ZGNKD025A	CELESTA	Belgium	3	4
FC	ZGNKD066A	YANA	Bulgaria	3	5
FC	ZGNKD067A	ARDUS	Switzerland	3	4
FC	ZGNKD068A	ARINA	Switzerland	3	6
FC	ZGNKD069A	BERNINA	Switzerland	3	3
FC	ZGNKD070A	BESSO	Switzerland	3	4
FC	ZGNKD096A	Lada	Czechoslovakia	3	6
FC	ZGNKD097A	Linda	Czechoslovakia	1	3
FC	ZGNKD098A	Livia	Czechoslovakia	3	4
FC	ZGNKD099A	Maja	Czechoslovakia	3	6
FC	ZGNKD100A	Oska	Czechoslovakia	3	5
FC	ZGNKD131A	Trane	Germany	3	5
FC	ZGNKD132A	TREND	Germany	3	5
FC	ZGNKD133A	ARAGON 03	Spain	3	4
FC	ZGNKD134A	ARGANDA	Spain	1	1
FC	ZGNKD135A	AZULON	Spain	3	4
FC	ZGNKD191A	VILMORIN23	France	3	4
FC	ZGNKD192A	VIRTUOSE	France	3	4
FC	ZGNKD193A	YGA_BLONDEAU	France	3	4
FC	ZGNKD194A	Banner	Britain	3	4
FC	ZGNKD195A	BARON	Britain	3	4
FC	ZGNKD236A	MV SUMMA	Hungary	3	6
FC	ZGNKD237A	Mv Tamara	Hungary	3	6
FC	ZGNKD238A	Adria	Italy	3	6
FC	ZGNKD239A	Aquila	Italy	3	3
FC	ZGNKD240A	ARGELATO	Italy	3	4
FC	ZGNKD301A	WYSOKOLITEWKA 218	Poland	3	6
FC	ZGNKD302A	Wysokolitewka Sztywnosloma	Poland	3	6
FC	ZGNKD303A	ZELAZNA	Poland	3	5
FC	ZGNKD304A	ALMONSOR	Portugal	3	5
FC	ZGNKD305A	Amarelo de Barba Branca	Portugal	3	3
FC	ZGNKD361A	TIMMO	Sweden	3	6
FC	ZGNKD362A	VIRTUS	Sweden	3	4
FC	ZGNKD363A	AGROUNIJA	Yugoslavia	3	6
FC	ZGNKD364A	Banacanka 1	Yugoslavia	3	6
FC	ZGNKD365A	Banatka	Hungary	3	4
FC	ZGNKE246A	Chixiaomai	Japanese	3	6
FC	ZGNKE247A	Funo	Italy	3	5
FC	ZGNKE248A	Кавказ	Russia	3	5
FC	ZGNKE249A	St 2422/464	Italy	3	6
FC	ZGNKE250A	Nanda 2419	Italy	3	4
FC	ZGNKE251A	Orofen	Chile	3	4
FC	ZGNKE252A	Nonglin 10	Japanese	2	4
FC	ZGNKE253A	Shuiyuan 86	Korea	2	1
FC	ZGNKE254A	Qianjiaomai	USA	3	5
FC	ZGNKE255A	Early Premium	USA	3	6
FC	ZGNKE256A	Triumph	USA	3	6
FC	ZGNKE257A	Lovrin 10	Rumania	3	6
FC	ZGNKE258A	Aodesa 3	Russia	3	5
FC	ZGNKE259A	Tanori	Mexico	3	4
FC	ZGNKE260A	Villa Glori	Italy	3	4
FC	ZGNKE261A	Atlas 66	USA	3	5
FC	ZGNKE262A	Gansu 96	USA	3	5
TE	ZGNKW137A	T. dicoccoides(Koern.) Schweinf. 137		3	1
TE	ZGNKW146A	T. dicoccum Schuebl. 146		3	2
TE	ZGNKW179A	T. durum Desf. 179		3	2
CL, Chinese landraces. MCC, modern Chinese cultivars. FC, foreign cultivars. TE, tetreploid wheat accessions.
Group, the group this accession belongs to
NFH, the number of favorable haplotypes of the six genes (SUS2-2A, SBEIIb-2A, SBEIIb-2B, BMY-4A, SSI-7A and SSIIa-7A).

## Sheet: Table S4
Table S4. Polymorphic sites detected in all accessions
Chr	START	Reference	ALT	ZGNKA041A	ZGNKA042A	ZGNKA043A	ZGNKA044A	ZGNKA045A	ZGNKA046A	ZGNKA047A	ZGNKA048A	ZGNKA049A	ZGNKA050A	ZGNKA090A	ZGNKA091A	ZGNKA092A	ZGNKA093A	ZGNKA094A	ZGNKA095A	ZGNKA096A	ZGNKA097A	ZGNKA099A	ZGNKA100A	ZGNKA301A	ZGNKA302A	ZGNKA303A	ZGNKA304A	ZGNKA305A	ZGNKA306A	ZGNKA307A	ZGNKA308A	ZGNKA309A	ZGNKA310A	ZGNKA401A	ZGNKA402A	ZGNKA403A	ZGNKA404A	ZGNKA405A	ZGNKA406A	ZGNKA407A	ZGNKA408A	ZGNKA409A	ZGNKA410A	ZGNKA491A	ZGNKA492A	ZGNKA493A	ZGNKA494A	ZGNKA495A	ZGNKA496A
chr1A	22294854	A	G	A/G	A	NA	NA	A/G	A/G	A	A/G	A/G	A	A	A	A	A/G	A/G	NA	NA	A/G	A/G	A/G	A/G	A/G	A	A	A/G	A/G	A/G	A/G	A	NA	A/G	A/G	NA	A/G	NA	A/G	G	A/G	A/G	A/G	G	A	A/G	A/G	A/G	A/G
chr1A	22294889	G	A	G	G	A	A	G	G	G	G	G	G	G	G	G	G	G	A	A	G	G	G	G	G	G	G	G	G	G	G	G	A	G	G	A	G	A	G	G	G	G	G	G	G	G	G	G	G
chr1A	22294979	C	A	C	C	A	A	C	C	C	C	C	C	C	C	C	C	C	A	A	C	C	C	C	C	C	C	C	C	C	C	C	A	C	C	A	C	A	C	C	C	C	C	C	C	C	C	C	C
chr1A	22295109	GACT	-	GACT	GACT	GACT	GACT	GACT	GACT	GACT	GACT	GACT	GACT	GACT	GACT	GACT	GACT	GACT	GACT	GACT	GACT	GACT	GACT	GACT	GACT	GACT	GACT/-	GACT	GACT	GACT	GACT	GACT	GACT	GACT	GACT	GACT	GACT	GACT	GACT	GACT	GACT	GACT	GACT	GACT	GACT	GACT	GACT	GACT	GACT
chr1A	22295223	A	C	A	A	C	C	A	A	A	A	A	A	A	A	A	A	A	C	C	A	A	A	A	A	A	A	A	A	A	A	A	C	A	A	C	A	C	A	A	A	A	A	A	A	A	A	A	A
chr1A	22295242	T	C	T	T	T	T	T	T	T	T	T	T	T	T	T	T	T	T	T	T	T	T	T	T	T	T	T	T	T	T	T	T	T	T	T	T	T	T	T	T	T	T	T	T	T	T	T	T
chr1A	22295269	G	T	G	G	G	G	G	G	G	G	G	G	G	G	G	G	G	G	G	G	G	G	G	G	G	G	G	G	G	G	G	G	G	G	G	G	G	G	G	G	G	G	G	G	G	G	G	G
chr1A	22295290	A	G	A	A	G	G	A	A	A	A	A	A	A	A	A	A	A	G	G	A	A	A	A	A	A	A	A	A	A	A	A	G	A	A	G	A	G	A	A	A	A	A	A	A	A	A	A	A
chr1A	22295454	T	A	T	T	T	T	T	T	T	T	T	T	T	T	T	T	T	T	T	T	T	T	T	T	T	T	T	T	T	T	T	T	T	T	T	T	T	T	T	T	T	T	T	T	T	T	T	T
chr1A	22295460	C	T	C	C	C	C	C	C	C	C	C	C	C	C	C	C	C	C	C	C	C	C	C	C	C	C	C	C	C	C	C	C	C	C	C	C	C	C	C	C	C	C	C	C	C	C	C	C
chr1A	22295533	C	G	C	C	G	G	C	C	C	C	C	C	C	C	C	C	C	G	G	C	C	C	C	C	C	C	C	C	C	C	C	G	C	C	G	C	G	C	C	C	C	C	C	C	C	C	C	C
chr1A	22295554	G	A	G	G	A	A	G	G	G	G	G	G	G	G	G	G	G	A	A	G	G	G	G	G	G	G	G	G	G	G	G	A	G	G	A	G	A	G	G	G	G	G	G	G	G	G	G	G
chr1A	22295609	T	C	T	T	C	C	T	T	T	T	T	T	T	T	T	T	T	C	C	T	T	T	T	T	T	T	T	T	T	T	T	T/C	T	T	C	T	C	T	T	T	T	T	T	T	T	T	T	T
chr1A	22295771	G	A	G	G	A	A	G	G	G	G	G	G	G	G	G	G	G	A	A	G	G	G	G	G	G	G	G	G	G	G	G	A	G	G	A	G	A	G	G	G	G	G	G	G	G	G	G	G
chr1A	22295887	C	T	C	C	T	T	C	C	C	C	C	C	C	C	C	C	C	T	T	C	C	C	C	C	C	C	C	C	C	C	C	T	C	C	T	C	T	C	C	C	C	C	C	C	C	C	C	C
chr1A	22295946	GAG	-	GAG	GAG	GAG	GAG	GAG	GAG	GAG	GAG	GAG	GAG	GAG	GAG	GAG	GAG	GAG	GAG	GAG	GAG	GAG	GAG	GAG	GAG	GAG	GAG/-	GAG	GAG	GAG	GAG	GAG	GAG	GAG	GAG	GAG	GAG	GAG	GAG	GAG	GAG	GAG	GAG	GAG	GAG	GAG	GAG	GAG	GAG
chr1A	22296222	C	T	C	C	T	T	C	C	C	C	C	C	C	C	C	C	C	T	T	C	C	C	C	C	C	C	C	C	C	C	C	T	C	C	T	C	T	C	C	C	C	C	C	C	C	C	C	C
chr1A	22296328	A	T	A	A	T	T	A	A	A	A	A	A	A	A	A	A	A	T	T	A	A	A	A	A	A	A	A	A	A	A	A	A/T	A	A	T	A	T	A	A	A	A	A	A	A	A	A	A	A
chr1A	22296360	A	G	A	A	G	G	A	A	A	A	A	A	A	A	A	A	A	G	G	A	A	A	A	A	A	A	A	A	A	A	A	A/G	A	A	G	A	G	A	A	A	A	A	A	A	A	A	A	A
chr1A	22296416	G	A	G	G	G	G	G	G	G	G	G	G	G	G	G	G	G	G	G	G	G	G	G	G	G	G	G	G	G	G	G	G	G	G	G	G	G	G	G	G	G	G	G	G	G	G	G	G
chr1A	22296638	G	A	G	G	A	A	G	G	G	G	G	G	G	G	G	G	G	A	A	G	G	G	G	G	G	G	G	G	G	G	G	A	G	G	A	G	A	G	G	G	G	G	G	G	G	G	G	G
chr1A	22296677	G	-	G	G	-	-	G	G	G	G	G	G	G	G	G	G	G	-	-	G	G	G	G	G	G	G	G	G	G	G	G	-	G	G	-	G	-	G	G	G	G	G	G	G	G	G	G	G
chr1A	22296718	TTAAG	-	TTAAG	TTAAG	TTAAG	TTAAG	TTAAG	TTAAG	TTAAG	TTAAG	TTAAG	TTAAG	TTAAG	TTAAG	TTAAG	TTAAG	TTAAG	TTAAG	TTAAG	TTAAG	TTAAG	TTAAG	TTAAG	TTAAG	TTAAG	TTAAG	TTAAG/-	TTAAG/-	TTAAG/-	TTAAG	TTAAG	TTAAG	TTAAG	TTAAG	TTAAG	TTAAG	TTAAG	TTAAG	TTAAG	TTAAG	TTAAG	TTAAG	TTAAG	TTAAG	TTAAG	TTAAG	TTAAG	TTAAG
chr1A	22296755	T	C	T	T	T	T	T	T	T	T	T	T	T	T	T	T	T	T	T	T	T	T	T	T	T	T	T	T	T	T	T	T	T	T	T	T	T	T	T	T	T	T	T	T	T	T	T	T
chr1A	22296798	G	A	A	A	G	G	A	A	A	A	A	A	A	A	G	A	A	G	G	A	A	A	A	A	A	A	A	A	A	A	A	G	A	A	G	A	G	A	A	A	A	A	A	A	A	A	A	A
chr1A	22296826	A	G	A	A	G	G	A	A	A	A	A	A	A	A	A	A	A	G	G	A	A	A	A	A	A	A	A	A	A	A	A	G	A	A	G	A	G	A	A	A	A	A	A	A	A	A	A	A
chr1A	22296882	-	TAG	-	-	-	-	-	-	-	-	-	-	-	-	-	-	-	-	-	-	-	-	-	-	-	-	-/TAG	-/TAG	-/TAG	-	-	-	-	-	-	-	-	-	-	-	-	-	-	-	-	-	-	-
chr1A	22296886	A	G	A	A	G	G	A	A	A	A	A	A	A	A	A	A	A	G	G	A	A	A	A	A	A	A	A	A	A	A	A	G	A	A	G	A	G	A	A	A	A	A	A	A	A	A	A	A
chr1A	22296973	T	C	T	T	C	C	T	T	T	T	T	T	T	T	T	T	T	C	C	T	T	T	T	T	T	T	T	T	T	T	T	C	T	T	C	T	C	T	T	T	T	T	T	T	T	T	T	T
chr1A	22297008	C	T	T	T	T	T	T	T	T	T	T	T	T	T	C	T	T	T	T	T	T	T	T	T	T	T	T	T	T	T	T	T	T	T	T	T	T	T	T	T	T	T	T	T	T	T	T	T
chr1A	22297133	A	C	A	A	C	C	A	A	A	A	A	A	A	A	A	A	A	C	C	A	A	A	A	A	A	A	A	A	A	A	A	C	A	A	C	A	C	A	A	A	A	A	A	A	A	A	A	A
chr1A	22297171	T	C	T	T	T	T	T	T	T	T	T	T	T	T	T	T	T	T	T	T	T	T	T	T	T	T	T	T	T	T	T	T	T	T	T	T	T	T	T	T	T	T	T	T	T	T	T	T
chr1A	22297193	GCAAC	-	GCAAC	GCAAC	GCAAC	GCAAC	GCAAC	GCAAC	GCAAC	GCAAC	GCAAC	GCAAC	GCAAC	GCAAC	GCAAC	GCAAC	GCAAC	GCAAC	GCAAC	GCAAC	GCAAC	GCAAC	GCAAC	GCAAC	GCAAC	GCAAC/-	GCAAC	GCAAC	GCAAC	GCAAC	GCAAC	GCAAC	GCAAC	GCAAC	GCAAC	GCAAC	GCAAC	GCAAC	GCAAC	GCAAC	GCAAC	GCAAC	GCAAC	GCAAC	GCAAC	GCAAC	GCAAC	GCAAC
chr1A	22297261	A	G	A	A	G	G	A	A	A	A	A	A	A	A	A	A	A	G	G	A	A	A	A	A	A	A	A	A	A	A	A	G	A	A	G	A	G	A	A	A	A	A	A	A	A	A	A	A
chr1A	22297391	A	T	A	A	A/T	NA	A	A	A	A	A	A	A	A	A	A	A	A/T	T	A	A	A	A	A	A	A	A	A	A	A	A	A/T	A	A	T	A	T	A	A	A	A	A	A	A	A	A	A	A
chr1A	22297544	A	G	A	A	A	A	A	A	A	A	A	A	A	A	A	A	A	A	A	A	A	A	A	A	A	A	A	A	A	A	A	A	A	A	A	A	A	A	A	A	A	A	A	A	A	A	A	A
chr1A	22297703	-	TG	-	-	-	-	-	-	-	-	-	-	-	-	-	-	-	-	-	-	-	-	-	-	-	-/TG	-/TG	-/TG	-/TG	-	-	-	-	-	-	-	-	-	-	-	-	-	-	-	-	-	-	-
chr1A	22297930	A	G	A	A	G	G	A	A	A	A	A	A	A	A	A	A	A	G	G	A	A	A	A	A	A	A	A	A	A	A	A	G	A	A	G	A	G	A	A	A	A	A	A	A	A	A	A	A
chr1A	22298106	G	T	G	G	T	T	G	G	G	G	G	G	G	G	G	G	G	T	T	G	G	G	G	G	G	G	G	G	G	G	G	T	G	G	T	G	T	G	G	G	G	G	G	G	G	G	G	G
chr1A	22298110	T	C	T	T	T	T	T	T	T	T	T	T	T	T	T	T	T	T	T	T	T	T	T	T	T	T	T	T	T	T	T	T	T	T	T	T	T	T	T	T	T	T	T	T	T	T	T	T
chr1A	22298284	T	C	T	T	C	C	T	T	T	T	T	T	T	T	T	T	T	C	C	T	T	T	T	T	T	T	T	T	T	T	T	C	T	T	C	T	C	T	T	T	T	T	T	T	T	T	T	T
chr1A	22298342	-	CTC	-/CTC	-	-	-	-	-	-	-	-	-	-	-	-	-	-	-	-	-	-	-	-/CTC	-	-	-	CTC	CTC	CTC	-	-	-	-	-	-	-	-	-	-	-	-	-	-	-	-	-	-	-
chr1A	22298541	C	A	C	C	C	C	C	C	C	C	C	C	C	C	C	C	C	C	C	A	C	C	C	C	C	C	C	C	C	A	A	C	C	C	C	C	C	C	C	C	C	C	C	C	C	C	C	C
chr1A	22298565	A	C	A	A	A	A	A	A	A	A	A	A	A	A	A	A	A	A	A	A	A	A	A	A	A	A	A	A	A	A	A	A	A	A	A	A	A	A	A	A	A	A	A	A	A	A	A	A
chr1A	22298601	C	T	C	C	C	C	C	C	C	C	C	C	C	C	C	C	C	C	C	C	C	C	C	C	C	C	C	C	C	C	C	C	C	C	C	C	C	C	C	C	C	C	C	C	C	C	C	C
chr1A	22298612	T	A	T	T	A	A	T	T	T	T	T	T	T	T	T	T	T	A	A	T	T	T	T	T	T	T	T	T	T	T	T	A	T	T	A	T	A	T	T	T	T	T	T	T	T	T	T	T
chr1A	22298702	G	T	G	G	G	G	G	G	G	G	G	G	G	G	G	G	G	G	G	G	G	G	G	G	G	G	G	G	G	G	G	G	G	G	G	G	G	G	G	G	G	G	G	G	G	G	G	G
chr1A	22298724	C	T	C	C	C	C	C	C	C	C	C	C	C	C	C	C	C	C	C	C	C	C	C	C	C	C	C	C	C	C	C	C	C	C	C	C	C	C	C	C	C	C	C	C	C	C	C	C
chr1A	22298732	C	A	C	C	C	C	C	C	C	C	C	C	C	C	C	C	C	C	C	C	C	C	C	C	C	C	C	C	C	C	C	C	C	C	C	C	C	C	C	C	C	C	C	C	C	C	C	C
chr1A	22298743	T	A	T	T	A	A	T	T	T	T	T	T	T	T	T	T	T	A	A	T	T	T	T	T	T	T	T	T	T	T	T	A	T	T	A	T	A	T	T	T	T	T	T	T	T	T	T	T
chr1A	22298820	TTG	-	TTG	TTG	TTG	TTG	TTG	TTG	TTG	TTG	TTG	TTG	TTG	TTG	TTG	TTG	TTG	TTG	TTG	TTG	TTG	TTG	TTG	TTG	TTG	TTG	TTG/-	TTG/-	TTG/-	TTG	TTG	TTG	TTG	TTG	TTG	TTG	TTG	TTG	TTG	TTG	TTG	TTG	TTG	TTG	TTG	TTG	TTG	TTG
chr1A	22298981	TATTAG	-	TATTAG/-	TATTAG	-	-	TATTAG	TATTAG	TATTAG	TATTAG	TATTAG	TATTAG	TATTAG	TATTAG	TATTAG	TATTAG	TATTAG	-	-	TATTAG	-	TATTAG	-	TATTAG	TATTAG	TATTAG/-	-	-	-	TATTAG	TATTAG	-	TATTAG	TATTAG	NA	TATTAG	-	TATTAG	TATTAG	TATTAG	TATTAG	TATTAG	TATTAG	TATTAG	TATTAG	TATTAG	TATTAG	TATTAG
chr1A	22299191	-	AAAGATGTTACACTT	-	-	NA	NA	-	-	-	-	-	-	-	-	-	-	-	NA	NA	-	NA	-	-/AAAGATGTTACACTT	-	-	-/ACACATGTTACACTTA	-/AAAGATGTTACACTT	AAAGATGTTACACTT	-/AAAGATGTTACACTT	-	-	NA	-	-	NA	-	NA	-	-	-	-	-	-	-	-	-	-	-
chr1A	22299210	AGCA	-	AGCA	AGCA	NA	NA	AGCA	AGCA	AGCA	AGCA	AGCA	AGCA	AGCA	AGCA	AGCA	AGCA	AGCA	NA	NA	AGCA	NA	AGCA	AGCA	AGCA	AGCA	AGCA	AGCA/-	-	AGCA/-	AGCA	AGCA	NA	AGCA	AGCA	NA	AGCA	NA	AGCA	AGCA	AGCA	AGCA	AGCA	AGCA	AGCA	AGCA	AGCA	AGCA	AGCA
chr1A	22299216	ACTGCAG	-	ACTGCAG	ACTGCAG	NA	NA	ACTGCAG	ACTGCAG	ACTGCAG	ACTGCAG	ACTGCAG	ACTGCAG	ACTGCAG	ACTGCAG	ACTGCAG	ACTGCAG	ACTGCAG	NA	NA	ACTGCAG	NA	ACTGCAG	ACTGCAG	ACTGCAG	ACTGCAG	ACTGCAG	ACTGCAG/-	-	ACTGCAG/-	ACTGCAG	ACTGCAG	NA	ACTGCAG	ACTGCAG	NA	ACTGCAG	NA	ACTGCAG	ACTGCAG	ACTGCAG	ACTGCAG	ACTGCAG	ACTGCAG	ACTGCAG	ACTGCAG	ACTGCAG	ACTGCAG	ACTGCAG
chr1A	22299262	-	A	-	-	NA	NA	-	-	-	-	-	-	-	-	-	-	-	NA	NA	-	NA	-	-	-	-	-	-	-	-	-	-	NA	-	-	NA	-	NA	-	-	-	-	-	-	-	-	-	-	-
chr1A	22299406	-	TA	-/TA	-	TA	TA	-	-	-	-	-	-	-	-	-	-	-	-/TA	TA	-	TA	-	TA	-	-	-	TA	TA	TA	-	-	-/TA	-	-	NA	-	TA	-	-	-	-	-	-	-	-	-	-	-
chr1A	22299577	GA	-	GA/-	GA	-	NA	GA	GA	GA	GA	GA	GA	GA	GA	GA	GA	GA	NA	-	GA	-	GA	-	GA	GA	GA	-	-	-	GA	GA	-	GA	GA	-	GA	GA/-	GA	GA	GA	GA	GA	GA	GA	GA	GA	GA	GA
chr1A	22299685	T	C	C	C	NA	NA	C	C	C	C	C	C	C	C	T	C	C	NA	NA	C	NA	C	C	C	C	C	C	C	C	C	C	NA	C	C	NA	C	NA	C	C	C	C	C	C	C	C	C	C	C
chr1A	22299736	ACGGT	-	ACGGT/-	ACGGT	-	-	ACGGT	ACGGT	ACGGT	ACGGT	ACGGT	ACGGT	ACGGT	ACGGT	ACGGT	ACGGT	ACGGT	ACGGT/-	-	ACGGT	-	ACGGT	-	ACGGT	ACGGT	ACGGT	-	-	-	ACGGT	ACGGT	NA	ACGGT	ACGGT	NA	ACGGT	NA	ACGGT	ACGGT	ACGGT	ACGGT	ACGGT	ACGGT	ACGGT	ACGGT	ACGGT	ACGGT	ACGGT
chr1A	22299773	-	AT	-/AT	-	AT	-	-	-	-	-	-	-	-	-	-	-	-	-	AT	-	AT	-	-/AT	-	-	-	AT	AT	AT	-	-	NA	-	-	-/AT	-	NA	-	-	-	-	-	-	-	-	-	-	-
chr1A	22299783	-	AGGGACAACTAGAAAGAT	-	AGGGACAACTAGAAAGAT	AGGCACAACTAGAAAGAT	AGGCACAACTAGAAAGAT	AGGGACAACTAGAAAGAT	AGGGACAACTAGAAAGAT	AGGGACAACTAGAAAGAT	-	-	AGGGACAACTAGAAAGAT	AGGGACAACTAGAAAGAT	AGGGACAACTAGAAAGAT	-	AGGGACAACTAGAAAGAT	AGGGACAACTAGAAAGAT	NA	AGGCACAACTAGAAAGAT	AGGGACAACTAGAAAGAT	AGGCACAACTAGAAAGAT	AGGGACAACTAGAAAGAT	-	-	AGGGACAACTAGAAAGAT	AGGGACAACTAGAAAGAT	-	-	-	AGGGACAACTAGAAAGAT	AGGGACAACTAGAAAGAT	NA	-	AGGGACAACTAGAAAGAT	AGGCACAACTAGAAAGAT	AGGGACAACTAGAAAGAT	NA	AGGGACAACTAGAAAGAT	AGGGACAACTAGAAAGAT	AGGGACAACTAGAAAGAT	AGGGACAACTAGAAAGAT	AGGGACAACTAGAAAGAT	AGGGACAACTAGAAAGAT	AGGGACAACTAGAAAGAT	AGGGACAACTAGAAAGAT	AGGGACAACTAGAAAGAT	AGGGACAACTAGAAAGAT	AGGGACAACTAGAAAGAT
chr1A	22299837	AC	A	A	A	-	A/-	A	A	AC	A	A	A	A	AC	A	A	A	NA	-	A	-	A	A	A	A	A	A	A	A	A	AC	-	A	A	-	A	-	A	A	A	A	A	A	A	A	A	A	A
chr1A	22300033	-	GA	-/GA	-	GA	GA	-	-	-	-	-	-	-	-	-	-	-	-	-/GA	-	-	-	TA	-	-	-	GA	GA	-/GA	-	-	-	-	-	NA	-	NA	-	-	-	-	-	-	-	-	-	-	-
chr1A	22300045	GAG	-	GAG/-	GAG	-	-	GAG	GAG	GAG	GAG	GAG	GAG	GAG	GAG	GAG	GAG	GAG	-	-	GAG	GAG/-	GAG	-	GAG	GAG	GAG	-	-	GAG/-	GAG	GAG	GAG	GAG	GAG	NA	GAG	NA	GAG	GAG	GAG	GAG	GAG	GAG	GAG	GAG	GAG	GAG	GAG
chr1A	22300195	T	C	C	C	NA	NA	C	C	C	C	C	C	C	C	T	C	C	NA	NA	C	NA	C	C	C	C	C	C	C	C	C	C	C	C	C	NA	C	NA	C	C	C	C	C	C	C	C	C	C	C
chr1A	22300243	GAA	-	GAA	GAA	NA	NA	GAA	GAA	GAA	GAA	GAA	GAA	GAA	GAA	GAA	GAA	GAA	GAA	GAA	GAA	NA	GAA	GAA	GAA	GAA	GAA/-	GAA	GAA	GAA	GAA	GAA	NA	GAA	GAA	NA	GAA	NA	GAA	GAA	GAA	GAA	GAA	GAA	GAA	GAA	GAA	GAA	GAA
chr1A	22300558	A	G	G	G	NA	NA	G	G	G	G	G	G	NA	G	A	G	G	NA	NA	G	NA	G	NA	G	G	G	G	G	G	G	G	NA	G	G	NA	G	NA	G	G	G	G	G	G	G	G	G	G	G
chr1A	22300590	C	A	C	C	NA	NA	C	C	C	C	NA	C	C	C	C	C	C	NA	NA	C	C	C	C	C	C	C	C	C	C	C	C	NA	C	C	NA	NA	NA	NA	NA	NA	NA	NA	NA	NA	NA	C	C	NA
chr1A	22300637	G	A	G	G	NA	NA	G	G	G	G	G	G	G	G	G	G	G	NA	NA	G	G	G	G	G	G	G	G	G	G	G	G	NA	G	G	NA	G	NA	G	G	G	G	G	G	G	G	G	G	G
chr1A	22300716	G	A	A	A	NA	NA	A	A	A	A	A	A	A	A	G	A	A	NA	NA	A	A	A	A	A	A	A	A	A	A	A	A	NA	A	A	NA	A	NA	A	A	A	A	A	A	A	A	A	A	A
chr1A	22300765	-	AATTAATCGAAACAAGC	AATTAATCGAAACAAGC	AATTAATCGAAACAAGC	NA	NA	AATTAATCGAAACAAGC	AATTAATCGAAACAAGC	AATTAATCGAAACAAGC	AATTAATCGAAACAAGC	AATTAATCGAAACAAGC	AATTAATCGAAACAAGC	AATTAATCGAAACAAGC	AATTAATCGAAACAAGC	-	AATTAATCGAAACAAGC	AATTAATCGAAACAAGC	NA	NA	AATTAATCGAAACAAGC	AATTAATCGAAACAAGC	AATTAATCGAAACAAGC	AATTAATCGAAACAAGC	AATTAATCGAAACAAGC	AATTAATCGAAACAAGC	AATTAATCGAAACAAGC	AATTAATCGAAACAAGC	AATTAATCGAAACAAGC	AATTAATCGAAACAAGC	AATTAATCGAAACAAGC	AATTAATCGAAACAAGC	NA	AATTAATCGAAACAAGC	AATTAATCGAAACAAGC	NA	AATTAATCGAAACAAGC	NA	AATTAATCGAAACAAGC	AATTAATCGAAACAAGC	AATTAATCGAAACAAGC	AATTAATCGAAACAAGC	AATTAATCGAAACAAGC	AATTAATCGAAACAAGC	AATTAATCGAAACAAGC	AATTAATCGAAACAAGC	AATTAATCGAAACAAGC	AATTAATCGAAACAAGC	AATTAATCGAAACAAGC
chr1A	22300861	-	TCC	-	-	NA	NA	-	-	-	-	-	-	-	-	-	-	-	NA	NA	-	-	-	-	-	-	-	-	-	-	-	-	-	-	-	NA	-	NA	-	-	-	-	-	-	-	-	-	-	-
chr1A	22301010	C	T	T	T	NA	NA	T	T	T	T	T	T	T	T	C	T	T	NA	NA	T	T	T	T	T	T	T	T	T	T	T	T	NA	T	T	NA	T	NA	T	T	T	T	T	T	T	T	T	T	T
chr1A	22301032	-	ACACACACAC	-	-	NA	NA	-	-/ACAC	-/ACAC	-	-/AC	-	-	-/AC	-	-/AC	-	NA	NA	-	-/AC	-/AC	-/AC	-	-	-/AC	-/AC	-/AC	-/ACAC	-	-	NA	-/AC	-/AC	NA	-	NA	-/AC	-	-/AC	-	-/AC	-/AC	-	-	-/AC	-/AC	-
chr1A	22301115	C	T	NA	NA	NA	NA	NA	NA	T	NA	NA	NA	NA	T	C	NA	NA	NA	NA	NA	NA	T	NA	NA	NA	NA	NA	NA	NA	NA	T	NA	NA	NA	NA	NA	NA	T	NA	T	T	T	T	NA	NA	NA	T	NA
chr1A	22301174	T	C	C	C	NA	NA	C	C	C	C	C	C	C	C	T	C	C	NA	NA	C	C	C	C	C	C	C	C	C	C	C	C	NA	C	C	NA	C	NA	C	C	C	C	C	C	C	C	C	C	C
chr1A	22301219	-	CGATGCCGCGGAGGGAGGT	-	-	NA	NA	-	-	-	-	-	-	-	-	-	-	-	NA	NA	-	-	-	-	-	-	-	-	-	-	-	-	NA	-	-	NA	-	NA	-	-	-	-	-	-	-	-	-	-	-
chr1A	22301349	-	GTGC	-	-	NA	NA	-	-	-	-	-	-	-	-	-	-	-	GTGC	NA	-	-	-	-	-	-	-	-	-	-	-	-	-	-	-	NA	-	NA	-	-	-	-	-	-	-	-	-	-	-
chr1A	22301372	GACG	-	GACG	GACG	NA	NA	GACG	GACG	GACG	GACG	GACG	GACG	GACG	GACG	GACG	GACG	GACG	-	NA	GACG	GACG	GACG	GACG	GACG	GACG	GACG	GACG	GACG	GACG	GACG	GACG	GACG	GACG	GACG	NA	GACG	NA	GACG	GACG	GACG	GACG	GACG	GACG	GACG	GACG	GACG	GACG	GACG
chr1A	22301464	-	TGTAATATAAT	-	-	NA	NA	-	-	-	-	-	-	-	-	-	-	-	NA	NA	-	-	-	-	-	-	-	-	-	-	-	-	-	-	-	NA	-	NA	-	TGTAATATAAT	-	-	-	-	TGTAATATAAT	-	-	-	-
chr1A	22301471	-	GGGCGTGTAATATAATCGGGGTG	GGGCGTGTAATATAATCGGGGTG	GGGCGTGTAATATAATCGGGGTG	NA	NA	GGGCGTGTAATATAATCGGGGTG	GGGCGTGTAATATAATCGGGGTG	GGGCGTGTAATATAATCGGGGTG	GGGCGTGTAATATAATCGGGGTG	GGGCGTGTAATATAATCGGGGTG	GGGCGTGTAATATAATCGGGGTG	GGGCGTGTAATATAATCGGGGTG	GGGCGTGTAATATAATCGGGGTG	-	GGGCGTGTAATATAATCGGGGTG	GGGCGTGTAATATAATCGGGGTG	NA	NA	GGGCGTGTAATATAATCGGGGTG	GGGCGTGTAATATAATCGGGGTG	GGGCGTGTAATATAATCGGGGTG	GGGCGTGTAATATAATCGGGGTG	GGGCGTGTAATATAATCGGGGTG	GGGCGTGTAATATAATCGGGGTG	GGGCGTGTAATATAATCGGGGTG	GGGCGTGTAATATAATCGGGGTG	GGGCGTGTAATATAATCGGGGTG	GGGCGTGTAATATAATCGGGGTG	GGGCGTGTAATATAATCGGGGTG	GGGCGTGTAATATAATCGGGGTG	GGGCGTGTAATATAATCGGGGTG	GGGCGTGTAATATAATCGGGGTG	GGGCGTGTAATATAATCGGGGTG	NA	GGGCGTGTAATATAATCGGGGTG	NA	GGGCGTGTAATATAATCGGGGTG	-	GGGCGTGTAATATAATCGGGGTG	GGGCGTGTAATATAATCGGGGTG	GGGCGTGTAATATAATCGGGGTG	GGGCGTGTAATATAATCGGGGTG	NA	GGGCGTGTAATATAATCGGGGTG	GGGCGTGTAATATAATCGGGGTG	GGGCGTGTAATATAATCGGGGTG	GGGCGTGTAATATAATCGGGGTG
chr1A	22301587	T	-	-	-	NA	NA	-	-	-	-	-	-	-	-	T	-	-	NA	NA	-	-	-	NA	-	-	NA	-	NA	-	-	-	NA	-	-	NA	-	NA	-	-	-	-	-	-	-	-	-	-	-
chr1A	22301610	A	G	G	G	NA	NA	G	G	G	G	G	G	G	G	A	G	G	NA	NA	G	G	G	NA	G	G	NA	G	NA	G	G	G	NA	G	G	NA	G	NA	G	G	G	G	G	G	G	G	G	G	G
chr1A	22301678	A	G	NA	NA	NA	NA	NA	NA	C	NA	NA	NA	NA	C	G	NA	NA	NA	NA	NA	NA	NA	NA	NA	NA	NA	NA	NA	NA	NA	C	NA	NA	NA	NA	NA	NA	NA	NA	NA	NA	NA	NA	NA	NA	NA	NA	NA
chr1A	22301938	G	A	NA	NA	NA	NA	NA	NA	NA	NA	NA	NA	NA	G	G	NA	NA	NA	NA	NA	NA	NA	NA	NA	NA	NA	NA	NA	NA	NA	G	NA	NA	NA	NA	NA	NA	NA	NA	NA	NA	NA	NA	NA	NA	NA	NA	NA
chr1A	22302119	G	A	NA	NA	NA	NA	NA	NA	NA	NA	NA	NA	NA	NA	A	NA	NA	NA	NA	NA	NA	NA	NA	NA	NA	NA	NA	NA	NA	NA	NA	NA	NA	NA	NA	NA	NA	NA	NA	NA	NA	NA	NA	NA	NA	NA	NA	NA
chr1A	22302343	-	TA	NA	NA	NA	NA	NA	NA	NA	NA	NA	NA	NA	NA	-	NA	NA	NA	NA	NA	NA	NA	NA	NA	NA	NA	NA	NA	NA	NA	NA	NA	NA	NA	NA	NA	NA	NA	NA	NA	NA	NA	NA	NA	NA	NA	NA	NA
chr1A	22302371	T	C	NA	NA	NA	NA	NA	NA	NA	NA	NA	NA	NA	NA	C	NA	NA	NA	NA	NA	NA	NA	NA	NA	NA	NA	NA	NA	NA	NA	NA	NA	NA	NA	NA	NA	NA	NA	NA	NA	NA	NA	NA	NA	NA	NA	NA	NA
chr1A	22302869	C	T	NA	NA	NA	NA	NA	NA	NA	NA	NA	NA	NA	NA	C	NA	NA	NA	NA	NA	NA	NA	NA	NA	NA	NA	NA	NA	NA	NA	NA	NA	NA	NA	NA	NA	NA	NA	NA	NA	NA	NA	NA	NA	NA	NA	NA	NA
chr1A	22303045	G	A	NA	NA	NA	NA	NA	NA	NA	NA	NA	NA	NA	NA	G	NA	NA	NA	NA	NA	NA	NA	NA	NA	NA	NA	NA	NA	NA	NA	G	NA	NA	NA	NA	NA	NA	NA	NA	NA	NA	NA	NA	NA	NA	NA	NA	NA
chr1A	22303057	GAG	-	-	-	NA	NA	-	NA	NA	NA	-	-	NA	NA	GAG	-	-	NA	NA	-	NA	-	NA	-	-	-	-	-	-	NA	NA	NA	NA	-	NA	-	NA	-	-	-	-	-	-	-	-	-	-	-
chr1A	22303117	G	-	NA	NA	NA	NA	NA	NA	NA	NA	NA	NA	NA	G	G	NA	NA	NA	NA	NA	NA	NA	NA	NA	NA	NA	NA	NA	NA	NA	-	NA	NA	NA	NA	NA	NA	NA	NA	NA	NA	NA	NA	NA	NA	NA	NA	NA
chr1A	22303251	C	T	NA	NA	NA	NA	NA	NA	C	NA	NA	NA	NA	T	C	NA	NA	NA	NA	NA	NA	NA	NA	NA	NA	NA	NA	NA	NA	NA	T	NA	NA	NA	NA	NA	NA	NA	NA	NA	NA	NA	NA	T	NA	NA	T	NA
chr1A	22303279	A	G	NA	NA	NA	NA	NA	NA	NA	NA	NA	NA	NA	G	A	NA	NA	NA	NA	NA	NA	NA	NA	NA	NA	NA	NA	NA	NA	NA	G	NA	NA	NA	NA	NA	NA	NA	NA	NA	NA	NA	NA	G	NA	NA	G	NA
chr1A	22303324	C	T	NA	NA	NA	NA	NA	NA	NA	NA	NA	NA	NA	C	C	NA	NA	NA	NA	NA	NA	NA	NA	NA	NA	NA	NA	NA	NA	NA	C	NA	NA	NA	NA	NA	NA	NA	NA	NA	NA	NA	NA	NA	NA	NA	NA	NA
chr1A	22303663	G	A	NA	NA	NA	NA	NA	NA	NA	NA	NA	NA	NA	NA	A	NA	NA	NA	NA	NA	NA	NA	NA	NA	NA	NA	NA	NA	NA	NA	NA	NA	NA	NA	NA	NA	NA	NA	NA	NA	NA	NA	NA	NA	NA	NA	NA	NA
chr1A	22303821	A	G	NA	NA	NA	NA	NA	NA	NA	NA	NA	NA	NA	A	A/G	NA	NA	NA	NA	NA	NA	NA	NA	NA	NA	NA	NA	NA	NA	NA	A	NA	NA	NA	NA	NA	NA	NA	NA	NA	NA	NA	NA	NA	NA	NA	NA	NA
chr1A	84000385	C	G	NA	NA	C	NA	NA	C	G	NA	NA	C	NA	G	C	NA	C	C	NA	NA	NA	C	NA	NA	C	C	C	C	NA	C	G	NA	NA	NA	NA	NA	NA	NA	NA	NA	NA	NA	NA	NA	NA	T	NA	NA
chr1A	84000440	C	A	C	C	C	C	C	C	C	C	NA	C	C	C	C	NA	C	C	C	C	NA	C	C	C	C	C	C	C	NA	C	C	C	C	C	C	C	C	C	C	C	C	NA	C	C	C	C	C	C
chr1A	84000906	G	A	G	G	G	G	G	G	T	G	G	G	G	T	G	G	G	G	G	G	NA	G	G	G	G	G	G	G	G	G	T	G	G	G	G	G	G	G	G	G	G	G	G	G	G	G	G	G
chr1A	84000943	T	C	T	T	T	T	T	T	T	T	T	T	T	T	T	T	T	T	T	T	NA	T	T	T	T	T	T	T	T	T	T	T	T	T	T	T	T	T	T	T	T	T	T	T	T	T	T	T
chr1A	84001638	G	A	NA	G	G	NA	NA	NA	A	NA	NA	NA	NA	A	NA	NA	G	NA	NA	G	NA	G	NA	G	G	NA	G	G	NA	G	A	NA	NA	NA	NA	NA	G	G	G	G	G	NA	NA	G	G	G	G	G
chr1A	84001839	A	C	A	A	A	A	A	A	C	A	A	A	A	C	A	A	A	A	A	A	A	A	A	A	A	A	A	A	A	A	C	A	A	A	A	A	-	A	A	A	A	A	A	A	A	A	A	A
chr1A	84001866	-	A	-	-	-	-	-	-	-	-	-	-	-	-	-	-	-	-	-	-	-	-	-	-	-	-	-	-	-	-	-	-	-	-	-	-	-	-	-	-	-	-	-	-	-	-	-	-
chr1A	84002104	G	A	G	G	G	G	G	G	A	G	G	G	G	A	G	G	G	G	G	G	G	G	G	G	G	G	G	G	G	G	A	G	G	G	G	G	G	G	G	G	G	G	G	G	G	G	G	G
chr1A	84002144	A	C	A	A	A	A	A	A	G	A	C	A	A	G	A	C	A	A	A	A	A	A	A	A	A	A	A	A	C	A	G	C	A	A	A	A	A	A	A	A	A	C	A	A	A	A	A	A
chr1A	84003127	A	-	A	A	A	A	A	A	-	A	A	A	A	-	A	A	A	A	A	A	A	A	A	A	A	A	A	A	A	A	-	A	A	A	A	A	A	A	A	A	A	A	A	A	A	A	A	A
chr1A	84003256	A	-	A	A	A	A	A	A	AG	A	G	A	A	AG	A	G	A	A	A	A	A	A	A	A	A	A	A	A	G	A	AG	G	A	A	A	A	A	A	A	A	A	G	A	A	A	A	A	A
chr1A	84003362	C	T	C	C	C	C	C	C	T	C	C	C	C	T	C	C	C	C	C	C	C	C	C	C	C	C	C	C	C	C	T	C	C	C	C	C	C	C	C	C	C	C	C	C	C	C	C	C
chr1A	84003498	C	G	C	C	C	C	C	C	A	C	C	C	C	A	G	C	C	C	C	C	C	C	C	C	C	C	C	C	C	C	A	C	C	C	C	C	C	C	C	C	G	C	C	C	C	C	G	G
chr1A	84004224	G	-	G	G	G	G	G	G	-	G	G	G	G	-	G	G	G	G	G	G	G	G	G	G	G	NA	G	G	G	G	-	G	G	G	G	G	G	G	G	G	G	G	G	G	G	G	G	G
chr1A	84004710	A	G	A	A	A	A	A	A	A	A	A	A	A	A	A	A	A	A	A	A	A	A	A	A	A	A	A	A	A	A	A	A	A	A	A	A	A	A	A	A	A	A	A	A	A	A	A	A
chr1A	84004994	G	C	G	G	G	G	G	G	T	G	C	G	G	T	G	C	G	G	G	G	G	G	G	G	G	G	G	G	C	G	T	C	G	G	G	G	G	G	G	C	G	C	G	G	G	G	G	G
chr1A	84005010	-	G	-	-	-	-	-	-	-	-	-	-	-	-	-	-	-	-	-	-	-	-	-	-	-	-/GAC	-	-	-	-	-	-	-	-	-	-	-	-	-	-	-	-	-	-	-	-	-	-
chr1A	84005416	-	C	-	-	-	-	-	-	G	-	-	-	-	G	-	-	-	-	-	-	-	-	-	-	-	-	-	-	-	-	G	-	-	-	-	-	-	-	-	-	-	-	-	-	-	-	-	-
chr1A	84006017	C	T	C	C	C	C	C	C	T	C	C	C	C	T	C	C	C	C	C	C	C	C	C	C	C	C	C	C	C	C	T	C	C	C	C	C	C	C	C	C	C	C	C	C	C	C	C	C
chr1A	84006078	G	A	G	G	G	G	G	G	G	G	G	G	G	G	G	G	G	G	G	G	G	G	G	G	G	G	G	G	G	G	G	G	G	G	G	G	G	G	G	G	G	G	G	G	G	G	G	G
chr1A	84006157	G		G	G	G	G	G	G	G	G	G	G	G	G	G	G	G	G	G	G	G	G	G	G	G	G	G	G	G	G	G	G	G	G	G	G	G	G	G	G	G	G	G	G	G	G	G	G
chr1A	84006183	G	T	G	G	G	G	G	G	T	G	G	G	G	T	G	G	G	G	G	G	G	G	G	G	G	G	G	G	G	G	T	G	G	G	G	G	G	G	G	G	G	G	G	G	G	G	G	G
chr1A	84006324	A	C	A	A	A	A	A	A	C	A	A	A	A	C	A	A	A	A	A	A	A	A	A	A	A	A	A	A	A	A	C	A	T	A	A	A	A	A	A	A	A	A	A	A	A	A	A	A
chr1A	84006398	C	T	C	C	C	C	C	C	T	C	C	C	C	T	C	C	C	C	C	C	C	C	C	C	C	C	C	C	C	C	T	C	C	C	C	C	C	C	C	C	C	C	C	C	C	C	C	C
chr1A	84006468	G	T	G	G	G	G	G	G	T	G	A	G	G	T	G	A	G	G	G	G	G	G	G	G	G	G	G	G	A	G	T	A	G	G	G	G	G	G	G	G	G	A	G	G	G	G	G	G
chr1A	84006482	T	A	T	T	T	T	T	T	-	T	T	T	T	-	T	T	T	T	T	T	T	T	T	T	T	T	T	T	T	T	-	T	T	T	T	T	T	T	T	T	T	T	T	T	T	T	T	T
chr1A	84006518	G	A	G	G	G	G	G	G	A	G	G	G	G	A	G	G	G	G	G	G	G	G	G	G	G	G	G	G	G	G	A	G	G	G	G	G	G	G	G	G	G	G	G	G	G	G	G	G
chr1A	84006560	C	CATAAACTGCATGG	C	C	C	C	C	C	CATAAACTGCATGG	C	T	C	C	CATAAACTGCATGG	C	T	C	C	C	C	C	C	C	C	C	C	C	C	T	C	CATAAACTGCATGG	T	C	C	C	C	C	C	C	C	C	T	C	C	C	C	C	C
chr1A	84006693	G		G	G	G	G	G	G	G	G	G	G	G	G	G	G	G	G	G	G	G	G	G	G	G	G	G	G	G	G	G	G	G	G	G	G	G	G	G	G	G	G	G	G	G	G	G	G
chr1A	84006822	A	T	A	A	A	A	A	A	T	A	G	A	A	T	A	G	A	A	A	A	A	A	A	A	A	A	A	A	G	A	T	G	A	A	A	A	A	A	A	A	A	G	A	A	A	A	A	A
chr1A	84007009	A	C	A	A	A	A	A	A	C	A	A	A	A	C	A	A	A	A	A	A	A	A	A	A	A	A	A	A	A	A	C	A	A	A	A	A	A	A	A	A	A	A	A	A	A	A	A	A
chr1A	84007093	A	C	A	A	A	A	A	A	C	A	A	A	A	C	A	A	A	A	A	A	A	A	A	A	A	A	A	A	A	A	C	A	A	A	A	A	A	A	A	A	A	A	A	A	A	A	A	A
chr1A	84007227	C	A	C	C	C	C	C	C	C	C	A	C	C	C	C	A	C	C	C	C	C	C	C	C	C	C	C	C	A	C	C	A	C	C	C	C	C	C	C	C	C	A	C	C	C	C	C	C
chr1A	84007367	C	T	C	C	C	C	C	C	C	C	C	C	C	C	C	C	C	C	C	C	C	C	C	C	C	C	C	C	C	C	C	C	C	C	C	C	C	C	C	C	C	C	C	C	C	C	C	C
chr1A	84007607	A	T	A	A	A	A	A	A	T	A	A	A	A	T	A	A	A	A	A	A	A	A	A	A	A	A	A	A	A	A	T	A	A	A	A	A	A	A	A	A	A	A	A	A	A	A	A	A
chr1A	84007609	A	G	A	A	A	A	A	A	G	A	A	A	A	G	A	A	A	A	A	A	A	A	A	A	A	A	A	A	A	A	G	A	A	A	A	A	A	A	A	A	A	A	A	A	A	A	A	A
chr1A	84007698	G	A	G	G	G	G	G	G	G	G	G	G	G	G	G	G	G	G	G	G	G	G	G	G	G	G	G	G	G	G	G	G	G	G	G	G	G	G	G	G	G	G	G	G	G	G	G	G
chr1A	84007742	T	G	T	T	T	T	T	T	G	T	T	T	T	G	T	T	T	T	T	T	T	T	T	T	T	T	T	T	T	T	G	T	T	T	T	T	T	T	T	T	T	T	T	T	T	T	T	T
chr1A	84007773	C	A	C	C	C	C	C	C	A	C	C	C	C	A	C	C	C	C	C	C	C	C	C	C	C	C	C	C	C	C	A	C	C	C	C	C	C	C	C	C	C	C	C	C	C	C	C	C
chr1A	84008016	T	TAAA	T	T	T	T	T	T	TAAA	T	T	T	T	TAAA	T	T	T	T	T	T	T	T	T	T	T	T	T	T	T	T	TAAA	T	T	T	T	T	T	T	T	T	T	T	T	T	T	T	T	T
chr1A	84008036	C	G	C	C	C	C	C	C	G	C	C	C	C	G	C	C	C	C	C	C	C	C	C	C	C	C	C	C	C	C	G	C	C	C	C	C	C	C	C	C	C	C	C	C	C	C	C	C
chr1A	84008086	C		C	C	C	C	C	C	C	C	C	C	C	C	C	C	C	C	C	C	C	C	C	C	C	C	C	C	C	C	C	C	C	C	C	C	C	C	C	C	C	C	C	C	C	C	C	C
chr1A	84008214	A	GCATCA	A	A	A	A	A	A	GCATCA	A	A	A	A	GCATCA	A	A	A	A	A	A	A	A	A	A	A	A/G	A	A	A	A	GCATCA	A	A/G	A/G	A	A	A	A	A	A	A	A	A	A	A	A	A	A
chr1A	84008307	C	T	C	C	C	C	C	C	T	C	C	C	C	T	C	C	C	C	C	C	C	C	C	C	C	C	C	C	C	C	T	C	C	C	C	C	C	C	C	C	C	C	C	C	C	C	C	C
chr1A	84008314	T	-	T	T	T	T	T	T	-	T	T	T	T	-	T	T	T	T	T	T	T	T	T	T	T	T	T	T	T	T	-	T	T	T	T	T	T	T	T	T	T	T	T	T	T	T	T	T
chr1A	84008454	C	G	C	C	C	C	C	C	G	C	C	C	C	G	C	C	C	C	C	C	C	C	C	C	C	C	C	C	C	C	G	C	C	C	C	C	C	C	C	C	C	C	C	C	C	C	C	C
chr1A	84008545	T	G	T	T	T	T	T	T	G	T	T	T	T	G	T	T	T	T	T	T	T	T	T	T	T	T	T	T	T	T	G	T	T	T	T	T	T	T	T	T	T	T	T	T	T	T	T	T
chr1A	84008549	A	C	A	A	A	A	A	A	T	A	A	A	A	T	A	A	A	A	A	A	A	A	A	A	A	A	A	A	A	A	T	A	A	A	A	A	A	A	A	A	A	A	A	A	A	A	A	A
chr1A	84008663	C	A	C	C	C	C	C	C	C	C	C	C	C	C	C	C	C	C	C	C	C	C	C	C	C	C/-	C	C	C	C	C	C	C	C	C	C	C	C	C	C	C	C	C	C	C	C	C	C
chr1A	84008741	A	G	A	A	A	A	A	A	G	A	A	A	A	G	A	A	A	A	A	A	A	A	A	A	A	A/G	A	A	A	A	G	A	A	A	A	A	A	A	A	A	A	A	A	A	A	A	A	A
chr1A	84009097	C	T	C	C	C	C	C	C	G	C	C	C	C	G	C	C	C	C	C	C	C	C	C	C	C	C/G	C	C	C	C	G	C	C	C	C	C	C	C	C	C	C	C	C	C	C	C	C	C
chr1A	84009360	T	C	T	T	T	T	T	T	T	T	T	T	T	T	T	T	T	T	T	T	T	T	T	T	T	T	T	T	T	T	T	T	T	T	T	T	T	T	T	T	T	T	T	T	T	T	T	T
chr1A	84009380	A	C	A	A	A	A	A	A	T	A	A	A	A	T	A	A	A	A	A	A	A	A	A	A	A	A	A	A	A	A	T	A	A	A	A	A	A	A	A	A	A	A	A	A	A	A	A	A
chr1A	84009538	C	A	C	C	C	C	C	C	A	C	C	C	C	A	C	C	C	C	C	C	C	C	C	C	C	C	C	C	C	C	A	C	C	C	C	C	C	C	C	C	C	C	C	C	C	C	C	C
chr1A	84009541	T	C	T	T	T	T	T	T	C	T	T	T	T	C	T	T	T	T	T	T	T	T	T	T	T	T	T	T	T	T	C	T	T	T	T	T	T	T	T	T	T	T	T	T	T	T	T	T
chr1A	84009559	C	T	C	C	C	C	C	C	T	C	C	C	C	T	C	C	C	C	C	C	C	C	C	C	C	C	C	C	C	C	T	C	C	C	C	C	C	C	C	C	C	C	C	C	C	C	C	C
chr1A	84009619	A	G	A	A	A	A	A	A	A	A	A	A	A	A	A	A	A	A	A	A	A	A	A	A	A	A	A	A	A	A	A	A	A	A	A	A	A	A	A	A	A	A	A	A	A	A	A	A
chr1A	84009746	A	G	A	A	A	A	A	A	A	A	A	A	A	A	A	A	A	A	A	A	A	A	A	A	A	A	A	A	A	A	A	A	A	A	A	A	A	A	A	A	A	A	A	A	A	A	A	A
chr1A	84010148	G	T	G	G	G	G	G	G	G	G	G	G	G	G	G	G	G	G	G	G	G	G	G	G	G	G	G	G	G	G	G	G	G	G	G	G	G	G	G	G	G	G	G	G	G	G	G	G
chr1A	84010158	T	-	T	T	T	T	T	T	-	T	C	T	T	-	T	C	T	T	T	T	T	T	T	T	T	T	T	T	C	T	-	C	T	T	T	T	T	T	T	C	T	C	T	T	T	T	T	T
chr1A	84010228	C	A	C	C	C	C	C	C	A	C	C	C	C	A	C	C	C	C	C	C	C	C	C	C	C	C	C	C	C	C	A	C	C	C	C	C	C	C	C	C	C	C	C	C	C	C	C	C
chr1A	84010424	C	G	C	C	C	C	C	C	C	C	C	C	C	C	C	C	C	C	C	C	C	C	C	C	C	C	C	C	C	C	C	C	C	C	C	C	C	C	C	C	C	C	C	C	C	C	C	C
chr1A	84010430	G	A	G	G	G	G	G	G	A	G	G	G	G	A	G	G	G	G	G	G	G	G	G	G	G	G	G	G	G	G	A	G	G	G	G	G	G	G	G	G	G	G	G	G	G	G	G	G
chr1A	84010448	A	T	A	A	A	A	A	A	T	A	A	A	A	T	A	A	A	A	A	A	A	A	A	A	A	A	A	A	A	A	T	A	A	A	A	A	A	A	A	A	A	A	A	A	A	A	A	A
chr1A	84010648	T	A	T	T	T	T	T	T	A	T	T	T	T	A	T	T	T	T	T	T	T	T/C	T	T	T	T	T/C	T/C	T/C	T	A	T	T/C	T/C	T	T	T	T	T	T	T	T	T	T	T	T	T	T
chr1A	84010719	A	G	A	A	A	A	A	A	G	A	A	A	A	G	A	A	A	A	A	A	A	A	A	A	A	A	A	A	A	A	G	A	A	A	A	A	A	A	A	A	A	A	A	A	A	A	A	A
chr1A	84010732	T	C	T	T	T	T	T	T	C	T	T	T	T	C	T	T	T	T	T	T	T	T	T	T	T	T	T	T	T	T	C	T	T	T	T	T	T	T	T	T	T	T	T	T	T	T	T	T
chr1A	84010763	T	ATA	T	T	T	T	T	T	ATA	T	T	T	T	ATA	T	T	T	T	T	T	T	T	T	T	T	T	T	T	T	T	ATA	T	T	T	T	T	T	T	T	T	T	T	T	T	T	T	T	T
chr1A	84010797	C	T	C	C	C	C	C	C	C	C	C	C	C	C	C	C	C	C	C	C	C	C	C	C	C	C	C/T	C/T	C/T	C	C	C	C	C	C	C	C	C	C	C	C	C	C	C	C	C	C	C
chr1A	84010929	C	G	C	C	C	C	C	C	G	C	C	C	C	G	C	C	C	C	C	C	C	C	C	C	C	C	C	C	C	C	G	C	C	C	C	C	C	C	C	C	C	C	C	C	C	C	C	C
chr1A	84011104	T	C	T	T	T	T	T	T	C	T	T	T	T	C	T	T	T	T	T	T	T	T	T	T	T	T	T	T	T	T	C	T	T	T	T	T	T	T	T	T	T	T	T	T	T	T	T	T
chr1A	84011109	A	T	A	A	A	A	A	A	C	A	A	A	A	C	A	A	A	A	A	A	A	A	A	A	A	A	A	A	A	A	C	A	A	A	A	A	A	A	A	A	A	A	A	A	A	A	A	A
chr1A	84011273	G	A	G	G	G	G	G	G	G	G	G	G	G	G	G	G	G	G	G	G	G	G	G	G	G	G	G	G	G	G	G	G	G	G	G	G	G	G	G	G	G	G	G	G	G	G	G	G
chr1A	84011276	TTA	-	TTA	TTA	TTA	TTA	TTA	TTA	TGGTGGTGGTGGAC	TTA	TTA	TTA	TTA	TGGTGGTGGTGGAC	TTA	TTA	TTA	TTA	TTA	TTA	TTA	TTA	TTA	TTA	TTA	TTA/-	TTA	TTA	TTA	TTA	TGGTGGTGGTGGAC	TTA	TTA	TTA	TTA	TTA	TTA	TTA	TTA	TTA	TTA	TTA	TTA	TTA	TTA	TTA	TTA	TTA
chr1A	84011752	C	T	C/T	C	C	C	C	C	C	C	C/T	C	C	C	C	C	C	C	C	C	C	C	C	C	C	C	C	C	C	C	C	C	C	C	C	C	C	NA	C	C	C	NA	NA	C	C	NA	C	C
chr1A	84011925	A	GGA	A	A	A	A	A	A	-	A	G	A	A	-	A	G	A	A	A	A	A	A	A	A	A	A	A	A	G	A	-	G	A	A	A	A	A	A	A	A	A	G	A	A	A	A	A	A
chr1A	84011980	A	-	A	A	A	A	A	A	-	A	A	A	A	-	A	A	A	A	A	A	A	A	A	A	A	A	A	A	A	A	-	A	A	A	A	A	A	A	A	A	A	A	A	A	A	A	A	A
chr1A	84012142	C	-	C	C	C	C	C	C	-	C	C	C	C	-	C	C	C	C	C	C	C	C	C	C	C	C	C	C	C	C	-	C	C	C	C	C	C	C	C	C	C	C	C	C	C	C	C	C
chr1A	84012258	AGT	G	AGT	AGT	AGT	AGT	AGT	AGT	A	AGT	AGT	AGT	AGT	A	AGT	AGT	AGT	AGT	AGT	AGT	AGT	AGT	AGT/-	AGT	AGT	AGT	AGT/-	AGT/-	AGT/-	AGT	A	AGT	AGT	AGT	AGT	AGT	AGT	AGT	AGT	AGT	AGT	AGT	AGT	AGT	AGT	AGT	AGT	AGT
chr1A	84013113	A	T	A	A	A	A	A	A	-	A	A	A	A	-	A	A	A	A	A	A	A	A	A	A	A	A	A	A	A	A	-	A	A	A	A	A	A	A	A	A	A	A	A	A	A	A	A	A
chr1A	84014134	G	GTACTACTA	G	G	G	G	G	G	GTACTACTA	G	G	G	G	GTACTACTA	G	G	G	G	G	G	G	G	G	G	G	G	G	G	G	G	GTACTACTA	G	G	G	G	G	G	G	G	G	G	G	G	G	G	G	G	G
chr1A	84014209	C	G	C	C	C	C	C	C	G	C	C	C	C	G	C	C	C	C	C	C	C	C	C	C	C	C	C	C	C	C	G	C	C	C	C	C	C	C	C	C	C	C	C	C	C	C	C	C
chr1A	84014803	A	CTTGTTGTCGCTGTGGATGTTCTGCCAGACTGCCACGACGAAGCGTCCTTCCCACG	A	A	A	A	A	A	-	A	A	A	A	-	A	A	A	A	A	A	A	A	A	A	A	A	A	A	A	A	-	G	A	A	A	A	A	A	A	A	A	A	A	A	A	A	A	A
chr1A	84014957	C	G	C	C	C	C	C	C	NA	C	C	C	C	NA	C	C	C	C	C	C	C	C	C	C	C	C	C	C	C	C	NA	C	C	C	C	C	C	C	C	C	C	C	C	C	C	C	C	C
chr1A	84015125	C	-	C	C	C	C	C	C	TCACCATCAGCCGGATGGACAGT	C	C	C	C	TCACCATCAGCCGGATGGACAGT	C	C	C	C	C	C	C	C	C	C	C	C	C	C	C	C	TCACCATCAGCCGGATGGACAGT	C	C	C	C	C	C	C	C	C	C	C	C	C	C	C	C	C
chr1A	84015212	G	A	G	G	G	G	G	G	G	G	G	G	G	G	G	G	G	G	G	G	NA	G	G	G	G	G	G	G	G	G	G	G	G	G	G	G	G	G	G	G	G	G	G	G	G	G	G	G
chr1A	536958202	G	C	NA	NA	G	G	NA	NA	T	NA	A	G	NA	T	NA	NA	G	NA	NA	NA	G	G	NA	NA	NA	NA	NA	G	NA	NA	T	NA	G	NA	G	NA	NA	NA	NA	NA	NA	NA	G	NA	NA	G	NA	NA
chr1A	536958211	C	A	NA	NA	C	C	NA	NA	T	NA	C	C	NA	T	NA	NA	C	NA	NA	NA	C	A	NA	NA	NA	C	C	C	NA	NA	T	C	A	NA	C	NA	NA	NA	NA	NA	NA	C	C	NA	NA	C	NA	NA
chr1A	536958217	A	T	T	T	A	A	T	T	C	T	A	A/T	T	C	T	T	A	T	T	T	A	A	T	T	T	A	A	A	T	T	C	A/T	A	T	A	T	T	T	T	T	T	A	A	T	T	A	T	T
chr1A	536958271	T	C	T	T	T	T	T	T	C	T	T	T	T	C	T	T	T	T	T	T	T	C	T	T	T	T	T	T	T	T	C	T	C	T	T	T	T	T	T	T	T	T	T	T	T	T	T	T
chr1A	536958338	A	G	A	A	G	A	A	A	G	A	A	A	A	G	A	A	A	A	A	A	G	A	A	A	A	G	G	A	A	A	G	A	A	A	A	A	A	A	A	A	A	A	A	A	A	A	A	A
chr1A	536958355	C	A	C	C	A	C	C	C	C	C	C	C	C	C	C	C	C	C	C	C	A	C	C	C	C	A	A	C	C	C	C	C	C	C	C	C	C	C	C	C	C	C	C	C	C	C	C	C
chr1A	536958360	-	G	-	-	-	-	-	-	G	-	-	-	-	G	-	-	-	-	-	-	-	-	-	-	-	-	-	-	-	-	G	-	-	AACTTATTTGAAA	-	-	-	AACTTATTTGAAA	-	-	-	-	-	-	-	-	-	-
chr1A	536958380	A	-	A	A	A	-	A	A	-	A	-	A	A	-	A	A	A	A	A	A	A	A	A	A	A	A	A	A	A	A	-	A	A	NA	A	A	A	NA	A	A	A	-	A	A	A	A	A	A
chr1A	536958386	A	G	G	G	A	A	G	G	A	G	A	A	G	A	G	G	A	G	G	G	A	A	G	G	G	A	A	A	G	G	A	A/G	A	NA	A	G	G	NA	G	G	G	A	A	G	G	A	G	G
chr1A	536958396	-	C	-	-	-	-/A	NA	-	C	NA	A	-	-	C	-	-	-	NA	-	-	-	-	NA	-	-	-	-	-	NA	-	C	NA	-	NA	-	-	-	NA	-	-	-	A	-	-	NA	-	-	-
chr1A	536958400	-	AG	AG	AG	-	-	AG	AG	C	AG	-	-/AG	AG	C	AG	AG	-	AG	AG	AG	-	-	AG	AG	AG	-	-	-	AG	AG	C	AG	-	AG	-	AG	AG	AG	AG	AG	AG	-	-	AG	AG	-	AG	AG
chr1A	536958472	C	T	T	T	T	T	T	T	G	T	T	C/T	T	G	T	T	T	T	T	T	T	T	T	T	T	T	T	T	T	T	G	T	T	T	T	T	T	T	T	T	T	T	C	T	T	C	T	T
chr1A	536958482	-	A	A	A	A	-	A	A	G	A	-	-/A	A	G	A	A	A	A	A	A	A	A	A	A	A	A	A	A	A	A	G	-/A	A	A	A	A	A	A	A	A	A	-	-	A	A	-	A	A
chr1A	536958555	-	A	-	-	TCACGG	-	-	-	A	-	-	-	-	A	-	-	-	-	-	-	TCACGG	-	-	-	-	-/TCACGG	TCACGG	-	-	-	A	-	-	-	-	-	-	-	-	-	-	-	-	-	-	-	-	-
chr1A	536958665	G	A	A	A	A	A	A	A	G	A	A	G/A	A	G	A	A	A	A	A	A	A	A	A	A	A	A	A	A	A	A	G	A	A	A	A	A	A	A	A	A	A	A	G	A	A	G	A	A
chr1A	536958868	C	T	T	T	T	C	T	T	G	T	C	C/T	T	G	T	T	C	T	T	T	T	C	T	T	T	T	T	C	T	T	G	C/T	C	T	C	T	T	T	T	T	T	C	C	T	T	C	T	T
chr1A	536958904	G	-	-	-	-	-	-	-	G	-	-	G/-	-	G	-	-	-	-	-	-	-	-	-	-	-	-	-	-	-	-	G	-	-	-	-	-	-	-	-	-	-	-	G	-	-	G	-	-
chr1A	536958927	C	G	G	G	G	C	G	G	T	G	C	C/G	G	T	G	G	C	G	G	G	G	C	G	G	G	G	G	C	G	G	T	C/G	C	G	C	G	G	G	G	G	G	C	C	G	G	C	G	G
chr1A	536958938	T	C	T	T	T	T	T	T	C	T	T	T	T	C	T	T	T	T	T	T	T	C	T	T	T	T	T	T	T	T	C	T	C	T	T	T	T	T	T	T	T	T	T	T	T	T	T	T
chr1A	536959047	G	C	G	G	G	G	G	G	C	G	G	G	G	C	G	G	G	G	G	G	G	G	G	G	G	G	G	G	G	G	C	G	G	G	G	G	G	G	G	G	G	G	G	G	G	G	G	G
chr1A	536959059	G	C	G	G	G	G	G	G	NA	G	G	G	G	G	G	G	G	G	G	G	G	G	G	G	G	G	G	G	G	G	G	G	G	G	G	G	G	G	G	G	G	G	G	G	G	G	G	G
chr1A	536959175	T	C	T	T	G	T	T	T	NA	T	T	T	T	C	T	T	T	T	T	T	G	T	T	T	T	G	G	T	T	T	C	T	T	T	T	T	T	T	T	T	T	T	T	T	T	T	T	T
chr1A	536959196	C	T	C	C	C	C	C	C	C	C	C	C	C	C	C	C	C	C	C	C	C	C	C	C	C	C	C	C	C	C	C	C	C	C	C	C	C	C	C	C	C	C	C	C	C	C	C	C
chr1A	536959267	T	C	T	T	C	T	T	T	A	T	T	T	T	A	T	T	T	T	T	T	C	T	T	T	T	C	C	T	T	T	A	T	T	T	T	T	T	T	T	T	T	T	T	T	T	T	T	T
chr1A	536959623	T	G	T	T	T	C	T	T	NA	T	C	T	T	G	T	T	T	T	T	T	T	T	T	T	T	T	T	T	T	T	G	T	T	T	T	T	T	T	T	T	T	C	T	T	T	T	T	T
chr1A	536959897	A	-	-	-	A	A	-	-	NA	-	A	A/-	-	C	-	-	A	-	-	-	A	A	-	-	-	A	A	A	-	-	C	-	A	-	A	-	-	-	-	-	-	A	A	-	-	A	-	-
chr1A	536959958	G	A	A	A	G	G	A	A	NA	A	G	G/A	A	C	A	A	G	A	A	A	G	G	A	A	A	G	G	G	A	A	C	G/A	G	A	G	A	A	A	A	A	A	G	G	A	A	G	A	A
chr1A	536960059	CATAAACTGCATGG	C	CATAAACTGCATGG	CATAAACTGCATGG	CATAAACTGCATGG	CATAAACTGCATGG	CATAAACTGCATGG	CATAAACTGCATGG	NA	CATAAACTGCATGG	CATAAACTGCATGG	CATAAACTGCATGG	CATAAACTGCATGG	C	CATAAACTGCATGG	CATAAACTGCATGG	CATAAACTGCATGG	CATAAACTGCATGG	CATAAACTGCATGG	CATAAACTGCATGG/-	CATAAACTGCATGG	CATAAACTGCATGG	CATAAACTGCATGG	CATAAACTGCATGG	CATAAACTGCATGG	CATAAACTGCATGG	CATAAACTGCATGG	CATAAACTGCATGG	CATAAACTGCATGG	CATAAACTGCATGG	C	CATAAACTGCATGG	CATAAACTGCATGG	CATAAACTGCATGG	CATAAACTGCATGG	CATAAACTGCATGG	CATAAACTGCATGG	CATAAACTGCATGG	CATAAACTGCATGG	CATAAACTGCATGG	CATAAACTGCATGG	CATAAACTGCATGG	CATAAACTGCATGG	CATAAACTGCATGG	CATAAACTGCATGG	CATAAACTGCATGG	CATAAACTGCATGG	CATAAACTGCATGG
chr1A	536960334	G	C	G	G	G	G	G	G	NA	G	G	G	G	C	G	G	G	G	G	G	G	G	G	G	G	G	G	G	G	G	C	G	G	G	G	G	G	G	G	G	G	G	G	G	G	G	G	G
chr1A	536960351	T	G	T	T	T	T	T	T	NA	T	T	T	T	G	T	T	C	T	T	T	T	T	T	T	T	T	T	C	T	T	G	T	T	T	C	T	T	T	T	T	T	T	T	T	T	T	T	T
chr1A	536960421	C	A	C	C	A	A	C	C	NA	C	A	C	C	C	C	C	C	C	C	C	A	C	C	C	C	A	A	C	C	C	C	C/A	C	C	C	C	C	C	C	C	C	A	C	C	C	C	C	C
chr1A	536960829	C	T	C	C	C	C	C	C	NA	C	C	C	C	A	C	C	C	C	C	C	C	T	C	C	C	C	C	C	C	C	A	C	T	C	C	C	C	C	C	C	C	C	C	C	C	C	C	C
chr1A	536960873	C	-	C	C	C	-	C	C	NA	C	-	C	C	C	C	C	C	C	C	C	C	C	C	C	C	C	C	C	C	C	C	C/-	C	C	C	C	C	C	C	C	C	-	C	C	C	C	C	C
chr1A	536961052	C	T	C	C	C	C	C	C	NA	C	C	C	C	C	C	C	T	C	C	C	C	C	C	C	C	C	C	T	C	C	C	C	C	C	T	C	C	C	C	C	C	C	C	C	C	C	C	C
chr1A	536961120	T	G	T	T	T	T	T	T	NA	T	T	T	T	A	T	T	T	T	T	T	T	T	T	T	T	T	T	T	T	T	A	T	T	T	T	T	T	T	T	T	T	T	T	T	T	T	T	T
chr1A	536961132	G	C	G	G	G	G	G	G	NA	G	G	G	G	C	G	G	C	G	G	G	G	G	G	G	G	G	G	C	G	G	C	G	G	G	C	G	G	G	G	G	G	G	G	G	G	G	G	G
chr1A	536961620	A	G	G	G	G	G	G	G	C	G	G	G	G	C	G	G	G	G	G	G	G	G	G	G	G	G	G	G	G	G	C	G	G	G	G	G	G	G	G	G	G	G	A	G	G	A	G	G
chr1A	536961703	G	C	G	G	G	G	G	G	C	G	G	G	G	C	G	G	G	G	G	G	G	G	G	G	G	G	G	G	G	G	C	G	G	G	G	G	G	G	G	G	G	G	G	G	G	G	G	G
chr1A	536961736	A	G	A	A	A	A	A	A	T	A	A	A	A	T	A	A	A	A	A	A	A	G	A	A	A	A	A	A	A	A	T	A	G	A	A	A	A	A	A	A	A	A	A	A	A	A	A	A
chr1A	536961955	TAAA	C	TAAA	TAAA	TAAA	TAAA	TAAA	TAAA	C	TAAA	TAAA	TAAA	TAAA	C	TAAA	TAAA	TAAA	TAAA	TAAA	TAAA	TAAA	TAAA	TAAA	TAAA	TAAA	TAAA	TAAA	TAAA	TAAA	TAAA	C	TAAA	TAAA	TAAA	TAAA	TAAA	TAAA	TAAA	TAAA	TAAA	TAAA	TAAA	TAAA	TAAA	TAAA	TAAA	TAAA	TAAA
chr1A	536961987	G	A	G	G	A	A	G	G	C	G	A	G	G	C	G	G	G	G	G	G	A	G	G	G	G	A	G/A	G	G	G	C	G	G	G	G	G	G	G	G	G	G	A	G	G	G	G	G	G
chr1A	536962068	C	T	C	C	C	C	C	C	T	C	C	C	C	T	C	C	C	C	C	C	C	C	C	C	C	C	C	C	C	C	T	C	C	C	C	C	C	C	C	C	C	C	C	C	C	C	C	C
chr1A	536962371	GCATCA	C	GCATCA	GCATCA	GCATCA	GCATCA	GCATCA	GCATCA	C	GCATCA	GCATCA	GCATCA	GCATCA	C	GCATCA	GCATCA	GCATCA	GCATCA	GCATCA	GCATCA	GCATCA	GCATCA	GCATCA	GCATCA	GCATCA	GCATCA	GCATCA	GCATCA	GCATCA	GCATCA	C	GCATCA	GCATCA/-	GCATCA	GCATCA	GCATCA	GCATCA	GCATCA	GCATCA	GCATCA	GCATCA	GCATCA	GCATCA	GCATCA	GCATCA	GCATCA	GCATCA	GCATCA
chr1A	536962491	T	C	T	T	C	T	T	T	T	T	T	T	T	T	T	T	T	T	T	T	C	T	T	T	T	C	T/C	T	T	T	T	T	T	T	T	T	T	T	T	T	T	T	T	T	T	T	T	T
chr1A	536962747	-	C	-	-	-	-	-	-	C	-	-	-	-	C	-	-	-	-	-	-	-	-	-	-	-	-	-	-	-	-	C	-	-	-	-	-	-	-	-	-	-	-	-	-	-	-	-	-
chr1A	536962905	G	A	G	G	A	A	G	G	NA	G	A	G	G	T	G	G	G	G	G	G	A	G	G	G	G	A	G/A	G	G	G	T	G	G	G	G	G	G	G	G	G	G	A	G	G	G	G	G	G
chr1A	536963008	G	T	G	G	G	G	G	G	NA	G	G	G	G	T	G	G	G	G	G	G	G	G	G	G	G	G	G	G	G	G	T	G	G	G	G	G	G	G	G	G	G	G	G	G	G	G	G	G
chr1A	536963086	C	T	T	T	C	C	T	T	NA	T	C	T	T	T	T	T	C	T	T	T	C	C	T	T	T	C	C/T	C	T	T	T	T	C	T	C	T	T	T	T	T	T	C	C	T	T	C	T	T
chr1A	536963235	A	C	C	C	C	C	C	C	C	C	C	C	C	C	C	C	A	C	C	C	C	C	C	C	C	C	C	A	C	C	C	C	C	C	A	C	C	C	C	C	C	C	A	C	C	A	C	C
chr1A	536963474	G	T	G	G	G	G	G	G	T	G	G	G	G	T	G	G	A	G	G	G	G	G	G	G	G	G	G	A	G	G	T	G	G	G	A	G	G	G	G	G	G	G	G	G	G	G	G	G
chr1A	536963507	T	G	G	G	G	G	G	G	G	G	G	G	G	G	G	G	T	G	G	G	G	T	G	G	G	G	G	T	G	G	G	G	T	G	T	G	G	G	G	G	G	G	T	G	G	T	G	G
chr1A	536963532	T	C	T	T	C	C	T	T	A	T	C	T	T	A	T	T	T	T	T	T	C	T	T	T	T	C	T/C	T	T	T	A	T	T	T	T	T	T	T	T	T	T	C	T	T	T	T	T	T
chr1A	536963767	C	T	T	T	C	C	T	T	G	T	C	T	T	G	T	T	C	T	T	T	C	C	T	T	T	C	C/T	C	T	T	G	T	C	T	C	T	T	T	T	T	T	C	C	T	T	C	T	T
chr1A	536963834	A	G	A	A	A	G	A	A	G	A	G	A	A	G	A	A	A	A	A	A	A	A	A	A	A	A	A	A	A	A	G	A	A	A	A	A	A	A	A	A	A	G	A	A	A	A	A	A
chr1A	536963837	A	C	C	C	C	C	C	C	NA	C	C	C	C	G	C	C	C	C	C	C	C	C	C	C	C	C	C	C	C	C	G	C	C	C	C	C	C	C	C	C	C	C	A	C	C	A	C	C
chr1A	536964237	T	A	T	T	T	T	T	T	NA	T	T	T	T	A	T	T	A	T	T	T	T	T	T	T	T	T	T	A	T	T	A	T	T	T	A	T	T	T	T	T	T	T	T	T	T	T	T	T
chr1A	536964347	G	A	A	A	A	A	A	A	G	A	A	A	A	G	A	A	G	A	A	A	A	G	A	A	A	A	A	G	A	A	G	A	G	A	G	A	A	A	A	A	A	A	G	A	A	G	A	A
chr1A	536964401	A	G	A	A	G	G	A	A	G	A	G	A	A	G	A	A	A	A	A	A	G	A	A	A	A	G	A/G	A	A	A	G	A	A	A	A	A	A	A	A	A	A	G	A	A	A	A	A	A
chr1A	536964491	G	-	G	G	G	G	G	G	-	G	G	G	G	-	G	A	G	G	G	G	G	G	G	G	G	G	G	G	G	G	-	G	G	G	G	G	A	G	G	A	G	G	G	G	G	G	G	G
chr1A	536964687	-	C	-	-	-	-	-	-	NA	-	-	-	-	T	-	-	-	-	-	-	-	-	-	-	-	-/AC	-	-	-	-	T	-	-	-	-	-	-	-	-	-	-	-	-	-	-	-	-	-
chr1A	536964892	C	A	A	A	A	A	A	A	NA	A	A	A	A	NA	A	A	A	A	A	A	A	A	A	A	A	A	A	A	A	A	NA	A	A	A	A	A	A	A	A	A	A	A	C	A	A	C	A	A
chr1A	536964977	C	G	C	C	C	C	C	C	NA	C	C	C	C	NA	C	C	C	C	C	C	C	G	C	C	C	C	C	C	C	C	NA	C	G	C	C	C	C	C	C	C	C	C	C	C	C	C	C	C
chr1A	536965004	A	C	A	A	A	A	A	A	NA	A	A	A	A	NA	A	A	A	A	A	A	A	A	A	A	A	A	A	A	A	A	NA	A	A	A	A	A	A	A	A	A	A	A	A	A	A	A	A	A
chr1A	536965013	T	C	T	T	C	C	T	T	NA	T	C	T	T	NA	T	T	T	T	T	T	C	T	T	T	T	C	T/C	T	T	T	NA	T	T	T	T	T	T	T	T	T	T	C	T	T	T	T	T	T
chr1A	536965229	A	C	A	A	A	A	A	A	NA	A	A	A	A	NA	A	A	A	A	A	A	A	A	A	A	A	A	A	A	A	A	NA	A	A	A	A	A	A	A	A	A	A	A	A	A	A	A	A	A
chr1A	536965267	G	A	G	G	G	G	G	G	NA	G	G	G	G	C	G	G	G	G	G	G	G	A	G	G	G	G	G	G	G	G	C	G	A	G	G	G	G	G	G	G	G	G	G	G	G	G	G	G
chr1A	536965333	C	A	C	C	A	C	C	C	G	C	C	C	C	G	C	C	C	C	C	C	A	C	C	C	C	A	C/A	C	C	C	G	C	C	C	C	C	C	C	C	C	C	C	C	C	C	C	C	C
chr1A	536965341	ATA	G	ATA	ATA	ATA	ATA	ATA	ATA	G	ATA	ATA	ATA	ATA	G	ATA	ATA	ATA	ATA	ATA	ATA	ATA	ATA	ATA	ATA	ATA	ATA/-	ATA	ATA	ATA	ATA	G	ATA	ATA	ATA	ATA	ATA	ATA	ATA	ATA	ATA	ATA	ATA	ATA	ATA	ATA	ATA	ATA	ATA
chr1A	536965389	T	C	C	C	C	C	C	C	C	C	C	C	C	C	C	C	T	C	C	C	C	T	C	C	C	C	C	T	C	C	C	C	T	C	T	C	C	C	C	C	C	C	T	C	C	T	C	C
chr1A	536965539	C	G	G	G	A	G	G	G	G	G	G	G	G	G	G	G	C	G	G	G	A	C	G	G	G	A	C	C	G	G	G	G	C	G	C	G	G	G	G	G	G	G	C	G	G	C	G	G
chr1A	536965700	C	T	C	C	C	C	C	C	C	C	C	C	C	C	C	C	C	C	C	C	C	C	C	C	C	C	C	C	C	C	C	C	C	C	C	C	C	C	C	C	C	C	C	C	C	C	C	C
chr1A	536965712	T	C	C	C	T	C	C	C	A	C	C	C	C	A	C	C	T	C	C	C	T	T	C	C	C	T	T	T	C	C	A	C	T	C	T	C	C	C	C	C	C	C	T	C	C	T	C	C
chr1A	536965735	G	A	G	G	A	G	G	G	T	G	G	G	G	T	G	G	G	G	G	G	A	G	G	G	G	A	A	G	G	G	T	G	G	G	G	G	G	G	G	G	G	G	G	G	G	G	G	G
chr1A	536965746	-	TGGTGGTGGTGGAC	TGGTGGTGGTGGAC	TGGTGGTGGTGGAC	-	-	TGGTGGTGGTGGAC	TGGTGGTGGTGGAC	C	TGGTGGTGGTGGAC	-	TGGTGGTGGTGGAC	TGGTGGTGGTGGAC	C	TGGTGGTGGTGGAC	TGGTGGTGGTGGAC	-	TGGTGGTGGTGGAC	TGGTGGTGGTGGAC	TGGTGGTGGTGGAC	-	-	TGGTGGTGGTGGAC	TGGTGGTGGTGGAC	TGGTGGTGGTGGAC	-	-/TGGTGGTGGTGGAC	-	TGGTGGTGGTGGAC	TGGTGGTGGTGGAC	C	TGGTGGTGGTGGAC	-	TGGTGGTGGTGGAC	-	TGGTGGTGGTGGAC	TGGTGGTGGTGGAC	TGGTGGTGGTGGAC	TGGTGGTGGTGGAC	TGGTGGTGGTGGAC	TGGTGGTGGTGGAC	-	-	TGGTGGTGGTGGAC	TGGTGGTGGTGGAC	-	TGGTGGTGGTGGAC	TGGTGGTGGTGGAC
chr1A	536965767	C	T	T	T	C	C	T	T	A	T	C	C	T	A	T	T	C	T	T	T	C	C	T	T	T	C	C	C	T	T	A	C/T	C	T	C	T	T	T	T	T	T	C	C	T	T	C	T	T
chr1A	536965839	GGA	-	-	-	GGA	GGA	-	-	G	-	GGA	-	-	G	-	-	GGA	-	-	-	GGA	GGA	-	-	-	GGA	GGA/-	GGA	-	-	G	-	GGA	-	GGA	-	-	-	-	-	-	GGA	GGA	-	-	GGA	-	-
chr1A	536965854	-	C	-	-	-	GCGAATTGGGGCCCCGCCGCGCAGCC	-	-	C	-	GCGAATTGGGGCCCCGCCGCGCAGCC	-	-	C	-	-	-	-	-	-	-	-	-	-	-	-	-	-	-	-	C	-	-	-	-	-	-	-	-	-	-	GCGAATTGGGGCCCCGCCGCGCAGCC	-	-	-	-	-	-
chr1A	536965873	-	G	-	-	-	-	-	-	G	-	-	-	-	G	-	-	-	-	-	-	-	-/TCG	-	-	-	-	-	-	-	-	G	-	NA	-	-	-	-	-	-	-	-	-	-	-	-	-	-	-
chr1A	536965885	G	A	A	A	G	G	A	A	T	A	G	G/A	A	T	A	A	G	A	A	A	G	NA	NA	A	A	G	G	G	A	A	T	A	NA	A	G	A	A	A	A	A	A	G	G	A	A	G	A	A
chr1A	536965906	-	C	-	-	-	-	-	-	C	-	-	-	-	C	-	-	-	-	-	-	-	-/ATGTGTGGA	-	-	-	-	-	-	-	-	C	-	NA	-	-	-	-	-	-	-	-	-	-	-	-	-	-	-
chr1A	536965943	GTACTACTA	A	GTACTACTA	GTACTACTA	GTACTACTA	GTACTACTA	GTACTACTA	GTACTACTA	A	GTACTACTA	GTACTACTA	GTACTACTA	GTACTACTA	A	GTACTACTA	GTACTACTA	GTACTACTA	GTACTACTA	GTACTACTA	GTACTACTA	GTACTACTA	GTACTACTA/-	GTACTACTA	GTACTACTA	GTACTACTA	GTACTACTA/-	GTACTACTA	GTACTACTA	GTACTACTA	GTACTACTA	A	GTACTACTA	-	GTACTACTA	GTACTACTA	GTACTACTA	GTACTACTA	GTACTACTA	GTACTACTA	GTACTACTA	GTACTACTA	GTACTACTA	GTACTACTA	GTACTACTA	GTACTACTA	GTACTACTA	GTACTACTA	GTACTACTA
chr1A	536965982	C	G	G	G	C	G	G	G	G	G	G	C/G	G	G	G	G	C	G	G	G	C	NA	NA	G	G	C	C	C	G	G	G	G	NA	G	C	G	G	G	G	G	G	G	C	G	G	C	G	G
chr1A	536966019	CTTGTTGTCGCTGTGGATGTTCTGCCAGACTGCCACGACGAAGCGTCCTTCCCACG	-	-	-	CTTGTTGTCGCTGTGGATGTTCTGCCAGACTGCCACGACGAAGCGTCCTTCCCACG	NA	-	-	C	-	NA	CTTGTTGTCGCTGTGGATGTTCTGCCAGACTGCCACGACGAAGCGTCCTTCCCACG	NA	C	-	-	CTTGTTGTCGCTGTGGATGTTCTGCCAGACTGCCACGACGAAGCGTCCTTCCCACG	-	-	-	CTTGTTGTCGCTGTGGATGTTCTGCCAGACTGCCACGACGAAGCGTCCTTCCCACG	NA	-	-	-	CTTGTTGTCGCTGTGGATGTTCTGCCAGACTGCCACGACGAAGCGTCCTTCCCACG	CTTGTTGTCGCTGTGGATGTTCTGCCAGACTGCCACGACGAAGCGTCCTTCCCACG	CTTGTTGTCGCTGTGGATGTTCTGCCAGACTGCCACGACGAAGCGTCCTTCCCACG	-	-	C	-	NA	-	CTTGTTGTCGCTGTGGATGTTCTGCCAGACTGCCACGACGAAGCGTCCTTCCCACG	-	-	-	-	-	-	NA	CTTGTTGTCGCTGTGGATGTTCTGCCAGACTGCCACGACGAAGCGTCCTTCCCACG	-	-	CTTGTTGTCGCTGTGGATGTTCTGCCAGACTGCCACGACGAAGCGTCCTTCCCACG	-	-
chr1A	536966029	C	A	NA	NA	A	NA	NA	NA	C	NA	NA	C	NA	C	NA	NA	C	NA	NA	NA	A	NA	NA	NA	NA	A	A	C	NA	NA	C	NA	NA	NA	C	NA	NA	NA	NA	NA	NA	NA	C	NA	NA	C	NA	NA
chr1A	536966208	-	TCACCATCAGCCGGATGGACAGT	TCACCATCAGCCGGATGGACAGT	TCACCATCAGCCGGATGGACAGT	NA	NA	TCACCATCAGCCGGATGGACAGT	TCACCATCAGCCGGATGGACAGT	C	TCACCATCAGCCGGATGGACAGT	NA	TCACCATCAGCCGGATGGACAGT	TCACCATCAGCCGGATGGACAGT	C	TCACCATCAGCCGGATGGACAGT	TCACCATCAGCCGGATGGACAGT	-	TCACCATCAGCCGGATGGACAGT	TCACCATCAGCCGGATGGACAGT	TCACCATCAGCCGGATGGACAGT	NA	NA	TCACCATCAGCCGGATGGACAGT	TCACCATCAGCCGGATGGACAGT	TCACCATCAGCCGGATGGACAGT	NA	TCACCATCAGCCGGATGGACAGT	-	TCACCATCAGCCGGATGGACAGT	TCACCATCAGCCGGATGGACAGT	C	TCACCATCAGCCGGATGGACAGT	NA	TCACCATCAGCCGGATGGACAGT	-	TCACCATCAGCCGGATGGACAGT	TCACCATCAGCCGGATGGACAGT	TCACCATCAGCCGGATGGACAGT	TCACCATCAGCCGGATGGACAGT	TCACCATCAGCCGGATGGACAGT	TCACCATCAGCCGGATGGACAGT	NA	-	TCACCATCAGCCGGATGGACAGT	TCACCATCAGCCGGATGGACAGT	-	TCACCATCAGCCGGATGGACAGT	TCACCATCAGCCGGATGGACAGT
chr1A	536966236	G	A	G	G	NA	A	G	G	G	G	A	G	G	G	G	G	G	G	G	G	NA	NA	G	G	G	NA	G	G	G	G	G	G	NA	G	G	G	G	G	G	G	G	A	G	G	G	G	G	G
chr1A	536966350	C	T	T	T	NA	T	T	T	G	T	T	C/T	T	G	T	T	C	T	T	T	NA	NA	T	T	T	NA	T	C	T	T	G	T	NA	T	C	T	T	T	T	T	T	T	C	T	T	C	T	T
chr1A	536966368	G	T	T	T	NA	G	T	T	C	T	G	G/T	T	C	T	T	G	T	T	T	NA	NA	T	T	T	NA	T	G	T	T	C	T	NA	T	G	T	T	T	T	T	T	G	G	T	T	G	T	T
chr1A	536966386	C	G	C	C	NA	C	C	C	G	C	C	C	C	G	C	C	C	C	C	C	NA	NA	C	C	C	NA	C	C	C	C	G	C	NA	C	C	C	C	C	C	C	C	C	C	C	C	C	C	C
chr1A	536966414	T	C	NA	NA	NA	C	NA	NA	G	NA	C	T	NA	G	NA	NA	C	NA	NA	NA	NA	NA	NA	NA	NA	NA	NA	C	NA	NA	G	NA	NA	NA	C	NA	NA	NA	NA	NA	NA	C	T	NA	NA	T	NA	NA
chr1A	536966527	A	G	G	G	NA	NA	G	G	NA	G	NA	G	G	C	G	G	G	G	G	G	NA	NA	G	G	NA	NA	G	G	G	G	C	G	NA	G	G	G	G	G	G	G	G	NA	A	G	G	A	G	G
chr1A	536966543	C	T	C	C	NA	NA	C	C	NA	C	NA	C	C	C	C	C	C	C	C	C	NA	NA	C	C	T	NA	C	C	C	C	C	C	NA	C	C	C	C	C	C	C	C	NA	C	C	C	C	C	C
chr1A	536966561	G	A	G	G	NA	NA	G	G	NA	G	NA	G	G	G	G	G	A	G	G	G	NA	NA	G	G	G	NA	G	A	G	G	G	G	NA	G	A	G	G	G	G	G	G	NA	G	G	G	G	G	G
chr1A	536966566	G	-	-	-	C	G	-	-	NA	-	G	-	-	T	-	-	G	-	-	-	NA	G	-	-	-	NA	-	G	-	-	T	-	NA	-	G	-	-	-	-	-	-	G	G	-	-	G	-	-
chr1A	536966577	A	G	A	A	A	A	A	A	NA	A	A	A	A	G	A	A	A	A	A	A	A	G	A	A	A	A	A	A	A	A	G	A	G	A	A	A	A	A	A	A	A	A	A	A	A	A	A	A
chr1A	536966581	C	A	C	C	C	T	C	C	A	C	T	C	C	A	C	C	C	C	C	C	C	C	C	C	C	C	C	C	C	C	A	C	C	C	C	C	C	C	C	C	C	T	C	C	C	C	C	C
chr1A	536966660	C	-	C	C	C	T	C	C	NA	C	T	C	C	-	C	C	C	C	C	C	C	C	C	C	C	C	C	C	C	C	-	C	C	C	C	C	C	C	C	C	C	T	C	C	C	C	C	C
chr1A	536966663	G	-	G	G	-	G	G	G	NA	G	G	G	G	G	G	G	G	G	G	G	-	G	G	G	G	-	G/-	G	G	G	G	G	G	G	G	G	G	G	G	G	G	G	G	G	G	G	G	G
chr1A	536966693	G	A	G	G	G	G	G	G	NA	G	G	G	G	A	G	G	G	G	G	G	G	A	G	G	G	G	G	G	G	G	A	G	A	G	G	G	G	G	G	G	G	G	G	G	G	G	G	G
chr1A	536966754	A	C	A	A	A	A	A	A	NA	A	A	A	A	NA	A	A	A	A	A	A	A	NA	A	A	A	A	A	A	A	A	NA	A	NA	A	A	A	A	A	A	A	A	A	A	A	A	A	A	A
chr1A	536966765	A	G	G	G	G	G	G	G	NA	G	G	G	G	NA	G	G	G	G	G	G	G	NA	G	G	G	G	G	G	G	G	NA	G	NA	G	G	G	G	G	G	G	G	G	A	G	G	A	G	G
chr1A	536966793	G	C	G	G	G	A	G	G	NA	G	A	G	G	NA	G	G	G	G	G	G	G	G	G	G	G	G	G	G	G	G	NA	G	G	G	G	G	G	G	G	G	G	A	G	G	G	G	G	G
chr1A	536966799	G	T	G	G	G	G	G	G	NA	G	G	G	G	NA	G	G	G	G	G	G	G	T	G	G	G	G	G	G	G	G	NA	G	T	G	G	G	G	G	G	G	G	G	G	G	G	G	G	G
chr1A	536966863	C	T	T	T	C	C	T	T	NA	T	C	T	T	NA	T	T	C	T	T	T	C	C	T	T	T	C	C/T	C	T	T	NA	T	C	T	C	T	T	T	T	T	T	C	C	T	T	C	T	T
chr1A	536966877	C	A	C	C	C	C	C	C	NA	C	C	C	C	NA	C	C	C	C	C	C	C	C	C	C	C	C	C	C	C	C	A	C	C	C	C	C	C	C	C	C	C	C	C	C	C	C	C	C
chr1A	536966895	C	G	C	C	C	C	C	C	G	C	C	C	C	G	C	C	C	C	C	C	C	C	C	C	C	C	C	C	C	C	G	C	C	C	C	C	C	C	C	C	C	C	C	C	C	C	C	C
chr1A	536966952	G	-	G	G	G	G	G	G	-	G	G	G	G	-	G	G	G	G	G	G	G	G	G	G	G	G	G	G	G	G	-	G	G	G	G	G	G	G	G	G	G	G	G	G	G	G	G	G
chr1A	536966975	C	-	C	C	C	T	C	C	-	C	T	C	C	-	C	C	C	C	C	C	C	C	C	C	C	C	C	C	C	C	-	C	C	C	C	C	C	C	C	C	C	T	C	C	C	C	C	C
chr1A	536966982	C	T	C	C	C	C/T	C	C	C	C	T	C	C	C	C	C	C	C	C	C	C	C	C	C	C	C	C	C	C	C	C	C	C	C	C	C	C	C	C	C	C	T	C	C	C	C	C	C
chr1A	536966994	A	G	A	A	A	NA	A	A	G	A	NA	A	A	G	A	A	A	A	A	A	A	NA	A	A	A	A	A	A	A	A	G	A	NA	A	A	A	A	A	A	A	A	NA	A	A	A	A	A	A
chr1A	536967037	G	A	G	G	G	A	G	G	G	G	A	G	G	G	G	G	G	G	G	G	G	G	G	G	G	G	G	G	G	G	G	G	G	G	G	G	G	G	G	G	G	A	G	G	G	G	G	G
chr1A	536967055	C	G	C	C	T	C	C	C	G	C	C	C	C	G	C	C	C	C	C	C	C/T	C	C	C	C	T	C/T	C	C	C	G	C	C	C	C	C	C	C	C	C	C	C	C	C	C	C	C	C
chr1A	536967062	C	A	C	C	C	C	C	C	A	C	C	C	C	A	C	C	T	C	C	C	NA	C	C	C	C	C	C	T	C	C	A	C	C	C	T	C	C	C	C	C	C	C	C	C	C	C	C	C
chr1A	536967073	C	T	C	C	T	C	C	C	C	C	C	C	C	C	C	C	C	C	C	C	C/T	C	C	C	C	T	C/T	C	C	C	C	C	C	C	C	C	C	C	C	C	C	C	C	C	C	C	C	C
chr1A	536967084	C	T	C	C	C	C	C	C	G	C	C	C	C	G	C	C	C	C	C	C	NA	T	C	C	C	C	C	C	C	C	G	C	T	C	C	C	C	C	C	C	C	C	C	C	C	C	C	C
chr1A	536967105	G	T	G	G	G	G	G	G	T	G	G	G	G	T	G	G	A	G	G	G	NA	G	G	G	G	G	G	A	G	G	T	G	G	G	A	G	G	G	G	G	G	G	G	G	G	G	G	G
chr1A	536967114	C	G	C	C	C	T	C	C	G	C	T	C	C	G	C	C	C	C	C	C	C	C	C	C	C	C	C	C	C	C	G	C	C	C	C	C	C	C	C	C	C	T	C	C	C	C	C	C
chr1A	536967121	C	A	A	A	C	C	A	A	C	A	C	A	A	C	A	A	A	A	A	A	C	C	A	A	A	C	C/A	A	A	A	C	A	C	A	A	A	A	A	A	A	A	C	C	A	A	C	A	A
chr1A	536967186	C	G	C	C	C	NA	C	C	G	C	NA	C	C	G	C	C	C	C	C	C	NA	G	C	C	C	C	C	C	C	C	G	C	G	C	C	C	C	C	C	C	C	C	C	C	C	C	C	C
chr1A	536967201	T	C	C	C	C	NA	C	C	A	C	NA	C	C	A	C	C	C	C	C	C	C	NA	C	C	C	C	C	C	C	C	A	C	NA	C	C	C	C	C	C	C	C	NA	T	C	C	T	C	C
chr1A	536967213	G	A	A	A	G	NA	A	A	A	A	NA	A	A	A	A	A	G	A	A	A	NA	NA	A	A	A	G	G/A	G	A	A	A	A	NA	A	G	A	A	A	A	A	A	NA	G	A	A	G	A	A
chr1A	536967352	C	A	C	C	T	NA	C	C	A	C	NA	C	C	A	C	C	C	C	C	C	NA	NA	C	C	C	T	C/T	C	C	C	A	C	NA	C	C	C	C	C	C	C	C	NA	C	C	C	C	C	C
chr1A	536967401	C	T	C	C	T	NA	C	C	C	C	NA	C	C	C	C	C	C	C	C	C	NA	NA	C	C	C	T	C/T	C	C	C	C	C	NA	C	C	C	C	C	C	C	C	NA	C	C	C	C	C	C
chr1A	536967410	A	C	C	C	NA	NA	C	C	C	C	NA	A/C	C	C	C	C	C	C	C	C	NA	NA	C	C	C	NA	C	C	C	C	C	C	NA	C	C	C	C	C	C	C	C	NA	A	C	C	A	C	C
chr1A	536967436	T	A	T	T	NA	NA	T	T	A	T	NA	T	T	A	T	T	C	T	T	T	NA	NA	T	T	T	NA	T	C	T	T	A	T	NA	T	C	T	T	T	T	T	T	NA	T	T	T	T	T	T
chr1A	536967454	T	C	C	C	NA	NA	C	C	A	C	NA	T/C	C	A	C	C	NA	C	C	C	NA	NA	C	C	C	NA	C	NA	C	C	A	C	NA	C	C	C	C	C	C	C	C	NA	T	C	C	T	C	C
chr1A	536967477	A	C	C	C	C	NA	C	C	G	C	NA	A/C	C	G	C	C	C	C	C	C	NA	NA	C	C	C	C	C	C	C	C	G	C	NA	C	C	C	C	C	C	C	C	NA	A	C	C	A	C	C
chr1A	536967503	T	C	T	T	C	NA	T	T	T	T	T	T	T	T	T	T	T	T	T	T	NA	T	T	T	T	C	T/C	T	T	T	T	T	T	T	T	T	T	T	T	T	T	T	T	T	T	T	T	T
chr1A	536967514	C	T	C	C	C	C	C	C	C	C	C	C	C	C	C	C	C	C	C	C	NA	T	C	C	C	C	C	C	C	C	C	C	T	C	C	C	C	C	C	C	C	C	C	C	C	C	C	C
chr1A	536967520	T	C	T	T	T	T	T	T	T	T	T	T	T	T	T	T	T	T	T	T	NA	C	T	T	T	T	T	T	T	T	T	T	C	T	T	T	T	T	T	T	T	T	T	T	T	T	T	T
chr1A	536967529	C	A	C	C	C	C	C	C	C	C	C	C	C	C	C	C	C	C	C	C	NA	C	C	C	C	C	C	C	C	C	C	C	C	C	C	C	C	C	C	C	C	C	C	C	C	C	C	C
chr1A	536967583	C	T	T	T	C	C	T	T	C	T	C	T	T	C	T	T	C	T	T	T	NA	C	T	T	T	C	C/T	C	T	T	C	T	C	T	C	T	T	T	T	T	T	C	C	T	T	C	T	T
chr1A	536967629	G	T	T	T	G	G	T	T	A	T	G	T	T	A	T	T	G	T	T	T	NA	G	T	T	T	G	T	G	T	T	A	T	G	T	G	T	T	T	T	T	T	G	G	T	T	G	T	T
chr1A	536967697	T	G	T	T	C	NA	T	T	C/G	T	NA	T	T	C	T	T	T	T	T	T	NA	G	T	T	T	T/C	T	T	T	T	C	T	G	T	T	T	T	T	T	T	T	NA	T	T	T	T	T	T
chr1A	536967794	C	T	C	C	C	T	C	C	T/G	C	NA	C	C	T	C	C	C	C	C	C	NA	C	C	C	C	C	C	C	C	C	T	C	C	C	C	C	C	C	C	C	C	T	C	C	C	C	C	C
chr1A	536967842	T	C	T	T	T	C	T	T	C/A	T	C	T	T	C	T	T	T	T	T	T	NA	NA	T	T	T	T	T	T	T	T	C	T	NA	T	T	T	T	T	T	T	T	C	T	T	T	T	T	T
chr1A	536967869	G	T	G	G	T	NA	G	G	T/A	G	G	G	G	T/A	G	G	G	G	G	G	NA	NA	G	G	G	T	G/T	G	G	G	T	G	NA	G	G	G	G	G	G	G	G	G	G	G	G	G	G	G
chr1A	536967900	C	A	A	A	C	C	A	A	A	A	C	A	A	A	A	A	C	A	A	A	NA	NA	A	A	A	C	C/A	C	A	A	A	A	NA	A	C	A	A	A	A	A	A	C	C	A	A	C	A	A
chr1A	536967928	G	C	G	G	G	NA	G	G	C/A	G	G	G	G	C	G	G	A	G	G	G	NA	NA	G	G	G	G	G	A	G	G	C	G	NA	G	A	G	G	G	G	G	G	G	G	G	G	G	G	G
chr1A	536967939	G	A	G	G	G	NA	G	G	A	G	A	G	G	A	G	G	G	G	G	G	NA	NA	G	G	G	G	G	G	G	G	A	G	NA	G	G	G	G	G	G	G	G	A	G	G	G	G	G	G
chr1A	536967988	G	C	G	G	G	NA	G	G	C	G	NA	G	G	C	G	G	G	G	G	G	NA	NA	G	G	G	G	G	G	G	G	C	G	NA	G	G	G	G	G	G	G	G	A	G	G	G	G	G	G
chr1A	536968000	G	A	A	A	A	NA	A	A	T	A	NA	A	A	T	A	A	A	A	A	A	NA	NA	A	A	A	A	A	A	A	A	T	A	NA	A	A	A	A	A	A	A	A	NA	G	A	A	G	A	A
chr1A	536968118	G	A	G	G	G	NA	G	G	A/G	G	NA	G	G	A/G	G	G	A	G	G	G	NA	NA	G	G	G	G	G	A	G	G	A	G	NA	G	A	G	G	G	G	G	G	NA	G	G	G	G	G	G
chr1A	536968133	G	C	G	G	G	NA	G	G	C/T	G	NA	G	G	C	G	G	G	G	G	G	NA	NA	G	G	G	G	G	G	G	G	C	G	NA	G	G	G	G	G	G	G	G	NA	G	G	G	G	G	G
chr1A	536968202	-	A	A	A	-	NA	A	A	T/C	A	NA	-/A	A	T	A	A	-/A	A	A	A	NA	NA	A	A	A	-	-/A	A	A	A	T	A	NA	A	-	A	A	A	A	-/A	A	NA	-	A	A	-	A	A
chr1A	536968229	C	T	T	T	T	NA	T	T	C/T	T	NA	C/T	T	C	T	T	NA	T	T	T	NA	NA	T	T	T	T	T	NA	T	T	C	T	NA	T	NA	T	T	T	T	T	T	NA	C	T	T	C	T	T
chr1A	536968468	-	A	NA	NA	CA	NA	NA	NA	A/G	NA	NA	-	NA	A	NA	NA	NA	NA	NA	NA	NA	NA	NA	NA	NA	CA	CA	NA	NA	NA	A	NA	NA	NA	NA	NA	NA	NA	NA	NA	NA	NA	-	NA	NA	-	NA	NA
chr1A	536968511	G	A	NA	G	G	NA	NA	NA	A	NA	G	G	NA	A	NA	NA	NA	G	NA	NA	NA	NA	NA	G	G	G	G	NA	NA	G	A	G	G	NA	NA	NA	NA	NA	NA	NA	NA	G	G	NA	NA	G	NA	NA
chr1A	536968530	C	G	NA	C	C	NA	NA	NA	G	C	A	C	C	G	C	NA	NA	C	C	C	NA	C	NA	C	C	C	C	NA	NA	C	G	C	C	NA	NA	NA	NA	NA	NA	NA	NA	A	C	NA	NA	C	NA	NA
chr1A	536968603	-	G	NA	G	-	NA	NA	NA	T/C	G	G	-/G	G	T	G	NA	G	G	G	G	-	G	NA	G	G	-	-	G	G	G	T/C	G	G	G	NA	NA	NA	NA	NA	NA	NA	G	-	NA	-/G	-	G	NA
chr1A	536968675	C	T	NA	NA	C	NA	NA	NA	C	NA	NA	C	NA	C	NA	NA	NA	NA	NA	NA	C	T	NA	NA	NA	C	C	NA	NA	NA	C	NA	NA	NA	NA	NA	NA	NA	NA	NA	NA	NA	C	NA	NA	C	NA	NA
chr1A	536968925	T	C	C	C	NA	C	C	C	C	C	C	T/C	C	C	C	C	C	C	C	C	NA	C	C	C	C	NA	C	C	C	C	C	C	C	C	C	C	C	C	C	C	C	C	T	C	C	T	C	C
chr1A	536968998	G	A	G	G	G	G	G	G	G/A	G	G	G	G	G	G	G	G	G	G	G	NA	A	G	G	G	G	G	G	G	G	G	G	A	G	G	G	G	G	G	G	G	G	G	G	G	G	G	G
chr1A	536969013	G	A	G	G	G	G	G	G	A	G	G	G	G	A	G	G	G	G	G	G	NA	G	G	G	G	G	G	G	G	G	A	G	G	G	G	G	G	G	G	G	G	G	G	G	G	G	G	G
chr1A	536969021	C	T	C	C	T	C	C	C	T/C	C	C	C	C	T/C	C	C	C	C	C	C	NA	C	C	C	C	T	C/T	C	C	C	T	C	C	C	C	C	C	C	C	C	C	C	C	C	C	C	C	C
chr1A	536969052	G	A	G	G	A	G	G	G	A	G	G	G	G	A	G	G	G	G	G	G	NA	G	G	G	G	A	G/A	G	G	G	A	G	G	G	G	G	G	G	G	G	G	G	G	G	G	G	G	G
chr1A	536969070	C	T	C	C	C	T	C	C	T	C	T	C	C	T	C	C	C	C	C	C	NA	C	C	C	C	C	C	C	C	C	T	C	C	C	C	C	C	C	C	C	C	T	C	C	C	C	C	C
chr1A	536969073	A	G	A	A	A	G	A	A	T	A	G	A	A	T	A	A	G	A	A	A	NA	G	A	A	A	A	A	G	A	A	T	A	G	A	G	A	A	A	A	A	A	G	A	A	A	A	A	A
chr1A	536969115	G	T	T	T	G	G	T	T	C/T	T	G	T	T	C	T	T	G	T	T	T	NA	G	T	T	T	G	G/T	G	T	T	C/T	T	G	T	G	T	T	T	T	T	T	G	G	T	T	G	T	T
chr1A	536969154	C	T	C	C	T	C	C	C	C/T	C	C	C	C	C	C	C	C	C	C	C	NA	C	C	C	C	T	C/T	C	C	C	C	C	C	C	C	C	C	C	C	C	C	C	C	C	C	C	C	C
chr1A	536969183	G	A	A	A	A	A	A	A	T	A	A	A	A	T	A	A	NA	A	A	A	NA	A	A	A	A	A	A	NA	A	A	T	A	A	A	A	A	A	A	A	A	A	A	G	A	A	G	A	A
chr1A	536969206	G	A	G	G	G	G	G	G	A/C	G	G	G	G	A	G	G	NA	G	G	G	NA	A	G	G	G	G	G	NA	G	G	A/C	G	A	G	NA	G	G	G	G	G	G	G	G	G	G	G	G	G
chr1A	536969214	C	T	C	C	C	C	C	C	G	C	C	C	C	G	C	C	NA	C	C	C	NA	T	C	C	C	C	C	NA	C	C	G/A	C	T	C	NA	C	C	C	C	C	C	C	C	C	C	C	C	C
chr1A	536969271	G	TTA	G	G	G	G	G	G	TTA	G	G	G	G	TTA	G	G	A	G	G	G	G	G	G	G	G	G	G	A	G	G	T/G	G	G	G	A	G	G	G	G	G	G	G	G	G	G	G	G	G
chr1A	536969296	T	C	T	T	T	C	T	T	C	T	C	T	T	C	T	T	T	T	T	T	T	T	T	T	T	T	T	T	T	T	C	T	T	T	T	T	T	T	T	T	T	C	T	T	T	T	T	T
chr1A	536969323	C	A	C	C	C	A	C	C	A	C	A	C	C	A	C	C	C	C	C	C	C	C	C	C	C	C	C	C	C	C	A	C	C	C	C	C	C	C	C	C	C	A	C	C	C	C	C	C
chr1A	536969354	A	G	A	A	A	A	A	A	A	A	A	A	A	A	A	A	G	A	A	A	A	G	A	A	A	A	A	G	A	A	A	A	G	A	G	A	A	A	A	A	A	A	A	A	A	A	A	A
chr1A	536969469	G	T	G	G	G	T	G	G	C	G	T	G	G	C	G	G	T	G	G	G	G	T	G	G	G	G	G	T	G	G	C	G	T	G	T	G	G	G	G	G	G	T	G	G	G	G	G	G
chr1A	536969482	C	AGT	C	C	C	A	C	C	AGT	C	A	C	C	AGT	C	C	C	C	C	C	C	C	C	C	C	C	C	C	C	C	AGT	C	C	C	C	C	C	C	C	C	C	A	C	C	C	C	C	C
chr1A	536969492	C	A	C	C	C	C	C	C	A	C	C	C	C	A	C	C	T	C	C	C	C	C	C	C	C	C	C	T	C	C	A	C	C	C	T	C	C	C	C	C	C	C	C	C	C	C	C	C
chr1A	536969518	C	G	C	C	C	NA	C	C	G	C	C	C	C	G	C	C	C	C	C	C	NA	C	C	C	C	C	C	C	C	C	G	C	C	C	C	C	C	C	C	C	C	C	C	C	C	C	C	C
chr1A	536969530	G	C	G	G	G	NA	G	G	C	G	A	G	G	C	G	G	G	G	G	G	NA	G	G	G	G	G	G	NA	G	G	C	G	G	G	G	G	G	G	G	G	G	A	G	G	G	G	G	G
chr1A	536969538	G	A	G	G	G	NA	G	G	A	G	NA	G	G	A	G	G	NA	G	G	G	NA	NA	G	G	G	G	G	NA	G	G	A	G	A	G	NA	G	G	G	G	G	G	G	G	G	G	G	G	G
chr1A	536969559	C	T	C	C	T	C	C	C	C	C	C	C	C	C	C	C	NA	C	C	C	NA	NA	C	C	C	T	C/T	NA	C	C	C	C	NA	C	NA	C	C	C	C	C	C	C	C	C	C	C	C	C
chr1A	536969575	G	C	G	G	G	G	G	G	C	G	G	G	G	C	G	G	NA	G	G	G	NA	NA	G	G	G	G	G	NA	G	G	C	G	NA	G	NA	G	G	G	G	G	G	G	G	G	G	G	G	G
chr1A	536969596	A	G	G	G	G	G	G	G	G	G	G	G	G	G	G	G	NA	G	G	G	NA	G	G	G	G	G	G	NA	G	G	G	G	G	G	NA	G	G	G	G	G	G	G	A	G	G	A	G	G
chr2A	121140286	C	-	C	C	C	C	C	C	C	C	C	C	C	C	C	C	C	C	C	C	C	NA	C	C	C	C	C	C	C	C	C	C	C	NA	C	C	C	C	C	NA	C	C	C	C	C	C	C	C
chr2A	121140360	G	C	G	G	G	G	G	G	G	G	G	G	G	G	G	G	G	G	G	G	G	C	G	G/C	G	G	G	G	G	G	G	G	G	G/C	G	G	G	G	G	G/C	G	C	G	G	G	G	G	G
chr2A	121140473	C	G	C	C	C	C	C	C	C	C	C	C	C	C	C	C	C	C	C	C	C	C	C	C	C	C	C	C	C	C	C	C	C	C	C	C	C	C	C	C	C	C	C	C	C	C	C	C
chr2A	121140514	-	TT	-	-	-	-	-	-	-	-	-	-	-	-	-	-	-	-	-	-	-	-	-	-	-	-	-	-	-	-	-	-	-	-	-	-	-	-	-	-	-	-	-	-	-	-	-	-
chr2A	121140922	A	T	A	A	A	A	A	A	A	A	A	A	A	A	A	A	A	A	A	A	A	A	A	A	A	A	A	A	A	A	A	A	A	A	A	A	A	A	A	A	A	A	A	A	A	A	A	A
chr2A	121141175	C	G	C	C	C	C	G	C	C	C	C	C	C	C	C	C	C	C	C	G	C	C	C	C	G	C	C	C	C	G	G	C	C	C	C	C	C	C	C	C	C	C	C	C	C	C	C	C
chr2A	121141184	-	CGGC	-	-	-	-	-	-	-	-	-	-	-	-	-	-	-	-	-	-	-	-	-	-	-	-	-	-/CGGC	-/CGGC	-/CGGC	-	-	-	-	-	-	-	-	-	-	-	-	-	-	-	-	-	-
chr2A	121141189	G	T	G	G	G	G	G	G	G	G	G	G	G	G	G	G	G	G	G	G	G	G	G	G	G	G	G	G	G	G	G	G	G	G	G	G	G	G	G	G	G	G	G	G	G	G	G	G
chr2A	121142420	A	G	A	A	A	A	A	A	A	A	A	A	A	A	A	A	A	A	A	A	A	A	A	A	A	A	A	A	A	A	A	A	A	A	A	A	A	A	A	A	A	A	A	A	A	A	A	A
chr2A	121142726	G	T	T	T	T	T	T	T	G/T	T	T	T	T	G/T	T	T	T	T	T	T	T	T	T	T	T	T	T	T	T	T	G/T	T	T	T	T	T	T	T	T	T	T	T	T	G	T	G	G	T
chr2A	121143006	G	A	G	G	G	G	G	G	G	G	G	G	G	G	G	G	G	G	G	G	G	G	G	G	G	G	G	G	G	G	G	G	G	G	G	G	G	G	G	G	G	G	G	G	G	G	G	G
chr2A	121143187	C	T	C	T	C	C	C	T	C	C	C	T	C	C	C	C	C	T	T	C	C	C	T	C	C	C	C	C	C	C	C	C	C	C	C	C	C	C	T	C	C	C	T	C	T	C	C	T
chr2A	121143469	T	G	T	T	T	T	T	T	T	T	T	T	T	T	T	T	T	T	T	T	T	T	T	T	T	T	T	T	T	T	T	T	T	T	T	T	T	T	T	T	T	T	T	T	T	T	T	T
chr2A	121144138	C	G	C	C	C	C	C	C	C	C	C	C	C	C	C	C	C	C	C	C	C	C	C	C	C	C	C	C	C	C	C	C	C	C	C	C	C	C	C	C	C	C	C	C	C	C	C	C
chr2A	121145012	C	T	C	C	C	C	C	C	C	C	C	C	C	C	C	C	C	C	C	C	C	C	C	C	C	C	C	C	C	C	C	C	C	C	C	C	C	C	C	C	C	C	C	C	C	C	C	C
chr2A	121145323	C	T	C	C	C	C	C	C	C	C	C	C	C	C	C	C	C	C	C	C	C	C	C	C	C	C	C	C	C	C	C	C	C	C	C	C	C	C	C	C	C	C	C	C	C	C	C	C
chr2A	121145639	C	T	T	T	T	T	T	T	T	T	T	T	T	T	T	T	T	T	T	T	T	T	T	T	T	T	T	T	T	T	T	T	T	T	T	T	T	T	T	T	T	T	T	C	T	C	C	T
chr2A	121145644	A	G	A	A	A	A	A	A	A	A	A	A	A	A	A	A	A	A	A	A	A	A	A	A	A	A	A	A	A	A	A	A	A	A	A	A	A	A	A	A	A	A	A	A	A	A	A	A
chr2A	121145751	-	TAG	-	-	-	-	-	-	-	-	-	-	-	-	-	-	-	-	-	-	-	-	-	-	-	-	-/TAG	-/TAG	-/TAG	-/TAG	-	-	-	-	-	-	-	-	-	-	-	-	-	-	-	-	-	-
chr2A	121145936	A	G	A	A	A	A	A	A	A	A	A	A	A	A	A	A	A	A	A	A	A	A	A	A	A	A	A	A	A	A	A	A	A	A	A	A	A	A	A	A	A	A	A	A	A	A	A	A
chr2A	121146329	-		-	-	-	-	-	-	-	-	-	-	-	-	-	-	-	-	-	-	-	-	-	-	-	-	-	-/CCA	-	-/CCA	-	-	-	-	-	-	-	-	-	-	-	-	-	-	-	-	-	-
chr2A	121146488	A	G	A	A	A	A	A	A	A	A	A	A	A	A	A	A	A	A	A	A	A	A	A	A	A	A	A	A	A	A	A	A	A	A	A	A	A	A	A	A	A	A	A	G	A	G	G	A
chr2A	121146558	TATG		TATG	TATG	TATG	TATG	TATG	TATG	TATG	TATG	TATG	TATG	TATG	TATG	TATG	TATG	TATG	TATG	TATG	TATG	TATG	TATG	TATG	TATG	TATG	TATG	TATG	TATG	TATG	TATG/-	TATG	TATG	TATG	TATG	TATG	TATG	TATG	TATG	TATG	TATG	TATG	TATG	TATG	TATG	TATG	TATG	TATG	TATG
chr2A	121146717	-	GAGGAGG	-	-	-	-	-	-	-	-	-	-	-	-	-	-	-	-	-	-	-	-	-	-	-	-	-/GAGGAGG	-	-/GAGGAGG	-/GAGGAGG	-	-	-	-	-	-	-	-	-	-	-	-	-	-	-	-	-	-
chr2A	121146847	A	G	G	G	G	G	G	G	G	G	G	G	G	G	G	G	G	G	G	G	G	G	G	G	G	G	G	G	G	G	G	G	G	G	G	G	G	G	G	G	G	G	G	A	G	A	A	G
chr2A	121146890	G	-	G	G	G	G	G	G	G	G	G	G	G	G	G	G	G	G	G	G	G	G	G	G	G	G	G	G	G	G	G	G	G	G	G	G	G	G	G	G	G	G	G	G	G	G	G	G
chr2A	121146924	A	C	C	C	C	C	C	C	C	C	C	C	C	C	C	C	C	C	C	C	C	C	C	C	C	C	C	C	C	C	C	C	C	C	C	C	C	C	C	C	C	C	C	A	C	A	A	C
chr2A	121146931	G	A	A	A	A	A	A	A	A	A	A	A	A	A	A	A	A	A	A	A	A	A	A	A	A	A	A	A	A	A	A	A	A	A	A	A	A	A	A	A	A	A	A	G	A	G	G	A
chr2A	121147014	G	A	G	G	G	G	G	G	G	G	G	G	G	G	G	G	G	G	G	G	G	G	G	G	G	G	G	G	G	G	G	G	G	G	G	G	G	G	G	G	G	G	G	G	G	G	G	G
chr2A	121147110	G	C	G	G	G	G	G	G	G	G	G	G	G	G	G	G	G	G	G	G	G	G	G	G	G	G	G	G	G	G	G	G	G	G	G	G	G	G	G	G	G	G	G	G	G	G	G	G
chr2A	121147178	G	C	G	G	G	G	G	G	G	G	G	G	G	G	G	G	G	G	G	G	G	G	G	G	G	G	G	G	G	G	G	G	G	G	G	G	G	G	G	G	G	G	G	G	G	G	G	G
chr2A	121147302	T	-	T	T	T	T	T	T	T	T	T	T	T	T	T	T	T	T	T	T	T	T	T	T	T	T	T	T	T	T	T	T	T	T	T	T	T	T	T	T	T	T	T	T	T	T	T	T
chr2A	121147311	G	-	G	G	G	G	G	G	G	G	G	G	G	G	G	G	G	G	G	G	G	G	G	G	G	G	G	G	G	G	G	G	G	G	G	G	G	G	G	G	G	G	G	G	G	G	G	G
chr2A	121147331	G	A	G	G	G	G	G	G	G	G	G	G	G	G	G	G	G	G	G	G	G	G	G	G	G	G	G	G	G	G	G	G	G	G	G	G	G	G	G	G	G	G	G	G	G	G	G	G
chr2A	121147343	G	T	G	G	G	G	G	G	G	G	G	G	G	G	G	G	G	G	G	G	G	G	G	G	G	G	G	G	G	G	G	G	G	G	G	G	G	G	G	G	G	G	G	G	G	G	G	G
chr2A	121147432	C	T	T	C	C	C	C	C	T	C	C	C	C	C	T	T	T	C	C	C	C	C	C	C	C	C	T	T	T	C	C	C	C	C	C	T	C	C	C	C	C	C	C	C	C	C	C	C
chr2A	121147481	T	C	C	C	C	C	C	C	C	C	C	C	C	C	C	C	C	C	C	C	C	C	C	C	C	C	C	C	C	C	C	C	C	C	C	C	C	C	C	C	C	C	C	T	C	T	T	C
chr2A	121147506	G	A	G	G	G	G	G	G	G	G	G	G	G	G	G	G	G	G	G	G	G	G	G	G	G	G	G	G	G	G	G	G	G	G	G	G	G	G	G	G	G	G	G	G	G	G	G	G
chr2A	121147567	C	T	C	C	C	C	C	C	C	C	C	C	C	C	C	C	C	C	C	C	C	C	C	C	C	C	C	C	C	C	C	C	C	C	C	C	C	C	C	C	C	C	C	C	C	C	C	C
chr2A	121147595	CGACGACAACTCTACGGAAG	-	-	-	-	-	-	-	-	-	-	-	-	-	-	-	-	-	-	-	-	-	-	-	-	-	-	-	-	-	-	-	-	-	-	-	-	-	-	-	-	-	-	CGACGACAACTCTACGGAAG	-	CGACGACAACTCTACGGAAG	CGACGACAACTCTACGGAAG	-
chr2A	121147715	C	G	G	G	G	G	G	G	G	G	G	G	G	G	G	G	G	G	G	G	G	G	G	G	G	G	G	G	G	G	G	G	G	G	G	G	G	G	G	G	G	G	G	C	G	C	C	G
chr2A	121147745	C	T	T	T	T	T	T	T	T	T	T	T	T	T	T	T	T	T	T	T	T	T	T	T	T	T	T	T	T	T	T	T	T	T	T	T	T	T	T	T	T	T	T	C	T	C	C	T
chr2A	121147772	C	T	C	C	C	C	C	C	C	C	C	C	C	C	C	C	C	C	C	C	C	C	C	C	C	C	C	C	C	C	C	C	C	C	C	C	C	C	C	C	C	C	C	C	C	C	C	C
chr2A	504331608	A	G	NA	NA	NA	NA	NA	NA	NA	NA	NA	NA	NA	NA	NA	NA	G	NA	NA	NA	NA	NA	NA	NA	NA	NA	NA	NA	NA	NA	NA	NA	NA	NA	NA	NA	G	NA	NA	NA	NA	NA	NA	NA	NA	NA	NA	NA
chr2A	504331642	G	A	NA	NA	NA	NA	NA	NA	NA	NA	NA	NA	NA	NA	NA	NA	A	NA	NA	NA	NA	NA	NA	NA	NA	NA	NA	NA	NA	NA	NA	NA	NA	NA	NA	NA	A	NA	NA	NA	NA	NA	NA	NA	NA	NA	NA	NA
chr2A	504331724	C	T	NA	NA	NA	NA	NA	NA	NA	NA	NA	NA	NA	NA	NA	NA	NA	NA	NA	NA	NA	NA	NA	NA	NA	NA	NA	NA	NA	NA	NA	NA	NA	NA	NA	NA	NA	NA	NA	NA	NA	NA	NA	NA	NA	NA	NA	NA
chr2A	504332024	C	T	NA	NA	NA	NA	NA	NA	NA	NA	NA	NA	NA	NA	NA	NA	NA	NA	NA	NA	NA	NA	NA	NA	NA	NA	NA	NA	NA	NA	NA	NA	NA	NA	NA	NA	NA	NA	NA	NA	NA	NA	NA	NA	NA	NA	NA	NA
chr2A	504332059	G	A	NA	NA	NA	NA	NA	NA	NA	NA	NA	NA	NA	NA	NA	NA	NA	NA	NA	NA	NA	NA	NA	NA	NA	NA	NA	NA	NA	NA	NA	NA	NA	NA	NA	NA	NA	NA	NA	NA	NA	NA	NA	NA	NA	NA	NA	NA
chr2A	504332397	TCACCACT	-	NA	NA	NA	NA	NA	NA	NA	NA	NA	NA	NA	NA	NA	NA	NA	NA	NA	-	NA	NA	NA	NA	NA	-	-	NA	NA	NA	NA	NA	NA	NA	NA	NA	NA	NA	NA	NA	NA	NA	NA	NA	NA	NA	NA	NA
chr2A	504332576	-	TCAT	NA	NA	NA	NA	NA	NA	NA	NA	NA	NA	NA	NA	NA	NA	NA	NA	NA	TCAT	NA	NA	NA	NA	NA	TCAT	-/TCAT	NA	NA	NA	NA	NA	NA	NA	-	NA	NA	NA	NA	NA	NA	NA	TCAT	TCAT	NA	NA	NA	NA
chr2A	504332618	-	ATG	NA	NA	NA	NA	NA	NA	NA	NA	NA	NA	NA	NA	NA	NA	NA	NA	NA	ATG	NA	NA	NA	NA	NA	ATG	-/ATG	NA	NA	-/ATG	NA	NA	NA	NA	-	NA	NA	NA	NA	NA	NA	NA	NA	ATG	NA	NA	NA	NA
chr2A	504332638	TTAATCATG	-	NA	NA	NA	NA	NA	NA	NA	NA	NA	NA	NA	NA	NA	NA	NA	NA	NA	-	NA	NA	NA	NA	NA	-	TTAATCATG/-	NA	NA	NA	NA	NA	NA	NA	NA	NA	NA	NA	NA	NA	NA	NA	NA	NA	NA	NA	NA	NA
chr2A	504332736	C	T	NA	NA	NA	NA	NA	NA	NA	NA	NA	NA	NA	NA	NA	NA	NA	NA	NA	NA	NA	NA	NA	NA	NA	T	NA	NA	NA	NA	NA	NA	NA	NA	NA	NA	NA	NA	NA	NA	NA	NA	NA	NA	NA	NA	NA	NA
chr2A	504332781	C	T	NA	NA	NA	NA	NA	NA	NA	NA	NA	NA	NA	NA	NA	NA	NA	NA	NA	NA	NA	NA	NA	NA	NA	T	NA	NA	NA	NA	NA	NA	NA	NA	NA	NA	NA	NA	NA	NA	NA	NA	NA	NA	NA	NA	NA	NA
chr2A	504333166	G	T	NA	NA	NA	NA	NA	NA	NA	NA	NA	NA	NA	NA	NA	NA	NA	NA	NA	NA	NA	NA	NA	NA	NA	NA	NA	NA	NA	NA	NA	NA	NA	NA	NA	NA	NA	NA	NA	NA	NA	NA	NA	NA	NA	NA	NA	NA
chr2A	504333663	T	C	NA	NA	NA	NA	NA	NA	NA	NA	NA	NA	NA	NA	NA	NA	NA	NA	NA	NA	NA	NA	NA	NA	NA	NA	NA	NA	NA	NA	NA	NA	NA	NA	NA	NA	NA	NA	NA	NA	NA	NA	NA	NA	NA	NA	NA	NA
chr2A	504333805	GGGATTTTAC	-	NA	NA	NA	NA	NA	NA	NA	NA	NA	NA	NA	NA	NA	NA	NA	-	NA	-	NA	NA	NA	NA	NA	-	-	NA	NA	-	NA	NA	NA	NA	NA	NA	-	NA	-	NA	NA	NA	NA	NA	NA	NA	NA	NA
chr2A	504333857	-	ACGATA	NA	NA	NA	NA	NA	NA	NA	NA	NA	NA	NA	NA	NA	NA	NA	ACGATA	NA	ACGATA	NA	NA	NA	NA	NA	ACGATA	ACGATA	NA	NA	-	NA	NA	NA	NA	NA	NA	NA	NA	ACGATA	NA	NA	NA	NA	NA	NA	NA	NA	NA
chr2A	504333896	AAT	-	NA	NA	NA	NA	NA	NA	NA	NA	NA	NA	NA	NA	NA	NA	NA	NA	NA	AAT	NA	NA	NA	NA	NA	AAT	AAT/-	NA	NA	-	NA	NA	NA	NA	NA	NA	NA	NA	NA	NA	NA	NA	NA	NA	NA	NA	NA	NA
chr2A	504333935	-	AC	NA	NA	NA	NA	NA	NA	NA	NA	AC	NA	NA	NA	NA	AC	AC	AC	-/AC	AC	NA	NA	NA	NA	NA	AC	-/AC	NA	NA	-	NA	NA	NA	NA	NA	NA	NA	AC	NA	NA	NA	NA	NA	NA	NA	NA	NA	NA
chr2A	504333982	-	TCGGAGACGACGGACAATC	NA	NA	NA	NA	NA	NA	NA	NA	NA	NA	NA	NA	NA	NA	NA	NA	NA	TCGGAGACGACGGACAATC	NA	NA	NA	NA	NA	TCGGAGACGACGGACAATC	TCGGAGACGACGGACAAC	NA	NA	TCGGAGACGACGGACAAC	NA	NA	NA	NA	NA	NA	NA	NA	NA	NA	NA	NA	NA	NA	NA	NA	NA	NA
chr2A	504333989	TCCACCG	-	NA	NA	NA	NA	NA	NA	NA	NA	NA	NA	NA	NA	NA	NA	NA	NA	NA	-	NA	NA	NA	NA	NA	-	TCCACCG	NA	NA	TCCACCG	NA	NA	NA	NA	NA	NA	NA	NA	NA	NA	NA	NA	NA	NA	NA	NA	NA	NA
chr2A	504334026	GT	-	NA	NA	NA	NA	NA	NA	NA	NA	NA	NA	NA	NA	NA	NA	NA	GT/-	NA	-	NA	NA	NA	NA	NA	-	NA	NA	NA	NA	NA	NA	NA	NA	NA	NA	NA	-	NA	NA	NA	NA	NA	NA	NA	NA	NA	NA
chr2A	504334050	-	TACT	NA	NA	NA	NA	NA	NA	NA	NA	NA	NA	NA	NA	NA	NA	NA	TACT	NA	TACT	NA	NA	NA	NA	NA	TACT	-	NA	NA	NA	NA	NA	NA	NA	NA	NA	NA	NA	NA	NA	NA	NA	NA	NA	NA	NA	NA	NA
chr2A	504334063	TAC	-	NA	NA	NA	NA	NA	NA	NA	NA	NA	NA	NA	NA	NA	NA	NA	-	NA	-	NA	NA	NA	NA	NA	-	-	NA	NA	-	NA	NA	NA	NA	NA	NA	NA	NA	NA	NA	NA	NA	NA	NA	NA	NA	NA	NA
chr2A	504334135	-	TCCCG	NA	NA	NA	NA	NA	NA	NA	NA	NA	NA	NA	NA	NA	NA	NA	NA	NA	-	NA	NA	NA	NA	NA	-	TCCCG	NA	NA	TCCCG	NA	NA	NA	NA	NA	NA	NA	NA	NA	NA	NA	NA	NA	NA	NA	NA	NA	NA
chr2A	504334172	-	CTCT	NA	NA	NA	NA	NA	NA	NA	NA	NA	NA	NA	NA	NA	NA	NA	CTCT	NA	CTCT	NA	NA	NA	NA	NA	CTCT	-	NA	NA	-	NA	NA	NA	NA	NA	NA	NA	NA	NA	NA	NA	NA	NA	NA	NA	NA	NA	NA
chr2A	504334185	-	TGT	NA	NA	NA	NA	NA	NA	NA	NA	NA	NA	NA	NA	NA	NA	NA	TGT	NA	TGT	NA	NA	NA	NA	NA	TGT	-	NA	NA	-	NA	NA	NA	NA	NA	NA	NA	NA	NA	-/TGT	NA	TGT	NA	NA	NA	NA	NA	NA
chr2A	504334221	G	T	NA	NA	NA	NA	NA	NA	NA	NA	NA	NA	NA	NA	NA	NA	NA	NA	NA	NA	NA	NA	NA	NA	NA	NA	NA	NA	NA	NA	NA	NA	NA	NA	NA	NA	NA	NA	NA	NA	NA	NA	NA	NA	NA	NA	NA	NA
chr2A	504334284	CG	-	NA	NA	NA	NA	NA	NA	NA	NA	NA	NA	NA	NA	NA	NA	NA	NA	NA	CG	NA	NA	NA	NA	NA	CG	-	NA	NA	-	NA	NA	NA	NA	NA	NA	NA	NA	NA	NA	NA	NA	NA	NA	NA	NA	NA	NA
chr2A	504334444	CTCG	-	NA	NA	NA	NA	NA	NA	NA	NA	NA	NA	NA	NA	NA	NA	NA	NA	NA	-	NA	NA	NA	NA	NA	-	-	NA	NA	-	NA	NA	NA	NA	NA	NA	NA	NA	NA	NA	NA	NA	NA	NA	NA	NA	NA	NA
chr2A	504334473	T	C	NA	NA	NA	NA	NA	NA	NA	NA	NA	NA	NA	NA	NA	NA	NA	NA	NA	NA	NA	NA	NA	NA	NA	NA	NA	NA	NA	NA	NA	NA	NA	NA	NA	NA	NA	NA	NA	NA	NA	NA	NA	NA	NA	NA	NA	NA
chr2A	504334507	CCCGCCGGC	-	NA	NA	NA	NA	NA	NA	NA	NA	NA	NA	NA	NA	NA	NA	NA	NA	NA	-	NA	NA	NA	NA	NA	-	CCCGCCGGC/-	NA	NA	CCCGCCGGC	NA	NA	NA	NA	NA	NA	NA	NA	NA	NA	NA	NA	NA	NA	NA	NA	NA	NA
chr2A	504334528	CTG	-	NA	NA	NA	NA	NA	NA	NA	NA	NA	NA	NA	NA	NA	NA	NA	NA	NA	-	NA	NA	NA	NA	NA	-	-	NA	NA	CTG	NA	NA	NA	NA	NA	NA	NA	NA	NA	NA	NA	NA	NA	NA	NA	NA	NA	NA
chr2A	504334533	GCC	-	NA	NA	NA	NA	NA	NA	NA	NA	NA	NA	NA	NA	NA	NA	NA	NA	NA	NA	NA	NA	NA	NA	NA	NA	-	NA	NA	-	NA	NA	NA	NA	NA	NA	NA	NA	NA	NA	NA	NA	NA	NA	NA	NA	NA	NA
chr2A	504334625	CTCC	-	NA	NA	NA	NA	NA	NA	NA	NA	-	NA	NA	NA	NA	NA	NA	NA	NA	-	NA	NA	NA	NA	NA	-	-	NA	NA	CTCC	NA	NA	NA	NA	NA	NA	NA	NA	NA	NA	NA	NA	NA	NA	NA	NA	NA	NA
chr2A	504334640	-	TGG	NA	NA	NA	NA	NA	NA	NA	NA	-	NA	NA	NA	NA	NA	NA	NA	NA	TGG	NA	NA	NA	NA	NA	TGG	-	NA	NA	-	NA	NA	NA	NA	NA	NA	NA	NA	NA	NA	NA	NA	NA	NA	NA	NA	NA	NA
chr2A	504334663	-	CCTCG	NA	NA	NA	NA	NA	NA	NA	NA	NA	NA	NA	NA	NA	NA	NA	NA	NA	-	NA	NA	NA	NA	NA	-	CCTCG	NA	NA	CCTCG	NA	NA	NA	NA	NA	NA	NA	NA	NA	NA	NA	NA	NA	NA	NA	NA	NA	NA
chr2A	504334800	-		NA	NA	NA	NA	NA	NA	NA	NA	NA	NA	NA	NA	NA	NA	NA	NA	NA	NA	NA	NA	NA	NA	NA	-/GTT	-	NA	NA	-	NA	NA	NA	NA	NA	NA	NA	NA	NA	NA	NA	NA	NA	NA	NA	NA	NA	NA
chr2A	504334808	-		NA	NA	NA	NA	NA	NA	NA	NA	NA	NA	NA	NA	NA	NA	NA	NA	NA	NA	NA	NA	NA	NA	NA	-/ATAT	-	NA	NA	-	NA	NA	NA	NA	NA	NA	NA	NA	NA	NA	NA	NA	NA	NA	NA	NA	NA	NA
chr2A	504334847	-	AAGTTGTAGCATTTTTTTGGCGAAT	NA	NA	NA	NA	NA	NA	NA	NA	NA	NA	NA	NA	NA	NA	NA	NA	NA	-	NA	NA	NA	NA	NA	-	-	NA	NA	AAGTTGTAGCATTTTTTTGGCGAAT	NA	NA	NA	NA	NA	NA	NA	NA	NA	NA	NA	NA	NA	NA	NA	NA	NA	-
chr2A	504334959	-	GGC	NA	NA	NA	NA	NA	NA	NA	NA	NA	NA	NA	NA	NA	NA	NA	-	NA	-	NA	NA	NA	NA	NA	-	-/GGC	NA	NA	GGC	NA	NA	NA	NA	NA	NA	NA	NA	NA	NA	NA	NA	NA	NA	NA	NA	NA	-
chr2A	504335031	T	G	NA	NA	NA	NA	NA	NA	NA	NA	NA	NA	NA	NA	NA	NA	NA	NA	NA	NA	NA	NA	NA	NA	NA	G	NA	NA	NA	NA	NA	NA	NA	NA	NA	NA	NA	NA	NA	NA	NA	NA	NA	NA	NA	NA	NA	NA
chr2A	504335255	-	TCG	NA	NA	NA	NA	NA	NA	NA	NA	NA	NA	NA	NA	NA	NA	NA	NA	NA	-	NA	NA	NA	NA	NA	-	-/TCG	NA	NA	TCG	NA	NA	NA	NA	NA	NA	NA	NA	NA	NA	NA	NA	NA	NA	NA	NA	NA	NA
chr2A	504335554	C	T	NA	NA	NA	NA	NA	NA	NA	NA	NA	NA	NA	NA	NA	NA	NA	NA	NA	NA	NA	NA	NA	NA	NA	NA	NA	NA	NA	NA	NA	NA	NA	NA	NA	NA	NA	NA	NA	NA	NA	NA	NA	NA	NA	NA	NA	NA
chr2A	504335580	A	C	NA	NA	NA	NA	NA	NA	NA	NA	NA	NA	NA	NA	NA	NA	NA	NA	NA	NA	NA	NA	NA	NA	NA	NA	NA	NA	NA	NA	NA	NA	NA	NA	NA	NA	NA	NA	NA	NA	NA	NA	NA	NA	NA	NA	NA	NA
chr2A	504335706	T	G	G	G	G	G	G	G	G	G	G	G	G	G	G	G	G	G	G	G	G	G	G	G	G	G	G	G	T	G	G	G	G	G	G	G	G	G	G	G	G	G	G	T	G	G	G	G
chr2A	504336153	G	C	G	G	G	G	G	G	G	G	G	G	G	G	G	G	G	G	G	G	G	G	G	G	G	G	G	G	G	G	G	G	G	G	G	G	G	G	G	G	G	G	G	G	G	G	G	G
chr2A	504336595	G	C	C	C	C	C	C	C	C	C	C	C	C	C	C	C	C	C	C	C	C	C	C	C	C	C	C	C	G	C	C	C	C	C	C	C	C	C	C	C	C	C	C	G	C	C	C	C
chr2A	504336888	C	G	G	G	G	G	G	G	G	G	G	G	G	G	G	G	G	G	G	G	G	G	G	G	G	G	G	G	C	G	G	G	G	G	G	G	G	G	G	G	G	G	G	C	G	G	G	G
chr2A	504337243	TG	-	TG	TG	TG	TG	TG	TG	TG	TG	TG	TG	TG	TG	TG	TG	TG	TG	TG	TG	TG	TG	TG	TG	TG	TG	TG	TG/-	TG	TG/-	TG	TG	TG	TG	TG	TG	TG	TG	TG	TG	TG	TG	TG	TG	TG	TG	TG	TG
chr2A	504337629	TT	-	TT	TT	TT	TT	TT	TT	TT	TT	TT	TT	TT	TT	TT	TT	TT	TT	TT	TT	TT	TT	TT	TT	TT	TT	TT	TT	TT	TT	TT	TT	TT	TT	TT	TT	TT	TT	TT	TT	TT	TT	TT	TT	TT	TT	TT	TT
chr2A	504337637	T	C	C	C	C	C	C	C	C	C	C	C	C	C	C	C	C	C	C	C	C	C	C	C	C	C	C	C	T	C	C	C	C	C	C	C	C	C	C	C	C	C	C	T	C	C	C	C
chr2A	504338021	-	GAGA	-	-	-	-	-	-	-	-	-	-	-	-	-	-	-	-	-	-	-	-	-	-	-	-	-	-	-	-	-	-	-	-	-	-	-	-	-	-	-	-	-	-	-	-	-	-
chr2A	504338160	G	T	G	G	G	G	G	G	G	G	G	G	G	G	G	G	G	G	G	G	G	G	G	G	G	G	G	G	G	G	G	G	G	G	G	G	G	G	G	G	G	G	G	G	G	G	G	G
chr2A	504338843	C	T	T	T	T	T	T	T	C/T	T	T	T	T	C/T	T	T	T	T	T	T	C/T	T	T	T	T	T	T	T	C	T	C/T	T	T	T	T	T	T	T	T	T	T	T	T	C	T	T	T	T
chr2A	504338909	AG		AG	AG	AG	AG	AG	AG	AG	AG	AG	AG	AG	AG	AG	AG	AG	AG	AG	AG	AG	AG	AG	AG	AG	AG	AG	AG/-	AG	AG/-	AG	AG	AG	AG	AG	AG	AG	AG	AG	AG	AG	AG	AG	AG	AG	AG	AG	AG
chr2A	504339158	TAGATTCAC	C	TAGATTCAC	TAGATTCAC	TAGATTCAC	TAGATTCAC	TAGATTCAC	TAGATTCAC	TAGATTCAC	TAGATTCAC	TAGATTCAC	TAGATTCAC	TAGATTCAC	TAGATTCAC	TAGATTCAC	TAGATTCAC	TAGATTCAC	TAGATTCAC	TAGATTCAC	TAGATTCAC	TAGATTCAC	TAGATTCAC	TAGATTCAC/-	TAGATTCAC	TAGATTCAC	TAGATTCAC	TAGATTCAC	TAGATTCAC/-	TAGATTCAC	TAGATTCAC/-	TAGATTCAC	TAGATTCAC	TAGATTCAC	TAGATTCAC	TAGATTCAC	TAGATTCAC	TAGATTCAC	TAGATTCAC	TAGATTCAC	TAGATTCAC	TAGATTCAC	TAGATTCAC	TAGATTCAC	TAGATTCAC	TAGATTCAC	TAGATTCAC	TAGATTCAC	TAGATTCAC
chr2A	504339207	G	C	C	C	C	C	C	C	C	C	C	C	C	C	C	C	C	C	C	C	C	C	C	C	C	C	C	C	G	C	C	C	C	C	C	C	C	C	C	C	C	C	C	G	C	C	C	C
chr2A	504339241	-	CAAGAAC	-	-	-	-	-	-	-	-	-	-	-	-	-	-	-	-	-	-	-	-	-	-	-	-	-	-	-	-	-	-	-	-	-	-	-	-	-	-	-	-	-	-	-	-	-	-
chr2A	504339298	GATAGTCCATACTGGTTGATTATATTCGGT	-	GATAGTCCATACTGGTTGATTATATTCGGT	GATAGTCCATACTGGTTGATTATATTCGGT	GATAGTCCATACTGGTTGATTATATTCGGT	GATAGTCCATACTGGTTGATTATATTCGGT	GATAGTCCATACTGGTTGATTATATTCGGT	GATAGTCCATACTGGTTGATTATATTCGGT	GATAGTCCATACTGGTTGATTATATTCGGT	GATAGTCCATACTGGTTGATTATATTCGGT	GATAGTCCATACTGGTTGATTATATTCGGT	GATAGTCCATACTGGTTGATTATATTCGGT	GATAGTCCATACTGGTTGATTATATTCGGT	GATAGTCCATACTGGTTGATTATATTCGGT	GATAGTCCATACTGGTTGATTATATTCGGT	GATAGTCCATACTGGTTGATTATATTCGGT	GATAGTCCATACTGGTTGATTATATTCGGT	GATAGTCCATACTGGTTGATTATATTCGGT	GATAGTCCATACTGGTTGATTATATTCGGT	GATAGTCCATACTGGTTGATTATATTCGGT	GATAGTCCATACTGGTTGATTATATTCGGT	GATAGTCCATACTGGTTGATTATATTCGGT	GATAGTCCATACTGGTTGATTATATTCGGT	GATAGTCCATACTGGTTGATTATATTCGGT	GATAGTCCATACTGGTTGATTATATTCGGT	GATAGTCCATACTGGTTGATTATATTCGGT/-	GATAGTCCATACTGGTTGATTATATTCGGT	GATAGTCCATACTGGTTGATTATATTCGGT	GATAGTCCATACTGGTTGATTATATTCGGT	GATAGTCCATACTGGTTGATTATATTCGGT	GATAGTCCATACTGGTTGATTATATTCGGT	GATAGTCCATACTGGTTGATTATATTCGGT	GATAGTCCATACTGGTTGATTATATTCGGT	GATAGTCCATACTGGTTGATTATATTCGGT	GATAGTCCATACTGGTTGATTATATTCGGT	GATAGTCCATACTGGTTGATTATATTCGGT	GATAGTCCATACTGGTTGATTATATTCGGT	GATAGTCCATACTGGTTGATTATATTCGGT	GATAGTCCATACTGGTTGATTATATTCGGT	GATAGTCCATACTGGTTGATTATATTCGGT	GATAGTCCATACTGGTTGATTATATTCGGT	GATAGTCCATACTGGTTGATTATATTCGGT	GATAGTCCATACTGGTTGATTATATTCGGT	GATAGTCCATACTGGTTGATTATATTCGGT	GATAGTCCATACTGGTTGATTATATTCGGT	GATAGTCCATACTGGTTGATTATATTCGGT	GATAGTCCATACTGGTTGATTATATTCGGT	GATAGTCCATACTGGTTGATTATATTCGGT
chr2A	504339904	T	C	T	T	T	T	T	T	T	T	T	T	T	T	T	T	T	T	T	T	T	T	T	T	T	T	T	T	T	T	T	T	T	T	T	T	T	T	T	T	T	T	T	T	T	T	T	T
chr2A	504340023	A	G	A	A	A	A	A	A	A	A	A	A	A	A	A	A	A	A	A	A	A	A	A	A	A	A	A	A	A	A	A	A	A	A	A	A	A	A	A	A	A	A	A	A	A	A	A	A
chr2A	504340114	C	T	T	T	T	T	T	T	T	T	T	T	T	T	T	T	T	T	T	T	T	T	T	T	T	T	T	T	C	T	T	T	T	T	T	T	T	T	T	T	T	T	T	C	T	T	T	T
chr2A	504340160	T	C	C	C	C	C	C	C	C	C	C	C	C	C	C	C	C	C	C	C	C	C	C	C	C	C	C	C	T	C	C	C	C	C	C	C	C	C	C	C	C	C	C	T	C	C	C	C
chr2A	504340583	CAAGAGCAACA	-	CAAGAGCAACA	CAAGAGCAACA	CAAGAGCAACA	CAAGAGCAACA	CAAGAGCAACA	CAAGAGCAACA	CAAGAGCAACA	CAAGAGCAACA	CAAGAGCAACA	CAAGAGCAACA	CAAGAGCAACA	CAAGAGCAACA	CAAGAGCAACA	CAAGAGCAACA	CAAGAGCAACA	CAAGAGCAACA	CAAGAGCAACA	CAAGAGCAACA	CAAGAGCAACA	CAAGAGCAACA	CAAGAGCAACA	CAAGAGCAACA	CAAGAGCAACA	CAAGAGCAACA/-	CAAGAGCAACA	CAAGAGCAACA	CAAGAGCAACA	CAAGAGCAACA	CAAGAGCAACA	CAAGAGCAACA	CAAGAGCAACA	CAAGAGCAACA	CAAGAGCAACA	CAAGAGCAACA	CAAGAGCAACA	CAAGAGCAACA	CAAGAGCAACA	CAAGAGCAACA	CAAGAGCAACA	CAAGAGCAACA	CAAGAGCAACA	CAAGAGCAACA	CAAGAGCAACA	CAAGAGCAACA	CAAGAGCAACA	CAAGAGCAACA
chr2A	504340649	-	C	C	C	C	C	C	C	C	C	C	C	C	C	C	C	C	C	C	C	C	C	C	C	C	C	C	C	-	C	C	C	C	C	C	C	C	C	C	C	C	C	C	-	C	C	C	C
chr2A	504340748	TG	-	TG	TG	TG	TG	TG	TG	TG	TG	TG	TG	TG	TG	TG	TG	TG	TG	TG	TG	TG	TG	TG	TG	TG	TG	TG	TG	TG	TG	TG	TG	TG	TG	TG	TG	TG	TG	TG	TG	TG	TG	TG	TG	TG	TG	TG	TG
chr2A	504340929	-	A	A	A	A	A	A	A	A	A	A	A	A	A	A	A	A	A	A	A	A	A	A	A	A	A	A	A	-	A	A	A	A	A	A	A	A	A	A	A	A	A	A	-	A	A	A	A
chr2A	504341194	G	A	G	G	G	G	G	G	G	G	G	G	G	G	G	G	G	G	G	G	G	G	G	G	G	G	G	G	G	G	G	G	G	G	G	G	G	G	G	G	G	G	G	G	G	G	G	G
chr2A	504341321	-	ACTTTATGATG	-	-	-	-	-	-	-	-	-	-	-	-	-	-	-	-	-	-	-	-	-	-	-	-	-	-	-	-	-	-	-	-	-	-	-	-	-	-	-	-	-	-	-	-	-	-
chr2A	504341471	-	AAATAC	-	-	-	-	-	-	-	-	-	-	-	-	-	-	-	-	-	-	-	-	-	-	-	-/AAATAC	-	-	-	-	-	-	-	-	-	-	-	-	-	-	-	-	-	-	-	-	-	-
chr2A	504341656	G	T	G	G	G	G	G	G	G	G	G	G	G	G	G	G	G	G	G	G	G	G	G	G	G	G	G	G	G	G	G	G	G	G	G	G	G	G	G	G	G	G	G	G	G	G	G	G
chr2A	504342037	T	C	T	T	T	T	T	T	T	T	T	T	T	T	T	T	T	T	T	T	T	T	T	T	T	T	T	T	C	T	T	T	T	T	T	T	T	T	T	T	T	T	T	C	T	T	T	T
chr2A	504342317	C	T	T	T	T	T	T	T	T	T	T	T	T	T	T	T	T	T	T	T	T	T	T	T	T	T	T	T	C	T	T	T	T	T	T	T	T	T	T	T	T	T	T	C	T	T	T	T
chr2A	504342336	-	TTTA	-	-	-	-	-	-	-	-	-	-	-	-	-	-	-	-	-	-	-	-	-	-	-	-	-	-	-	-	-	-	-	-	-	-	-	-	-	-	-	-	-	-	-	-	-	-
chr2A	504342418	G	C	C	C	C	C	C	C	C	C	C	C	C	C	C	C	C	C	C	C	C	C	C	C	C	C	C	C	G	C	C	C	C	C	C	C	C	C	C	C	C	C	C	G	C	C	C	C
chr2A	504342570	G	A	G	G	G	G	G	G	G	G	G	G	G	G	G	G	G	G	G	G	G	G	G	G	G	G	G	G	G	G	G	G	G	G	G	G	G	G	G	G	G	G	G	G	G	G	G	G
chr2A	504342653	C	T	C	C	C	C	C	C	C	C	C	C	C	C	C	T	C	T	T	C	C	C	C	T	C	C	C	C	C	C	C	T	C	C	C	C	C	C	T	C	C	C	C	C	C	T	T	C
chr2A	504343323	G	A	A	A	A	A	A	A	A	A	A	A	A	A	A	A	A	A	A	A	A	A	A	A	A	A	A	A	G	A	A	A	A	A	A	A	A	A	A	A	A	A	A	G	A	A	A	A
chr2A	504343508	C	T	T	T	T	T	T	T	T	T	T	T	T	T	T	T	T	T	T	T	T	T	T	T	T	T	T	T	C	T	T	T	T	T	T	T	T	T	T	T	T	T	T	C	T	T	T	T
chr2A	504343620	C	T	T	T	T	T	T	T	T	T	T	T	T	T	T	T	T	T	T	T	T	T	T	T	T	T	T	T	C	T	T	T	T	T	T	T	T	T	T	T	T	T	T	C	T	T	T	T
chr2A	504343851	AATATGATA	-	AATATGATA	AATATGATA	AATATGATA	AATATGATA	AATATGATA	AATATGATA	AATATGATA	AATATGATA	AATATGATA	AATATGATA	AATATGATA	AATATGATA	AATATGATA	AATATGATA	AATATGATA	AATATGATA	AATATGATA	AATATGATA	AATATGATA	AATATGATA	AATATGATA	AATATGATA	AATATGATA	AATATGATA	AATATGATA	AATATGATA	-	AATATGATA	AATATGATA	AATATGATA	AATATGATA	AATATGATA	AATATGATA	AATATGATA	AATATGATA	AATATGATA	AATATGATA	AATATGATA	AATATGATA	AATATGATA	AATATGATA	-	AATATGATA	AATATGATA	AATATGATA	AATATGATA
chr2A	504343890	C	A	C	C	C	C	C	C	C	C	C	C	C	C	C	C	C	C	C	C	C	C	C	C	C	C	C	C	C	C	C	C	C	C	C	C	C	C	C	C	C	C	C	C	C	C	C	C
chr2A	504343999	A	T	A	A	A	A	A	A	A	A	A	A	A	A	A	A	A	A	A	A	A	A	A	A	A	A	A	A	A	A	A	A	A	A	A	A	A	A	A	A	A	A	A	A	A	A	A	A
chr2A	504344002	G	A	A	A	A	A	A	A	G/A	A	A	A	A	A	A	A	A	A	A	A	A	A	A	A	A	A	A	A	G	A	G/A	A	A	A	A	A	A	A	A	A	A	A	A	G	A	A	A	A
chr2A	504344582	A	C	C	C	C	C	C	C	C	C	C	C	C	C	C	C	C	C	C	C	C	C	C	C	C	C	C	C	A	C	C	C	C	C	C	C	C	C	C	C	C	C	C	A	C	C	C	C
chr2A	504344643	A	G	G	G	G	G	G	G	G	G	G	G	G	G	G	G	G	G	G	G	G	G	G	G	G	G	G	G	A	G	G	G	G	G	G	G	G	G	G	G	G	G	G	A	G	G	G	G
chr2A	504344724	C	T	T	T	T	T	T	T	T	T	T	T	T	T	T	T	T	T	T	T	T	T	T	T	T	T	T	T	C	T	T	T	T	T	T	T	T	T	T	T	T	T	T	C	T	T	T	T
chr2A	504344803	T	C	C	C	C	T	C	C	C	C	T	C	C	C	T	T	T	T	T	C	T	T	C	T	C	T	T	T	T	C	C	T	T	T	C	T	C	T	T	T	C	T	C	T	C	T	T	C
chr2A	504344887	-	GGCGGCCACTCCGGCCAT	-	-	-	-	-	-	-	-	-	-	-	-	-	-	-	-	-	-	-	-	-	-	-	-	-	-	-	-	-	-	-	-	-	-	-	-	-	-	-	-	-	-	-	-	-	-
chr2A	504344934	G	A	A	A	A	G	A	A	A	A	G	A	A	A	G	G	G	G	G	A	G	G	A	G	A	G	G	G	G	A	A	G	G	G	A	G	A	G	G	G	A	G	A	G	A	G	G	A
chr2A	504344987	T	C	T	T	T	C	T	T	T	T	C	T	T	T	C	C	C	C	C	T	C	C	T	C	T	C	C	C	T	T	T	C	C	C	T	C	T	C	C	C	T	C	T	T	T	C	C	T
chr2A	504345008	G	A	G	G	G	G	G	G	G	G	G	G	G	G	G	G	G	G	G	G	G	G	G	G	G	G	G	G	G	G	G	G/A	G	G	G	G	G	G	G	G	G	G	G	G	G	G	G	G
chr2A	504345030	G	A	G	G	G	A	G	G	G	G	A	G	G	G	A	A	A	A	A	G	A	A	G	A	G	A	A	A	G	G	G	G/A	A	A	G	A	G	A	A	A	G	A	G	G	G	A	A	G
chr2A	504345064	G	A	G	G	G	G	G	G	G	G	G	G	G	G	G	G	G	G	G	G	G	G	G	G	G	G	G	G	G	G	G	G	G	G	G	G	G	G	G	G	G	G	G	G	G	G	G	G
chr2A	504345068	T	C	C	C	C	T	C	C	C	C	NA	T/C	C	C	NA	NA	NA	NA	NA	C	NA	NA	C	NA	C	NA	NA	NA	T	C	C	T	NA	NA	C	NA	C	NA	NA	NA	C	T/C	C	T	C	NA	NA	C
chr2A	504345096	T	C	C	C	C	C	C	C	C	C	C	T/C	C	C	C	C	C	C	C	C	C	NA	C	C	C	C	C	C	T	C	C	T/C	C	C	C	C	C	C	C	C	C	C	C	T	C	C	C	C
chr2A	504345151	T	C	C	C	C	C	C	C	C	C	C	T/C	C	C	C	C	C	C	C	C	C	C	C	C	C	C	C	C	T	C	C	T/C	C	C	C	C	C	C	C	C	C	C	C	T	C	C	C	C
chr2A	504345245	C	T	C	C	C	C	C	C	C	C	C	C	C	C	C	C	C	C	C	C	C	C	C	C	C	C	C	C	C	C	C	C	C	C	C	C	C	C	C	C	C	C	C	C	C	C	C	C
chr2A	504345251	T	C	C	C	C	C	C	C	C	C	C	T/C	C	C	C	C	C	C	C	C	C	C	C	C	C	C	C	C	T	C	C	T/C	C	C	C	C	C	C	C	C	C	C	C	T	C	C	C	C
chr2A	504345275	-	CCA	-	-	-	-	-	-	-	-	-	-	-	-	-	-	-	-	-	-	-	-	-	-	-	-	-	-	-	-	-	-	-	-	-	-	-	-	-	-	-	-	-	-	-	-	-	-
chr2A	504345289	C	T	T	T	T	C	T	T	T	T	C	C	T	T	C	C	C	C	C	T	C	C	T	C	C/T	C	C	C	C	T	T	C	C	C	T	C	T	C	C	C	T	C	T	C	T	C	C	T
chr2A	504345299	-	CCGCCGTCCT	CCGCCGTCCT	CCGCCGTCCT	CCGCCGTCCT	CCGCCGTCCT	CCGCCGTCCT	CCGCCGTCCT	CCGCCGTCCT	CCGCCGTCCT	CCGCCGTCCT	CCGCCGTCCT	CCGCCGTCCT	CCGCCGTCCT	CCGCCGTCCT	CCGCCGTCCT	CCGCCGTCCT	CCGCCGTCCT	CCGCCGTCCT	CCGCCGTCCT	CCGCCGTCCT	CCGCCGTCCT	CCGCCGTCCT	CCGCCGTCCT	CCGCCGTCCT	CCGCCGTCCT	CCGCCGTCCT	CCGCCGTCCT	-	CCGCCGTCCT	CCGCCGTCCT	CCGCCGTCCT	CCGCCGTCCT	CCGCCGTCCT	CCGCCGTCCT	CCGCCGTCCT	CCGCCGTCCT	CCGCCGTCCT	CCGCCGTCCT	CCGCCGTCCT	CCGCCGTCCT	CCGCCGTCCT	CCGCCGTCCT	-	CCGCCGTCCT	CCGCCGTCCT	CCGCCGTCCT	CCGCCGTCCT
chr2A	504345316	G		G	G	G	G	G	G	G	G	G	G	G	G	G	G	G	G	G	G	NA	G	G	G	G	G	G	G	G	G	G	G	G	G	G	G	G	G	G	G	G	G	G	G	G	G	G	G
chr2A	504345401	C	T	C	C	C	C	C	C	C	C	C	C	C	C	C	C	C	C	C	C	C	C	C	C	C	C	C	C	C	C	C	C	C	C	C	C	C	C	C	C	C	C	C	C	C	C	C	C
chr2A	504345566	C	T	C	C	C	T	C	C	C	C	T	C	C	C	T	T	T	T	T	C	T	T	C	T	C	T	T	T	C	C	C	T	T	T	C	T	C	T	T	T	C	T	C	C	C	T	T	C
chr2A	504345715	C	T	T	T	T	T	T	T	T	T	T	C/T	T	T	T	T	T	T	T	T	T	T	T	T	T	T	T	T	C	T	T	T	T	T	T	T	T	T	T	T	T	T	T	C	T	T	T	T
chr2A	504345727	C	T	C/T	C/T	C/T	C	T	NA	T	NA	C	C	NA	T	C	C	C	C	C	T	C	C	NA	C	NA	C	C	C	C	C/T	T	C	C	C	T	C	T	C	C	C	C/T	C	T	C	T	C	C	T
chr2A	504345735	A	G	G	G	A/G	G	NA	G	G	G	G	A	G	G	G	G	G	G	G	NA	G	G	NA	G	NA	G	G	G	A	NA	G	G	G	G	G	G	G	G	G	G	G	G	G	A	G	G	G	G
chr2A	504345835	G	A	G	G	A	G	A	G	G	G	G	G	G	A	G	G	G	G	G	A	NA	G	G/A	G	A	G	G	G	G	A	A	G	G	G	G	G	G	G	G	G	G	G	G	G	G	G	G	G
chr2A	504345852	T	C	C	C	C	T	C	C	C	C	T	T/C	C	C	T	T	T	T	T	C	NA	T	C	T	C	T	T	T	T	C	C	T	T	T	C	T	C	T	T	T	C	T	C	T	C	T	T	C
chr2A	504345873	G	A	G	G	G	A	G	G	G	G	A	G	G	G	A	A	A	A	A	G	NA	A	G	A	G	A	A	A	G	G	G	G/A	A	A	G	A	G	A	A	A	G	A	G	G	G	A	A	G
chr2A	504345902	C	A	C	C	C	A	C	C	C	C	A	C	C	C	A	A	A	A	A	C	NA	A	C	A	C	A	A	A	C	C	C	C/A	A	A	C	A	C	A	A	A	C	A	C	C	C	A	A	C
chr2A	504345916	A	G	G	G	G	NA	G	G	G	G	NA	A/G	G	G	NA	NA	NA	NA	NA	G	NA	NA	A/G	NA	G	NA	NA	NA	A	G	G	A	NA	NA	G	NA	G	NA	NA	NA	G	NA	G	A	G	NA	NA	G
chr2A	504345934	T	C	C	C	C	C	C	C	C	C	C	T/C	C	C	C	C	C	C	C	C	NA	C	T/C	C	C	C	C	C	T	C	C	T	C	C	C	C	C	C	C	C	C	C	C	T	C	C	C	C
chr2A	504346028	T	C	C	C	C	C	C	C	C	C	C	T	C	C	C	C	C	C	C	C	C	C	NA	C	C	C	C	C	T	C	C	T/C	C	C	C	C	C	C	C	C	C	C	C	T	C	C	C	C
chr2A	504346032	C	G	G	G	G	C	G	G	G	G	C	C	G	G	C	C	C	C	C	G	NA	C	NA	C	G	C	C	C	C	G	G	C	C	C	G	C	G	C	C	C	G	C	G	C	G	C	C	G
chr2A	504346119	C	T	C	NA	NA	T	NA	NA	C	NA	T	C	NA	C	T	T	T	T	T	NA	T	T	NA	T	NA	T	T	T	C	NA	C	T	T	T	NA	T	NA	T	T	T	NA	T	NA	C	NA	T	T	NA
chr2A	504346148	T	C	T	NA	NA	C	NA	NA	C	NA	C	T	NA	C	C	C	C	C	C	NA	C	C	NA	C	NA	C	C	C	T	NA	C	T/C	C	C	NA	C	NA	C	C	C	NA	C	NA	T	NA	C	C	NA
chr2A	504346196	C	T	NA	NA	NA	C	NA	NA	C	NA	C	C	NA	C	C	NA	C	T	T	NA	C	C	NA	C	NA	C	C	C	C	NA	C	C	C	C	NA	C	NA	C	C/T	C	NA	C	NA	C	NA	T	T	NA
chr2A	504346265	T	C	NA	NA	NA	C	NA	NA	C	NA	C	T	NA	C	C	NA	C	C	C	NA	C	C	NA	C	NA	C	C	C	T	NA	C	T/C	C	C	NA	C	NA	C	C	C	NA	C	NA	T	NA	C	C	NA
chr2A	504346306	-	T	NA	NA	NA	T	NA	NA	T	NA	T	-	NA	T	T	NA	T	NA	NA	NA	NA	T	NA	T	NA	T	T	T	-	NA	T	-/T	T	T	NA	T	NA	T	NA	T	NA	T	NA	-	NA	NA	NA	NA
chr2A	504346340	A	G	G	G	G	NA	G	G	G	G	NA	A/G	G	G	NA	NA	NA	NA	NA	G	NA	NA	G	NA	G	NA	NA	NA	A	G	G	A	NA	NA	G	NA	G	NA	NA	NA	G	NA	G	A	G	NA	NA	G
chr2A	504346359	C	G	G	G	G	G	G	G	G	G	G	C/G	G	G	G	G	G	G	G	G	NA	G	G	G	G	G	G	G	C	G	G	C	G	G	G	G	G	G	G	G	G	G	G	C	G	G	G	G
chr2A	504346448	C	A	C	C	C	A	C	C	C	C	A	C	C	C	A	A	A	A	A	C	A	A	C	A	C	A	A	A	C	C	C	C/A	A	A	C	A	C	A	A	A	C	A	C	C	C	A	A	C
chr2A	504346572	T	C	C	C	C	C	C	C	C	C	C	T/C	C	C	C	C	NA	C	C	C	NA	C	C	C	C	C	C	NA	T	C	C	T/C	C	C	C	C	C	C	C	C	C	C	C	T	C	C	C	C
chr2A	504346583	C	T	T	T	T	C	T	T	T	T	C	C/T	T	T	C	C	NA	C	C	T	NA	C	T	C	T	C	C	NA	C	T	T	C	C	C	T	C	T	C	C	C	T	C	T	C	T	C	C	T
chr2A	504346626	G	A	G	G	G	NA	G	G	G	G	NA	G	G	G	NA	NA	NA	NA	NA	G	NA	NA	G	NA	G	NA	A	NA	G	G	G	G	NA	NA	G	NA	G	NA	A	NA	G	NA	G	G	G	NA	A	G
chr2A	504346653	C	T	C	C	C	NA	C	C	C	C	NA	C	C	C	NA	NA	NA	NA	NA	C	NA	NA	C	NA	C	NA	NA	NA	C	C	C	C	NA	NA	C	NA	C	NA	NA	NA	C	NA	C	C	C	NA	NA	C
chr2A	504346695	T	C	C	C	C	NA	C	C	C	C	NA	T/C	C	C	NA	NA	NA	NA	NA	C	NA	NA	C	NA	C	NA	NA	NA	T	C	C	T	NA	NA	C	NA	C	NA	NA	NA	C	NA	C	T	C	NA	NA	C
chr2A	504346750	T	C	C	C	C	NA	C	C	C	C	NA	T/C	C	C	NA	NA	NA	NA	NA	C	NA	NA	C	NA	C	NA	NA	NA	T	C	C	T	NA	NA	C	NA	C	NA	NA	NA	C	NA	C	T	C	NA	NA	C
chr2A	533891960	C	T	C	C	T	T	C	C	C	C	T	C	C	C	C	C	C	C	C	C	T	T	C	C	C	T	C	C	C	C	C	C	C	C	C	C	C	C	C	C	C	T	C	C	C	C	C	C
chr2A	533892012	G	T	G	G	G	G	G	G	G	T	G	G	G	G	G	G	G	G	G	G	G	G	G	G	G	G	G	G	G	G	G	G	G	G	G	G	G	G	G	G	G	G	G	G	G	G	G	G
chr2A	533892085	T	C	T	T	C	C	T	T	T	T	C	T	T	T	T	T	T	T	T	T	C	C	T	T	T	C	T	T	T	T	T	T	T	T	T	T	T	T	T	T	T	C	T	T	T	T	T	T
chr2A	533892123	T	G	T	T	G	G	T	T	T	T	G	T	T	T	T	T	T	T	T	T	G	G	T	T	T	G	T	T	T	T	T	T	T	T	T	T	T	T	T	T	T	G	T	T	T	T	T	T
chr2A	533892195	G	A	G	G	G	G	G	G	G	G	G	G	G	G	G	G	G	G	G	G	G	G	G	G	G	G	G	G	G	G	G	G	G	G	G	G	G	G	G	G	G	G	G	G	G	G	G	G
chr2A	533892226	T	C	T	T	T	T	T	T	T	T	T	T	T	T	T	T	T	T	T	T	T	T	T	T	T	T	T	T	T	T	T	T	T	T	T	T	T	T	T	T	T	T	T	T	T	T	T	T
chr2A	533892280	T	C	T	T	C	T/C	T	T	T	T	C	T	T	T	T	T	T	T	T	T	C	C	T	T	T	C	T	T	T	T	T	T	T	T	T	T	T	T	T	T	T	C	T	T	T	T	T	T
chr2A	533892308	T	G	T	T	NA	T/G	T	T	T	T	G	T	T	T	T	T	T	T	T	T	NA	NA	T	T	T	G	T	T	T	T	T	T	T	T	T	T	T	T	T	T	T	G	T	T	T	T	T	T
chr2A	533892387	C	T	C	C	NA	NA	C	C	C	C	NA	C	C	C	C	C	C	C	C	C	NA	NA	C	C	C	NA	C	C	C	C	C	C	C	C	C	C	C	C	C	C	C	NA	C	C	C	C	C	C
chr2A	533892410	T	C	T	T	T/C	T/C	T	T	T	T	C	T	T	T	T	T	T	T	T	T	C	C	T	T	T	C	T	T	T	T	T	T	T	T	T	T	T	T	T	T	T	C	T	T	T	T	T	T
chr2A	533892560	G	T	G	G	T	T	G	G	G	G	T	G	G	G	G	G	G	G	G	G	T	T	G	G	G	T	G	G	G	G	G	G	G	G	G	G	G	G	G	G	G	T	G	G	G	G	G	G
chr2A	533892670	TGTGATTCA		TGTGATTCA	TGTGATTCA	TGTGATTCA	TGTGATTCA	TGTGATTCA	TGTGATTCA	TGTGATTCA	TGTGATTCA	TGTGATTCA	TGTGATTCA	TGTGATTCA	TGTGATTCA	TGTGATTCA	TGTGATTCA	TGTGATTCA	TGTGATTCA	TGTGATTCA	TGTGATTCA	TGTGATTCA	TGTGATTCA	TGTGATTCA	TGTGATTCA	TGTGATTCA	TGTGATTCA/-	TGTGATTCA	TGTGATTCA	TGTGATTCA	TGTGATTCA	TGTGATTCA	TGTGATTCA	TGTGATTCA	TGTGATTCA	TGTGATTCA	TGTGATTCA	TGTGATTCA	TGTGATTCA	TGTGATTCA	TGTGATTCA	TGTGATTCA	TGTGATTCA	TGTGATTCA	TGTGATTCA	TGTGATTCA	TGTGATTCA	TGTGATTCA	TGTGATTCA
chr2A	533892726	G	A	G	G	G	G	G	G	G	G	G	G	G	G	G	G	G	G	G	G	G	G	G	G	G	G	G	G	G	G	G	G	G	G	G	G	G	G	G	G	G	G	G	G	G	G	G	G
chr2A	533892752	G	A	G	G	A	A	G	G	G	G	A	G	G	G	G	G	G	G	G	G	A	A	G	G	G	A	G	G	G	G	G	G	G	G	G	G	G	G	G	G	G	A	G	G	G	G	G	G
chr2A	533892840	A	G	A	A	G	G	A	A	A	A	G	A	A	A	A	A	A	A	A	A	G	G	A	A	A	G	A	A	A	A	A	A	A	A	A	A	A	A	A	A	A	G	A	A	A	A	A	A
chr2A	533892881	A	C	A	A	C	C	A	A	A	A	C	A	A	A	A	A	A	A	A	A	C	C	A	A	A	C	A	A	A	A	A	A	A	A	A	A	A	A	A	A	A	C	A	A	A	A	A	A
chr2A	533892921	A	G	A	A	G	G	A	A	A	A	G	A	A	A	A	A	A	A	A	A	G	G	A	A	A	G	A	A	A	A	A	A	A	A	A	A	A	A	A	A	A	G	A	A	A	A	A	A
chr2A	533892955	C	T	C	C	C	C	C	C	C	C	C	C	C	C	C	C	C	C	C	C	C	C	C	C	C	C	C	C	C	C	C	C	C	C	C	C	C	C	C	C	C	C	C	C	C	C	C	C
chr2A	533893009	AGA	-	AGA	AGA	AGA	AGA	AGA	AGA	AGA	AGA	AGA	AGA	AGA	AGA	AGA	AGA	AGA	AGA	AGA	AGA	AGA	AGA	AGA	AGA	AGA	AGA/-	AGA	AGA	AGA	AGA	AGA	AGA	AGA	AGA	AGA	AGA	AGA	AGA	AGA	AGA	AGA	AGA	AGA	AGA	AGA	AGA	AGA	AGA
chr2A	533893091	C	T	C	C	T	T	C	C	C	C	T	C	C	C	C	C	C	C	C	C	T	T	C	C	C	T	C	C	C	C	C	C	C	C	C	C	C	C	C	C	C	T	C	C	C	C	C	C
chr2A	533893210	C	T	C	C	T	T	C	C	C	C	T	C	C	C	C	C	C	C	C	C	T	T	C	C	C	T	C	C	C	C	C	C	C	C	C	C	C	C	C	C	C	T	C	C	C	C	C	C
chr2A	533893243	A	G	A	A	G	G	A	A	A	A	G	A	A	A	A	A	A	A	A	A	G	G	A	A	A	G	A	A	A	A	A	A	A	A	A	A	A	A	A	A	A	G	A	A	A	A	A	A
chr2A	533893329	C	T	C	C	C	C	C	C	C	C	C	C	C	C	C	C	C	C	C	C	C	C	C	C	C	C	C	C	C	C	C	C	C	C	C	C	C	C	C	C	C	C	C	C	C	C	C	C
chr2A	533893340	A	-	-	-	NA	NA	-	-	-	-	NA	-	-	-	-	-	-	-	-	-	NA	NA	-	-	-	NA	-	-	-	-	-	-	-	-	-	-	-	-	-	-	-	NA	-	-	-	-	-	-
chr2A	533893458	C	T	C	C	C	C	C	C	C	C	C	C	C	C	C	C	C	C	C	C	C	C	C	C	C	C	C	C	C	C	C	C	C	C	C	C	C	C	C	C	C	C	C	C	C	C	C	C
chr2A	533893534	G	C	G	G	C	C	G	G	G	G	C	G	G	G	G	G	G	G	G	G	C	C	G	G	G	C	G	G	G	G	G	G	G	G	G	G	G	G	G	G	G	C	G	G	G	G	G	G
chr2A	533893714	G	A	G	G	A	A	G	G	G	G	A	G	G	G	G	G	G	G	G	G	A	A	G	G	G	A	G	G	G	G	G	G	G	G	G	G	G	G	G	G	G	A	G	G	G	G	G	G
chr2A	533894094	G	C	G	G	C	C	G	G	G	G	C	G	G	G	G	G	G	G	G	G	C	C	G	G	G	C	G	G	G	G	G	G	G	G	G	G	G	G	G	G	G	C	G	G	G	G	G	G
chr2A	533894217	T	G	T	T	G	G	T	T	T	T	G	T	T	T	T	T	T	T	T	T	G	G	T	T	T	G	T	T	T	T	T	T	T	T	T	T	T	T	T	T	T	G	T	T	T	T	T	T
chr2A	533894590	ACTTTAA		ACTTTAA	ACTTTAA	ACTTTAA	ACTTTAA	ACTTTAA	ACTTTAA	ACTTTAA	ACTTTAA	ACTTTAA	ACTTTAA	ACTTTAA	ACTTTAA	ACTTTAA	ACTTTAA	ACTTTAA	ACTTTAA	ACTTTAA	ACTTTAA	ACTTTAA	ACTTTAA	ACTTTAA	ACTTTAA	ACTTTAA	ACTTTAA/-	ACTTTAA	ACTTTAA	ACTTTAA	ACTTTAA	ACTTTAA	ACTTTAA	ACTTTAA	ACTTTAA	ACTTTAA	ACTTTAA	ACTTTAA	ACTTTAA	ACTTTAA	ACTTTAA	ACTTTAA	ACTTTAA	ACTTTAA	ACTTTAA	ACTTTAA	ACTTTAA	ACTTTAA	ACTTTAA
chr2A	533894598	CTTTAAAT	-	CTTTAAAT	CTTTAAAT	CTTTAAAT	CTTTAAAT	CTTTAAAT	CTTTAAAT	CTTTAAAT	CTTTAAAT	CTTTAAAT	CTTTAAAT	CTTTAAAT	CTTTAAAT	CTTTAAAT	CTTTAAAT	CTTTAAAT	CTTTAAAT	CTTTAAAT	CTTTAAAT	CTTTAAAT	CTTTAAAT	CTTTAAAT	CTTTAAAT	CTTTAAAT	CTTTAAAT	CTTTAAAT/-	CTTTAAAT	CTTTAAAT/-	CTTTAAAT/-	CTTTAAAT	CTTTAAAT	CTTTAAAT	CTTTAAAT	CTTTAAAT	CTTTAAAT	CTTTAAAT	CTTTAAAT	CTTTAAAT	CTTTAAAT	CTTTAAAT	CTTTAAAT	CTTTAAAT	CTTTAAAT	CTTTAAAT	CTTTAAAT	CTTTAAAT	CTTTAAAT
chr2A	533894682	G	A	G	G	G	G	G	G	G	G	G	G	G	G	G	G	G	G	G	G	G	G	G	G	G	G	G	G	G	G	G	G	G	G	G	G	G	G	G	G	G	G	G	G	G	G	G	G
chr2A	533894791	-	AT	-	-	-	-	-	-	-	-	-	-	-	-	-	-	-	-	-	-	-	-	-	-	-	-/AT	-/AT	-	-/AT	-/AT	-	-	-	-	-	-	-	-	-	-	-	-	-	-	-	-	-	-
chr2A	533894800	C	T	C	C	T	T	C	C	C	C	T	C	C	C	C	C	C	C	C	C	T	T	C	C	C	T	C	C	C	C	C	C	C	C	C	C	C	C	C	C	C	T	C	C	C	C	C	C
chr2A	533894817	-	TC	-	-	-	-	-	-	-	-	-	-	-	-	-	-	-	-	-	-	-	-	-	-	-	-	-/TC	-	-/TC	-/TC	-	-	-	-	-	-	-	-	-	-	-	-	-	-	-	-	-	-
chr2A	533894834	C	G	C	C	C	C	C	C	C	C	C	C	C	C	C	C	C	C	C	C	C	C	C	C	C	C	C	C	C	C	C	C	C	C	C	C	C	C	C	C	C	C	C	C	C	C	C	C
chr2A	533894903	T	G	T	T	T	T	T	T	T	T	T	T	T	T	T	T	T	T	T	T	T	T	T	T	T	T	T	T	T	T	T	T	T	T	T	T	T	T	T	T	T	T	T	T	T	T	T	T
chr2A	533894993	A	G	A	A	G	G	A	A	A	A	G	A	A	A	A	A	A	A	A	A	G	G	A	A	A	G	A	A	A	A	A	A	A	A	A	A	A	A	A	A	A	G	A	A	A	A	A	A
chr2A	533895319	T	A	T	T	A	A	T	T	T	T	A	T	T	T	T	T	T	T	T	T	A	A	T	T	T	A	T	T	T	T	T	T	T	T	T	T	T	T	T	T	T	A	T	T	T	T	T	T
chr2A	533895498	C	T	C	C	T	T	C	C	C	C	T	C	C	C	C	C	C	C	C	C	T	T	C	C	C	T	C	C	C	C	C	C	C	C	C	C	C	C	C	C	C	T	C	C	C	C	C	C
chr2A	533895793	ACC	-	ACC	ACC	ACC	ACC	ACC	ACC	ACC	ACC	ACC	ACC	ACC	ACC	ACC	ACC	ACC	ACC	ACC	ACC	ACC	ACC	ACC	ACC	ACC	ACC	ACC/-	ACC	ACC/-	ACC/-	ACC	ACC	ACC	ACC	ACC	ACC	ACC	ACC	ACC	ACC	ACC	ACC	ACC	ACC	ACC	ACC	ACC	ACC
chr2A	533895797	G	A	G	G	G	G	G	G	G	G	G	G	G	G	G	G	G	G	G	G	G	G	G	G	G	G	G	G	G	G	G	G	G	G	G	G	G	G	G	G	G	G	G	G	G	G	G	G
chr2A	533895999	C	T	C	C	C	C	C	C	C	C	C	C	C	C	C	C	C	C	C	C	C	C	C	C	C	C	C	C	C	C	C	C	C	C	C	C	C	C	C	C	C	C	C	C	C	C	C	C
chr2A	533896003	C	G	C	C	G	G	C	C	C	C	G	C	C	C	C	C	C	C	C	C	G	G	C	C	C	G	C	C	C	C	C	C	C	C	C	C	C	C	C	C	C	G	C	C	C	C	C	C
chr2A	533896266	T	C	T	T	T	T	T	T	T	T	T	T	T	T	T	T	T	T	T	T	T	T	T	T	T	T	T	T	T	T	T	T	T	T	T	T	T	T	T	T	T	T	T	T	T	T	T	T
chr2A	533896345	C	T	C	C	T	T	C	C	C	C	T	C	C	C	C	C	C	C	C	C	T	T	C	C	C	T	C	C	C	C	C	C	C	C	C	C	C	C	C	C	C	T	C	C	C	C	C	C
chr2A	533896368	ATTGCGGATATATG	-	ATTGCGGATATATG	ATTGCGGATATATG	ATTGCGGATATATG	ATTGCGGATATATG	ATTGCGGATATATG	ATTGCGGATATATG	ATTGCGGATATATG	ATTGCGGATATATG	ATTGCGGATATATG	ATTGCGGATATATG	ATTGCGGATATATG	ATTGCGGATATATG	ATTGCGGATATATG	ATTGCGGATATATG	ATTGCGGATATATG	ATTGCGGATATATG	ATTGCGGATATATG	ATTGCGGATATATG	ATTGCGGATATATG	ATTGCGGATATATG	ATTGCGGATATATG	ATTGCGGATATATG	ATTGCGGATATATG	ATTGCGGATATATG	ATTGCGGATATATG	ATTGCGGATATATG	ATTGCGGATATATG	ATTGCGGATATATG	ATTGCGGATATATG	ATTGCGGATATATG	ATTGCGGATATATG	ATTGCGGATATATG	ATTGCGGATATATG	ATTGCGGATATATG	ATTGCGGATATATG	ATTGCGGATATATG	ATTGCGGATATATG	ATTGCGGATATATG	ATTGCGGATATATG	ATTGCGGATATATG	ATTGCGGATATATG	ATTGCGGATATATG	ATTGCGGATATATG	ATTGCGGATATATG	ATTGCGGATATATG	ATTGCGGATATATG
chr2A	533896473	A	G	A	A	G	G	A	A	A	A	G	A	A	A	A	A	A	A	A	A	G	G	A	A	A	G	A	A	A	A	A	A	A	A	A	A	A	A	A	A	A	G	A	A	A	A	A	A
chr2A	533896529	G	A	G	G	A	A	G	G	G	G	A	G	G	G	G	G	G	G	G	G	A	A	G	G	G	A	G	G	G	G	G	G	G	G	G	G	G	G	G	G	G	A	G	G	G	G	G	G
chr2A	533896855	C	G	C	C	C	C	C	C	C	C	C	C	C	C	C	C	C	C	C	C	C	C	C	C	C	C	C	C	C	C	C	C	C	C	C	C	C	C	C	C	C	C	C	C	C	C	C	C
chr2A	533897297	-	T	-	-	T	T	-	-	-	-	T	-	-	-	-	-	-	-	-	-	T	T	-	-	-	T	-	-	-	-	-	-	-	-	-	-	-	-	-	-	-	T	-	-	-	-	-	-
chr2A	533897446	C	T	C	C	T	T	C	C	C	C	T	C	C	C	C	C	C	C	C	C	T	T	C	C	C	T	C	C	C	C	C	C	C	C	C	C	C	C	C	C	C	T	C	C	C	C	C	C
chr2A	533897506	G	A	G	G	A	A	G	G	G	G	A	G	G	G	G	G	G	G	G	G	A	A	G	G	G	A	G	G	G	G	G	G	G	G	G	G	G	G	G	G	G	A	G	G	G	G	G	G
chr2A	533897603	C	T	C	C	C	C	C	C	C	C	C	C	C	C	C	C	C	C	C	C	C	C	C	C	C	C	C	C	C	C	C	C	C	C	C	C	C	C	C	C	C	C	C	C	C	C	C	C
chr2A	533897618	A	G	G	G	A	A	G	G	G	G	A	G	G	G	G	G	G	G	G	G	A	A	G	G	G	A	G	G	G	G	G	G	G	G	G	G	G	G	G	G	G	A	G	G	G	G	G	G
chr2A	533897941	-	T	-	-	T	T	-	-	-	-	T	-	-	-	-	-	-	-	-	-	T	T	-	-	-	T	-	-	-	-	-	-	-	-	-	-	-	-	-	-	-	T	-	-	-	-	-	-
chr2A	533897989	A	G	A	A	A	A	A	A	A	A	A	A	A	A	A	A	A	A	A	A	A	A	A	A	A	A	A	A	A	A	A	A	A	A	A	A	A	A	A	A	A	A	A	A	A	A	A	A
chr2A	533898008	T	C	T	T	T	T	T	T	T	T	T	T	T	T	T	T	T	T	T	T	T	T	T	T	T	T	T	T	T	T	T	T	T	T	T	T	T	T	T	T	T	T	T	T	T	T	T	T
chr2A	533898183	A	G	A	A	G	G	A	A	A	A	G	A	A	A	A	A	A	A	A	A	G	G	A	A	A	G	A	A	A	A	A	A	A	A	A	A	A	A	A	A	A	G	A	A	A	A	A	A
chr2A	533898255	C	T	C	C	T	T	C	C	C	C	T	C	C	C	C	C	C	C	C	C	T	T	C	C	C	T	C	C	C	C	C	C	C	C	C	C	C	C	C	C	C	T	C	C	C	C	C	C
chr2A	533898342	A	T	A	A	T	T	A	A	A	A	T	A	A	A	A	A	A	A	A	A	T	T	A	A	A	T	A	A	A	A	A	A	A	A	A	A	A	A	A	A	A	T	A	A	A	A	A	A
chr2A	533898385	A	G	A	A	A	A	A	A	A	A	A	A	A	A	A	A	A	A	A	A	A	A	A	A	A	A	A	A	A	A	A	A	A	A	A	A	A	A	A	A	A	A	A	A	A	A	A	A
chr2A	533898403	G	A	G	G	G	G	G	G	G	G	G	G	G	G	G	G	G	G	G	G	G	G	G	G	G	G	G	G	G	G	G	G	G	G	G	G	G	G	G	G	G	G	G	G	G	G	G	G
chr2A	533898507	G	A	G	G	G	G	G	G	G	G	A	G	G	G	G	G	G	G	G	G	G	G	G	G	G	G	G	G	G	G	G	G	G	G	G	G	G	G	G	G	G	A	G	G	G	G	G	G
chr2A	533898594	G	A	G	G	G	G	G	G	G	G	G	G	G	G	G	G	A	G	G	G	G	G	G	G	G	G	G	A	G	G	G	G	G	G	G	G	G	G	G	G	G	G	G	G	G	G	G	G
chr2A	533898655	A	T	A	A	T	T	A	A	A	A	T	A	A	A	A	A	A	A	A	A	T	T	A	A	A	T	A	A	A	A	A	A	A	A	A	A	A	A	A	A	A	T	A	A	A	A	A	A
chr2A	533898720	A	G	A	A	G	G	A	A	A	A	G	A	A	A	A	A	A	A	A	A	G	G	A	A	A	G	A	A	A	A	A	A	A	A	A	A	A	A	A	A	A	G	A	A	A	A	A	A
chr2A	533898853	C	A	C	C	C	C	C	C	C	C	C	C	C	C	C	C	C	C	C	C	C	C	C	C	C	C	C	C	C	C	C	C	C	C	C	C	C	C	C	C	C	C	C	C	C	C	C	C
chr2A	533898882	G	A	G	G	A	A	G	G	G	G	A	G	G	G	G	G	G	G	G	G	A	A	G	G	G	A	G	G	G	G	G	G	G	G	G	G	G	G	G	G	G	A	G	G	G	G	G	G
chr2A	533898918	T	C	T	T	C	C	T	T	T	T	C	T	T	T	T	T	T	T	T	T	C	C	T	T	T	C	T	T	T	T	T	T	T	T	T	T	T	T	T	T	T	C	T	T	T	T	T	T
chr2A	533898989	A	G	A	A	A	A	A	A	A	A	A	A	A	A	A	A	A	A	A	A	A	A	A	A	A	A	A	A	A	A	A	A	A	A	A	A	A	A	A	A	A	A	A	A	A	A	A	A
chr2A	533899128	G	A	G	G	A	A	G	G	G	G	A	G	G	G	G	G	G	G	G	G	A	A	G	G	G	A	G	G	G	G	G	G	G	G	G	G	G	G	G	G	G	A	G	G	G	G	G	G
chr2A	533899212	-	T	-	-	T	T	-	-	-	-	T	-	-	-	-	-	-	-	-	-	T	T	-	-	-	T	-	-	-	-	-	-	-	-	-	-	-	-	-	-	-	T	-	-	-	-	-	-
chr2A	533899237	T	C	T	T	C	C	T	T	T	T	C	T	T	T	T	T	T	T	T	T	C	C	T	T	T	C	T	T	T	T	T	T	T	T	T	T	T	T	T	T	T	C	T	T	T	T	T	T
chr2A	533899296	T	G	T	T	T	T	T	T	T	T	T	T	T	T	T	T	T	T	T	T	T	T	T	T	T	T	T	T	T	T	T	T	T	T	T	T	T	T	T	T	T	T	T	T	T	T	T	T
chr2A	533899608	G	A	G	G	G	G	G	G	G	G	G	G	G	G	G	G	G	G	G	G	G	G	G	G	G	G	G	G	G	G	G	G	G	G	G	G	G	G	G	G	G	G	G	G	G	G	G	G
chr2A	533899710	G	A	G	G	A	A	G	G	G	G	A	G	G	G	G	G	G	G	G	G	A	A	G	G	G	A	G	G	G	G	G	G	G	G	G	G	G	G	G	G	G	A	G	G	G	G	G	G
chr2A	533899714	T	C	T	T	T	T	T	T	T	T	T	T	T	T	T	T	T	T	T	T	T	T	T	T	T	T	T	T	T	T	T	T	T	T	T	T	T	T	T	T	T	T	T	T	T	T	T	T
chr2A	533899790	C	T	C	C	C	C	C	C	C	C	C	C	C	C	C	C	C	C	C	C	C	C	C	C	C	C	C	C	C	C	C	C	C	C	C	C	C	C	C	C	C	C	C	C	C	C	C	C
chr2A	533899805	G	A	G	G	A	A	G	G	G	G	A	G	G	G	G	G	G	G	G	G	A	A	G	G	G	A	G	G	G	G	G	G	G	G	G	G	G	G	G	G	G	A	G	G	G	G	G	G
chr2A	533899969	-	T	T	T	-	-	T	T	T	T	-	T	T	T	T	-	-	-	-	T	-	-	T	-	T	-	-	-	T	T	T	-	-	T	T	T	T	T	-	-	T	-	T	T	T	-	-	T
chr2A	533900188	T	-	T	T	-	-	T	T	T	T	-	T	T	T	T	T	T	T	T	T	-	-	T	T	T	-	T	T	T	T	T	T	T	T	T	T	T	T	T	T	T	-	T	T	T	T	T	T
chr2A	533900485	C	T	C	C	T	T	C	C	C	C	T	C	C	C	C	C	C	C	C	C	T	T	C	C	C	T	C	C	C	C	C	C	C	C	C	C	C	C	C	C	C	T	C	C	C	C	C	C
chr2A	533900593	T	C	T	T	C	C	T	T	T	T	C	T	T	T	T	T	T	T	T	T	C	C	T	T	T	C	T	T	T	T	T	T	T	T	T	T	T	T	T	T	T	C	T	T	T	T	T	T
chr2A	533900599	G	A	G	G	A	A	G	G	G	G	A	G	G	G	G	G	G	G	G	G	A	A	G	G	G	A	G	G	G	G	G	G	G	G	G	G	G	G	G	G	G	A	G	G	G	G	G	G
chr2A	533900873	G	A	G	G	A	A	G	G	G	G	A	G	G	G	G	G	G	G	G	G	A	A	G	G	G	A	G	G	G	G	G	G	G	G	G	G	G	G	G	G	G	A	G	G	G	G	G	G
chr2A	533900949	T	A	T	T	T	T	T	T	T	T	T	T	T	T	T	T	T	T	T	T	T	T	T	T	T	T	T	T	T	T	T	T	T	T	T	T	T	T	T	T	T	T	T	T	T	T	T	T
chr2A	533900958	T	G	T	T	G	G	T	T	T	T	G	T	T	T	T	T	T	T	T	T	G	G	T	T	T	G	T	T	T	T	T	T	T	T	T	T	T	T	T	T	T	G	T	T	T	T	T	T
chr2A	533900998	A	G	A	A	G	G	A	A	A	A	G	A	A	A	A	A	A	A	A	A	G	G	A	A	A	G	A	A	A	A	A	A	A	A	A	A	A	A	A	A	A	G	A	A	A	A	A	A
chr2A	533901022	G	A	G	G	G	G	G	G	G	G	G	G	G	G	G	G	G	G	G	G	G	G	G	G	G	G	G	G	G	G	G	G	G	G	G	G	G	G	G	G	G	G	G	G	G	G	G	G
chr2A	533901093	C	T	C	C	T	T	C	C	C	C	T	C	C	C	C	C	C	C	C	C	T	T	C	C	C	T	C	C	C	C	C	C	C	C	C	C	C	C	C	C	C	T	C	C	C	C	C	C
chr2A	533901137	C	T	C	C	C/T	C/T	C	C	C	C	C/T	C	C	C	C	C	C	C	C	C	T	T	C	C	C	C/T	C	C	C	C	C	C	C	C	C	C	C	C	C	C	C	T	C	C	C	C	C	C
chr2A	533901154	G	A	G	G	A	A	G	G	G	G	A	G	G	G	G	G	G	G	G	G	A	A	G	G	G	A	G	G	G	G	G	G	G	G	G	G	G	G	G	G	G	A	G	G	G	G	G	G
chr2A	533901199	G	A	G	G	G	G	G	G	G	G	G	G	G	G	G	G	G	G	G	G	G	G	G	G	G	G	G	G	G	G	G	G	G	G	G	G	G	G	G	G	G	G	G	G	G	G	G	G
chr2A	533901235	G	C	G	G	C	C	G	G	G	G	C	G	G	G	G	G	G	G	G	G	C	C	G	G	G	C	G	G	G	G	G	G	G	G	G	G	G	G	G	G	G	C	G	G	G	G	G	G
chr2A	533901320	T	C	T	T	C	C	T	T	T	T	C	T	T	T	T	T	T	T	T	T	C	C	T	T	T	C	T	T	T	T	T	T	T	T	T	T	T	T	T	T	T	C	T	T	T	T	T	T
chr2A	533901539	GTGTGTGTGTGT	GT	GT	GT	GT	GT	GT	GT	GTGTGTGTGTGT	GT	GT	GT	GT	GTGTGTGTGTGT	GT	GT	GT	GT	GT	GT	GT	GT	GT	GT	GT	GT	GT	GT	GT	GT	GTGTGTGTGTGT	GT	GT	GT	GT	GT	GT	GT	GT	GT	GT	GT	GT	GT	GT	GT	GT	GT
chr2A	533901660	C	T	C	C	T	T	C	C	C	C	T	C	C	C	C	C	C	C	C	C	NA	T	C	C	C	T	C	C	C	C	C	C	C	C	C	C	C	C	C	C	C	T	C	C	C	C	C	C
chr2A	533901693	G	A	G	G	A	A	G	G	G	G	A	G	G	G	G	G	G	G	G	G	NA	A	G	G	G	A	G	G	G	G	G	G	G	G	G	G	G	G	G	G	G	A	G	G	G	G	G	G
chr2A	533901870	T	C	T	T	T	T	T	T	T	T	T	T	T	T	T	T	T	T	T	T	NA	T	T	T	T	T	T	T	T	T	T	T	T	T	T	T	T	T	T	T	T	T	T	T	T	T	T	T
chr2A	533902084	G	T	G	G	T	T	G	G	G	G	T	G	G	G	G	G	G	G	G	G	T	T	G	G	G	T	G	G	G	G	G	G	G	G	G	G	G	G	G	G	G	T	G	G	G	G	G	G
chr2A	533902163	A	G	A	A	G	G	A	A	A	A	G	A	A	A	A	A	A	A	A	A	NA	G	A	A	A	G	A	A	A	A	A	A	A	A	A	A	A	A	A	A	A	G	A	A	A	A	A	A
chr2A	533902261	C	T	C	C	C	C	C	C	C	C	C	C	C	C	C	C	C	C	C	C	NA	C	C	C	C	C	C	C	C	C	C	C	C	C	C	C	C	C	C	C	C	C	C	C	C	C	C	C
chr2A	533902362	T	C	T	T	C	C	T	T	T	T	C	T	T	T	T	T	T	T	T	T	NA	C	T	T	T	C	T	T	T	T	T	T	T	T	T	T	T	T	T	T	T	C	T	T	T	T	T	T
chr2A	533902394	C	T	C	C	C	C	C	C	C	C	C	C	C	C	C	C	C	C	C	C	NA	C	C	C	C	C	C	C	C	C	C	C	C	C	C	C	C	C	C	C	C	C	C	C	C	C	C	C
chr2A	533902470	A	G	A	A	G	G	A	A	A	A	G	A	A	A	A	A	A	A	A	A	NA	G	A	A	A	G	A	A	A	A	A	A	A	A	A	A	A	A	A	A	A	G	A	A	A	A	A	A
chr2A	533902730	C	T	C	C	T	T	C	C	C	C	T	C	C	C	C	C	C	C	C	C	T	T	C	C	C	T	C	C	C	C	C	C	C	C	C	C	C	C	C	C	C	T	C	C	C	C	C	C
chr2A	533902828	CTGTTTTGGAA		CTGTTTTGGAA	CTGTTTTGGAA	CTGTTTTGGAA	CTGTTTTGGAA	CTGTTTTGGAA	CTGTTTTGGAA	CTGTTTTGGAA	CTGTTTTGGAA	CTGTTTTGGAA	CTGTTTTGGAA	CTGTTTTGGAA	CTGTTTTGGAA	CTGTTTTGGAA	CTGTTTTGGAA	CTGTTTTGGAA	CTGTTTTGGAA	CTGTTTTGGAA	CTGTTTTGGAA	CTGTTTTGGAA	CTGTTTTGGAA	CTGTTTTGGAA/-	CTGTTTTGGAA	CTGTTTTGGAA	CTGTTTTGGAA	CTGTTTTGGAA/-	CTGTTTTGGAA	CTGTTTTGGAA	CTGTTTTGGAA/-	CTGTTTTGGAA	CTGTTTTGGAA	CTGTTTTGGAA	CTGTTTTGGAA	CTGTTTTGGAA	CTGTTTTGGAA	CTGTTTTGGAA	CTGTTTTGGAA	CTGTTTTGGAA	CTGTTTTGGAA	CTGTTTTGGAA	CTGTTTTGGAA	CTGTTTTGGAA	CTGTTTTGGAA	CTGTTTTGGAA	CTGTTTTGGAA	CTGTTTTGGAA	CTGTTTTGGAA
chr2A	533902851	G	A	G	G	A	A	G	G	G	G	A	G	G	G	G	G	G	G	G	G	A	A	G	G	G	A	G	G	G	G	G	G	G	G	G	G	G	G	G	G	G	A	G	G	G	G	G	G
chr2A	533903140	A	G	A	A	G	G	A	A	A	A	G	A	A	A	A	A	A	A	A	A	NA	G	A	A	A	G	A	A	A	A	A	A	A	A	A	A	A	A	A	A	A	G	A	A	A	A	A	A
chr2A	533903199	T	A	T	T	A	A	T	T	T	T	A	T	T	T	T	T	T	T	T	T	NA	A	T	T	T	A	T	T	T	T	T	T	T	T	T	T	T	T	T	T	T	A	T	T	T	T	T	T
chr2A	533903262	-	C	-	-	C	C	-	-	-	-	C	-	-	-	-	-	-	-	-	-	NA	C	-	-	-	C	-	-	-	-	-	-	-	-	-	-	-	-	-	-	-	C	-	-	-	-	-	-
chr2A	533903329	C	T	C	C	C	C	C	C	C	C	C	C	C	C	C	C	C	C	C	C	NA	C	C	C	C	C	C	C	C	C	C	C	C	C	C	C	C	C	C	C	C	C	C	C	C	C	C	C
chr2A	533903440	C	T	C	C	C	C	C	C	C	C	C	C	C	C	C	C	C	C	C	C	NA	C	C	C	C	C	C	C	C	C	C	C	C	C	C	C	C	C	C	C	C	C	C	C	C	C	C	C
chr2A	533903773	C	A	C	C	A	A	C	C	C	C	A	C	C	C	C	C	C	C	C	C	NA	A	C	C	C	A	C	C	C	C	C	C	C	C	C	C	C	C	C	C	C	A	C	C	C	C	C	C
chr2A	533903813	T	A	T	T	T	T	T	T	T	T	T	T	T	T	T	T	T	T	T	T	NA	T	T	T	T	T	T	T	T	T	T	T	T	T	T	T	T	T	T	T	T	T	T	T	T	T	T	T
chr2A	533903820	T	C	T	T	T	T	T	T	T	T	T	T	T	T	T	T	T	T	T	T	C	T	T	T	T	T	T	T	T	T	T	T	T	T	T	T	T	T	T	T	T	T	T	T	T	T	T	T
chr2A	533904046	G	A	G	G	G	G	G	G	G	G	G	G	G	G	G	G	G	G	G	G	G	G	G	G	G	G	G	G	G	G	G	G	G	G	G	G	G	G	G	G	G	G	G	G	G	G	G	G
chr2A	533904339	A	G	A	A	G	G	A	A	A	A	G	A	A	A	A	A	A	A	A	A	G	G	A	A	A	G	A	A	A	A	A	A	A	A	A	A	A	A	A	A	A	G	A	A	A	A	A	A
chr2A	533905162	C	T	C	C	C	C	C	C	C	C	C	C	C	C	C	C	C	C	C	C	C	C	C	C	C	C	C	C	C	C	C	C	C	C	C	C	C	C	C	C	C	C	C	C	C	C	C	C
chr2A	533905213	A	G	A	A	G	G	A	A	A	A	G	A	A	A	A	A	A	A	A	A	G	G	A	A	A	G	A	A	A	A	A	A	A	A	A	A	A	A	A	A	A	G	A	A	A	A	A	A
chr2A	533905245	T	C	T	T	C	C	T	T	T	T	C	T	T	T	T	T	T	T	T	T	C	C	T	T	T	C	T	T	T	T	T	T	T	T	T	T	T	T	T	T	T	C	T	T	T	T	T	T
chr2A	533905306	TT	-	TT	TT	-	-	TT	TT	TT	TT	-	TT	TT	TT	TT	TT	TT	TT	TT	TT	-	-	TT	TT	TT	-	TT	TT	TT	TT	TT	TT	TT	TT	TT	TT	TT	TT	TT	TT	TT	-	TT	TT	TT	TT	TT	TT
chr2A	533905338	C	T	C	C	C	C	C	C	C	C	C	C	C	C	C	C	C	C	C	C	C	C	C	C	C	C	C	C	C	C	C	C	C	C	C	C	C	C	C	C	C	C	C	C	C	C	C	C
chr2A	533905458	C	T	C	C	T	T	C	C	C	C	T	C	C	C	C	C	C	C	C	C	T	T	C	C	C	T	C	C	C	C	C	C	C	C	C	C	C	C	C	C	C	T	C	C	C	C	C	C
chr2A	533905497	A	G	A	A	G	G	A	A	A	A	G	A	A	A	A	A	A	A	A	A	G	G	A	A	A	G	A	A	A	A	A	A	A	A	A	A	A	A	A	A	A	G	A	A	A	A	A	A
chr2A	533905655	G	A	G	G	A	A	G	G	G	G	A	G	G	G	G	G	G	G	G	G	A	A	G	G	G	A	G	G	G	G	G	G	G	G	G	G	G	G	G	G	G	A	G	G	G	G	G	G
chr2A	533905747	GT		GT	GT	GT	GT	GT	GT	GT	GT	GT	GT	GT	GT	GT	GT	GT	GT	GT	GT	GT	GT	GT	GT	GT	GT	GT	GT	GT	GT	GT	GT	GT	GT	GT	GT	GT	GT	GT	GT	GT	GT	GT	GT	GT	GT	GT	GT
chr2A	533905807	C	T	C	C	C	C	C	C	C	C	C	C	C	C	C	C	C	C	C	C	C	C	C	C	C	C	C	C	C	C	C	C	C	C	C	C	C	C	C	C	C	C	C	C	C	C	C	C
chr2A	533905833	-	GAA	-	-	-	-	-	-	-	-	-	-	-	-	-	-	-	-	-	-	-	-	-	-	-	-	-	-	-	-	-	-	-	-	-	-	-	-	-	-	-	-	-	-	-	-	-	-
chr2A	533905976	T	-	T	T	-	-	T	T	T	T	-	T	T	T	T	T	T	T	T	T	-	-	T	T	T	-	T	T	T	T	T	T	T	T	T	T	T	T	T	T	T	-	T	T	T	T	T	T
chr2A	533906063	C	T	C	C	T	T	C	C	C	C	T	C	C	C	C	C	C	C	C	C	T	T	C	C	C	T	C	C	C	C	C	C	C	C	C	C	C	C	C	C	C	T	C	C	C	C	C	C
chr2A	533906138	C	G	C	C	G	G	C	C	C	C	G	C	C	C	C	C	C	C	C	C	G	G	C	C	C	G	C	C	C	C	C	C	C	C	C	C	C	C	C	C	C	G	C	C	C	C	C	C
chr2A	533906172	C	T	C	C	C	C	C	C	C	C	C	C	C	C	C	C	C	C	C	C	C	C	C	C	C	C	C	C	C	C	C	C	C	C	C	C	C	C	C	C	C	C	C	C	C	C	C	C
chr2A	533906200	G	A	G	G	A	A	G	G	G	G	A	G	G	G	G	G	G	G	G	G	A	A	G	G	G	A	G	G	G	G	G	G	G	G	G	G	G	G	G	G	G	A	G	G	G	G	G	G
chr2A	533906251	A	G	A	A	A	A	A	A	A	A	A	A	A	A	A	A	A	A	A	A	A	A	A	A	A	A	A	A	A	A	A	A	A	A	A	A	A	A	A	A	A	A	A	A	A	A	A	A
chr2A	533906257	A	G	A	A	G	G	A	A	A	A	G	A	A	A	A	A	A	A	A	A	G	G	A	A	A	G	A	A	A	A	A	A	A	A	A	A	A	A	A	A	A	G	A	A	A	A	A	A
chr2A	533906275	G	T	G	G	G	G	G	G	G	G	G	G	G	G	G	G	G	G	G	G	G	G	G	G	G	G	G	G	G	G	G	G	G	G	G	G	G	G	G	G	G	G	G	G	G	G	G	G
chr2A	533906290	A	T	A	A	A	A	A	A	A	A	A	A	A	A	A	A	A	A	A	A	A	A	A	A	A	A	A	A	A	A	A	A	A	A	A	A	A	A	A	A	A	A	A	A	A	A	A	A
chr2A	533906342	G	A	G	G	A	A	G	G	G	G	A	G	G	G	G	G	G	G	G	G	A	A	G	G	G	A	G	G	G	G	G	G	G	G	G	G	G	G	G	G	G	A	G	G	G	G	G	G
chr2A	533906366	-	T	-	-	T	T	-	-	-	-	T	-	-	-	-	-	-	-	-	-	T	T	-	-	-	T	-	-	-	-	-	-	-	-	-	-	-	-	-	-	-	T	-	-	-	-	-	-
chr2A	533906420	A	G	A	A	A	A	A	A	A	A	A	A	A	A	A	A	A	A	A	A	A	A	A	A	A	A	A	A	A	A	A	A	A	A	A	A	A	A	A	A	A	A	A	A	A	A	A	A
chr2A	533906435	G	A	G	G	A	A	G	G	G	G	A	G	G	G	G	G	G	G	G	G	A	A	G	G	G	A	G	G	G	G	G	G	G	G	G	G	G	G	G	G	G	A	G	G	G	G	G	G
chr2A	533906819	G	A	G	G	A	A	G	G	G	G	A	G	G	G	G	G	G	G	G	G	A	A	G	G	G	A	G	G	G	G	G	G	G	G	G	G	G	G	G	G	G	A	G	G	G	G	G	G
chr2A	533906963	A	G	A	A	G	G	A	A	A	A	G	A	A	A	A	A	A	A	A	A	G	G	A	A	A	G	A	A	A	A	A	A	A	A	A	A	A	A	A	A	A	G	A	A	A	A	A	A
chr2A	533907170	-	T	-	-	T	T	-	-	-	-	T	-	-	-	-	-	-	-	-	-	T	T	-	-	-	T	-	-	-	-	-	-	-	-	-	-	-	-	-	-	-	T	-	-	-	-	-	-
chr2A	533907443	C	A	C	C	C	C	C	C	C	C	C	C	C	C	C	C	C	C	C	C	C	C	C	C	C	C	C	C	C	C	C	C	C	C	C	C	C	C	C	C	C	C	C	C	C	C	C	C
chr2A	533907611	T	C	T	T	C	C	T	T	T	T	C	T	T	T	T	T	T	T	T	T	C	C	T	T	T	C	T	T	T	T	T	T	T	T	T	T	T	T	T	T	T	C	T	T	T	T	T	T
chr2A	533907650	A	G	A	A	G	G	A	A	A	A	G	A	A	A	A	A	A	A	A	A	G	G	A	A	A	G	A	A	A	A	A	A	A	A	A	A	A	A	A	A	A	G	A	A	A	A	A	A
chr2A	533907782	G	A	G	G	G	G	G	G	G	G	G	G	A	G	G	G	G	G	G	G	G	G	G	G	G	G	G	G	G	G	G	G	G	G	G	G	G	G	G	G	G	G	G	G	G	G	G	G
chr2A	533907794	T	G	T	T	G	G	T	T	T	T	G	T	T	T	T	T	T	T	T	T	G	G	T	T	T	G	T	T	T	T	T	T	T	T	T	T	T	T	T	T	T	G	T	T	T	T	T	T
chr2A	533907818	A	G	A	A	G	G	A	A	A	A	G	A	A	A	A	A	A	A	A	A	G	G	A	A	A	G	A	A	A	A	A	A	A	A	A	A	A	A	A	A	A	G	A	A	A	A	A	A
chr2A	533908098	T	C	T	T	T	T	T	T	T	T	T	T	T	T	T	T	T	T	T	T	T	T	T	T	T	T	T	T	T	T	T	T	T	T	T	T	T	T	T	T	T	T	T	T	T	T	T	T
chr2A	533908135	G	A	G	G	A	A	G	G	G	G	A	G	G	G	G	G	G	G	G	G	A	A	G	G	G	A	G	G	G	G	G	G	G	G	G	G	G	G	G	G	G	A	G	G	G	G	G	G
chr2A	533908267	G	C	G	G	C	C	G	G	G	G	C	G	G	G	G	G	G	G	G	G	C	C	G	G	G	C	G	G	G	G	G	G	G	G	G	G	G	G	G	G	G	C	G	G	G	G	G	G
chr2A	533908427	A	T	A	A	A	A	A	A	A	A	A	A	A	A	A	A	A	A	A	A	A	A	A	A	A	A	A	A	A	A	A	A	A	A	A	A	A	A	A	A	A	A	A	A	A	A	A	A
chr2A	533908488	C	A	C	C	A	A	C	C	C	C	A	C	C	C	C	C	C	C	C	C	A	A	C	C	C	A	C	C	C	C	C	C	C	C	C	C	C	C	C	C	C	A	C	C	C	C	C	C
chr2A	533908506	C	T	C	C	T	T	C	C	C	C	T	C	C	C	C	C	C	C	C	C	T	T	C	C	C	T	C	C	C	C	C	C	C	C	C	C	C	C	C	C	C	T	C	C	C	C	C	C
chr2A	533908512	T	C	T	T	T	T	T	T	T	T	T	T	T	T	T	T	T	T	T	T	T	T	T	T	T	T	T	T	T	T	T	T	T	T	T	T	T	T	T	T	T	T	T	T	T	T	T	T
chr2A	533908565	G	C	G	G	C	C	G	G	G	G	C	G	G	G	G	G	G	G	G	G	C	C	G	G	G	C	G	G	G	G	G	G	G	G	G	G	G	G	G	G	G	C	G	G	G	G	G	G
chr2A	533908794	T	C	T	T	C	C	T	T	T	T	C	T	T	T	T	T	T	T	T	T	C	C	T	T	T	C	T	T	T	T	T	T	T	T	T	T	T	T	T	T	T	C	T	T	T	T	T	T
chr2A	533908987	A	G	A	A	A	A	A	A	A	A	A	A	A	A	A	A	A	A	A	A	A	A	A	A	A	A	A	A	A	A	A	A	A	A	A	A	A	A	A	A	A	A	A	A	A	A	A	A
chr2A	533909047	G	A	G	G	A	A	G	G	G	G	A	G	G	G	G	G	G	G	G	G	A	A	G	G	G	A	G	G	G	G	G	G	G	G	G	G	G	G	G	G	G	A	G	G	G	G	G	G
chr2A	533909538	C	A	C	C	C	C	C	C	C	C	C	C	C	C	A	C	C	C	C	C	C	C	C	C	C	C	C	C	C	C	C	C	C	C	C	A	C	C	C	C	C	C	C	C	C	C	C	C
chr2A	533909577	G	T	G	G/T	G	G	G	NA	NA	T	G	G	G	NA	NA	G/T	G	G/T	G/T	G/T	G	G	G/T	G/T	T	G	G/T	G	G	G	NA	G	G/T	G/T	NA	G	G	G	NA	G	G/T	G	G	G	G	G	G	G
chr2A	533909640	GAT	-	GAT	GAT	GAT	GAT	GAT	NA	NA	NA	GAT	GAT	GAT	NA	GAT	GAT	GAT	GAT	GAT/-	GAT/-	GAT	GAT	GAT	NA	NA	GAT	GAT	GAT	GAT	GAT	NA	GAT	NA	NA	NA	GAT	GAT	GAT	GAT/-	GAT	NA	GAT	GAT	GAT	GAT	GAT	GAT	GAT
chr2A	533909796	TC	-	TC	TC	TC	TC	TC	NA	NA	NA	TC	TC	TC	NA	TC	TC	TC	TC	NA	TC/-	TC	TC	TC	NA	NA	TC	TC	TC	TC	TC	NA	TC	TC/-	NA	NA	TC	TC	TC	TC	TC	TC	TC	TC	TC	TC	TC	TC	TC
chr2A	533909842	-	ACTTTTG	-	-	-	-	-	NA	NA	NA	-	-	-	NA	-	-	-	-	NA	-	-	-	-/ACTTTTG	NA	NA	-	ACTTTTG	-	-/ACTTTTG	-/ACTTTTG	NA	-	-	NA	NA	-	-	-	NA	-	-	-	-	-	-	-	-	-
chr2A	533910031	-	TC	-	-	-	-	-	NA	NA	NA	-	-	-	NA	-	-	-	-	NA	-/TC	-	-	-	NA	-	-	-	-	-	-	NA	-	-	NA	NA	-	-	-	NA	-	-	-	-	-	-	-	-	-
chr2A	533910076	T	C	T	T	T	T	T	NA	NA	NA	T	T	T	NA	T	T	T	T	NA	T	T	T	T	NA	T	T	T	T	T	T	NA	T	T	NA	NA	T	T	T	NA	T	T	T	T	T	T	T	T	T
chr2A	533910161	ATGAACTAATCC	-	ATGAACTAATCC	ATGAACTAATCC	ATGAACTAATCC	ATGAACTAATCC	ATGAACTAATCC	NA	NA	ATGAACTAATCC	ATGAACTAATCC	ATGAACTAATCC	ATGAACTAATCC	NA	ATGAACTAATCC	ATGAACTAATCC	ATGAACTAATCC/-	ATGAACTAATCC	NA	ATGAACTAATCC/-	ATGAACTAATCC	ATGAACTAATCC	ATGAACTAATCC/-	NA	ATGAACTAATCC	ATGAACTAATCC	-	ATGAACTAATCC	ATGAACTAATCC/-	ATGAACTAATCC/-	NA	ATGAACTAATCC	ATGAACTAATCC	NA	NA	ATGAACTAATCC	ATGAACTAATCC	ATGAACTAATCC	ATGAACTAATCC	NA	ATGAACTAATCC	ATGAACTAATCC	ATGAACTAATCC	ATGAACTAATCC	ATGAACTAATCC	ATGAACTAATCC	ATGAACTAATCC	ATGAACTAATCC
chr2A	533910449	GG	-	GG	GG	GG	GG	GG	NA	NA	NA	GG	GG	GG	NA	GG	GG/-	GG	GG	NA	GG/-	GG	GG	GG/-	NA	NA	GG	-	GG/-	GG/-	GG/-	NA	GG	NA	NA	GG/-	GG	GG	GG	GG	GG	GG	GG	GG	GG	GG	GG	GG	GG
chr2A	533910475	-	T	-	-	T	T	-	T	NA	NA	T	-	-	NA	-	NA	-	-	NA	-	T	T	-	NA	NA	T	-/T	-	-	-	NA	-	NA	NA	NA	-	-	-	-	-	NA	T	-	-	-	-	-	-
chr2A	533910536	-	AAAGCATTAACCTCT	-	-	-	-	-	NA	NA	NA	-	-	-	NA	-	-	-	-	NA	-/AAAGCATTAACCAAT	-	-	-/AAAGCATTAACCTCT	-	NA	-	AAAGCATTAACCTCT	-	-/AAAGCATTAACCTCT	-/AAAGCATTAACCTCT	NA	-	NA	-	NA	-	-	-	NA	-	-	-	-	-	-	-	-	-
chr2A	533910640	T	A	T	T	A	A	T	NA	NA	NA	A	T	T	NA	T	NA	NA	T	NA	T	A	A	T	T	NA	A	NA	T	T	T	NA	T	NA	NA	NA	T	T	T	NA	NA	NA	A	T	T	T	T	T	T
chr2A	533910724	C	T	C	C	NA	NA	NA	NA	NA	NA	NA	C	C	NA	NA	NA	NA	NA	NA	C	NA	NA	NA	NA	NA	NA	NA	C	C	C	NA	C	NA	NA	NA	C	C	C	NA	NA	NA	NA	NA	C	C	C	C	C
chr2A	533911275	G	A	G	G	NA	NA	NA	NA	NA	NA	NA	G	G	NA	NA	NA	NA	NA	NA	NA	NA	NA	NA	NA	NA	NA	NA	G	G	G	NA	NA	NA	NA	NA	G	NA	G	NA	NA	NA	NA	NA	G	G	NA	G	G
chr2A	533912019	G	A	G	G	NA	NA	NA	NA	NA	NA	NA	G	G	NA	G	NA	G	G	NA	G	NA	NA	NA	G	NA	NA	NA	G	G	G	NA	G	NA	NA	NA	G	G	G	NA	NA	NA	NA	NA	G	G	G	G	G
chr2A	533912064	G	A	G	G	NA	NA	NA	NA	NA	NA	NA	G	G	NA	G	G	G	G	NA	G	NA	NA	NA	G	NA	NA	NA	G	G	G	NA	G	NA	NA	NA	G	G	G	NA	NA	NA	NA	NA	G	G	G	G	G
chr2A	533912085	C	G	C	C	G	G	NA	NA	NA	NA	G	C	C	NA	C	C	C	C	NA	C	G	G	NA	C	NA	G	NA	C	C	C	NA	C	NA	NA	NA	C	C	C	NA	NA	NA	G	NA	C	C	C	C	C
chr2A	533912172	A	G	A	A	G	G	NA	NA	NA	NA	G	A	A	NA	A	A	A	A	NA	A	G	G	NA	A	NA	G	G	A	A	A	NA	A	NA	NA	NA	A	A	A	NA	NA	NA	G	A	A	A	A	A	A
chr2A	533912257	T	C	T	T	T	T	NA	NA	NA	NA	T	T	T	NA	T	T	T	T	NA	T	T	T	T	T	NA	T	C	T	T	T	NA	T	T	NA	NA	T	T	T	NA	NA	NA	T	T	T	T	T	T	T
chr2A	533912414	T	-	T	T	T	T	T	T	T	T	T	T	T	T	T	T	T	T	T	T	T	T	NA	T	T	T	T	T	T	T	T	T	T	T	NA	T	T	T	NA	T	T	T	T	T	T	T	T	T
chr2A	533912502	C	G	C	C	C	C	C	C	C	C	C	C	C	C	C	C	C	C	C	C	C	C	C	C	C	C	C	C	C	C	C	C	C	C	C	C	C	C	C	C	C	C	C	C	C	C	C	C
chr2A	533912622	A	G	A	A	A	A	A	A	A	A	A	A	A	A	A	A	A	A	A	A	A	A	A	A	A	A	A	A	A	A	A	A	A	A	A	A	A	A	A	A	A	A	A	A	A	A	A	A
chr2A	533912689	T	A	T	T	T/A	T/A	T	T	T	T	T/A	T	T	T	T	T	T	T	T	T	T	T/A	T	T	T	T/A	T	T	T	T	T	T	T	T	T	T	T	T	T	T	T	A	T	T	T	T	T	T
chr2A	533912714	T	G	T	T	T	T	T	T	T	T	T	T	T	T	T	T	T	T	T	T	G	T	T	T	T	T	T	T	T	T	T	T	T	T	T	T	T	T	T	T	T	T	T	T	T	T	T	T
chr2A	533912731	A	G	A	A	G	G	A	A	A	A	G	A	A	A	A	A	A	A	A	A	A/G	G	A	A	A	G	A	A	A	A	A	A	A	A	A	A	A	A	A	A	A	G	A	A	A	A	A	A
chr2A	533912761	C	T	C	C	C	C	T	C	C	C	C	C	C	C	C	C	C	C	C	T	C	C	C/T	C	T	C	C	C	C	T	T	C	C	C	C	C	C	C	C	C	C	C	C	C	C	C	C	C
chr2A	533912803	C	A	C	C	C	C	C	C	C	C	C	C	C	C	C	C	C	C	C	C	C	C	C	C	C	C	C	C	C	C	C	C	C	C	C	C	C	C	C	C	C	C	C	C	C	C	C	C
chr2A	533912830	C	A	C	C	A	A	C	C	C	C	C	C	C	C	C	C	C	C	C	C	C	C	C	C	C	A	C	C	C	C	C	C	C	C	C	C	C	C	C	C	C	C	C	C	C	C	C	C
chr2A	533912860	C	T	C	C	C	C	C	C	C	C	C	C	C	C	C	C	C	C	C	C	C	C	C	C	C	C	C	C	C	C	C	C	C	C	C	C	C	C	C	C	C	C	C	C	C	C	C	C
chr2A	533912883	A	G	A	A	G	G	A	A	A	A	G	A	A	A	A	A	A	A	A	A	G	G	A	A	A	G	A	A	A	A	A	A	A	A	A	A	A	A	A	A	A	G	A	A	A	A	A	A
chr2A	533912907	T	C	T	T	C	C	T	T	T	T	C	T	T	T	T	T	T	T	T	T	C	C	T	T	T	C	T	T	T	T	T	T	T	T	T	T	T	T	T	T	T	C	T	T	T	T	T	T
chr2A	533912919	G	A	G	G	G	G	G	G	G	G	G	G	G	G	G	G	G	G	G	G	NA	G	G	G	G	G	G	G	G	G	G	G	G	G	G	G	G	G	G	G	G	G	G	G	G	G	G	G
chr2A	533913031	G	A	G	G	A	A	G	G	G	G	A	G	G	G	G	G	G	G	G	G	NA	A	G	G	G	A	G	G	G	G	G	G	G	G	G	G	G	G	G	G	G	A	G	G	G	G	G	G
chr2A	533913048	C	T	C	C	T	T	C	C	C	C	T	C	C	C	C	C	C	C	C	C	NA	T	C	C	C	T	C	C	C	C	C	C	C	C	C	C	C	C	C	C	C	T	C	C	C	C	C	C
chr2A	533913063	T	C	T	T	C	C	T	T	T	T	C	T	T	T	T	T	T	T	T	T	NA	C	T	T	T	C	T	T	T	T	T	T	T	T	T	T	T	T	T	T	T	C	T	T	T	T	T	T
chr2A	533913229	C	G	C	C	C	C	C	C	C	C	C	C	C	C	C	C	C	C	C	C	C	C	C	C	C	C	C	C	C	C	C	C	C	C	C	C	C	C	C	C	C	C	C	C	C	C	C	C
chr2A	533913277	T	C	T	T	C	C	T	T	T	T	C	T	T	T	T	T	T	T	T	T	C	C	T	T	T	C	T	T	T	T	T	T	T	T	T	T	T	T	T	T	T	C	T	T	T	T	T	T
chr2A	533913452	G	A	G	G	A	A	G	G	G	G	A	G	G	G	G	G	G	G	G	G	NA	A	G	G	G	A	G	G	G	G	G	G	G	G	G	G	G	G	G	G	G	A	G	G	G	G	G	G
chr2A	533913464	-	C	-	-	C	C	-	-	-	-	C	-	-	-	-	-	-	-	-	-	NA	C	-	-	-	C	-	-	-	-	-	-	-	-	-	-	-	-	-	-	-	C	-	-	-	-	-	-
chr2A	533913508	C	T	C	C	T	T	C	C	C	C	T	C	C	C	C	C	C	C	C	C	NA	T	C	C	C	T	C	C	C	C	C	C	C	C	C	C	C	C	C	C	C	T	C	C	C	C	C	C
chr2A	533913579	C	A	C	C	C	C	C	C	C	C	C	C	C	C	C	C	C	C	C	C	NA	C	C	C	C	C	C	C	C	C	C	C	C	C	C	C	C	C	C	C	C	C	C	C	C	C	C	C
chr2A	533913586	G	A	G	G	A	A	G	G	G	G	A	G	G	G	G	G	G	G	G	G	NA	A	G	G	G	A	G	G	G	G	G	G	G	G	G	G	G	G	G	G	G	A	G	G	G	G	G	G
chr2A	533913653	C	A	C	C	A	A	C	C	C	C	A	C	C	C	C	C	C	C	C	C	A	A	C	C	C	A	C	C	C	C	C	C	C	C	C	C	C	C	C	C	C	A	C	C	C	C	C	C
chr2A	533913872	G	C	G	G	C	C	G	G	G	G	C	G	G	G	G	G	G	G	G	G	C	C	G	G	G	C	G	G	G	G	G	G	G	G	G	G	G	G	G	G	G	C	G	G	G	G	G	G
chr2A	533914257	-	ACCACAG	-	-	-	-	-	-	-	-	-	-	-	-	-	-	-	-	-	-	-	-	-	-	-	-	-	-	-	-	-	-	-	-	-	-	-	-	-	-	-	-	-	-	-	-	-	-
chr2A	533914377	G	T	G	G	T	T	G	G	G	G	T	G	G	G	G	G	G	G	G	G	T	T	G	G	G	T	G	G	G	G	G	G	G	G	G	G	G	G	G	G	G	T	G	G	G	G	G	G
chr2A	533914604	G	C	G	G	G	G	G	G	G	G	G	G	G	G	G	G	G	G	G	G	G	G	G	G	G	G	G	G	G	G	G	G	G	G	G	G	G	G	G	G	G	G	G	G	G	G	G	G
chr2A	533914620	G	T	G	G	T	T	G	G	G	G	T	G	G	G	G	G	G	G	G	G	T	T	G	G	G	T	G	G	G	G	G	G	G	G	G	G	G	G	G	G	G	T	G	G	G	G	G	G
chr2A	533914690	G	A	G	G	A	A	G	G	G	G	A	G	G	G	G	G	G	G	G	G	A	A	G	G	G	A	G	G	G	G	G	G	G	G	G	G	G	G	G	G	G	A	G	G	G	G	G	G
chr2A	533914790	GT		GT	GT	GT	GT	GT	GT	GT	GT	GT	GT	GT	GT	GT	GT	GT	GT	GT	GT	GT	GT	GT/-	GT	GT	GT	GT/-	GT	GT/-	GT/-	GT	GT	GT	GT	GT	GT	GT	GT	GT	GT	GT	GT	GT	GT	GT	GT	GT	GT
chr2A	533915148	G	C	G	G	G	G	G	G	G	G	G	G	G	G	G	G	C	G	G	G	G	G	G	G	G	G	G	C	G	G	G	G	G	G	G	G	G	G	G	G	G	G	G	G	G	G	G	G
chr2A	533915352	C	G	C	C	G	G	C	C	C	C	G	C	C	C	C	C	C	C	C	C	G	G	C	C	C	G	C	C	C	C	C	C	C	C	C	C	C	C	C	C	C	G	C	C	C	C	C	C
chr2A	533915385	T	C	T	T	C	C	T	T	T	T	C	T	T	T	T	T	T	T	T	T	NA	C	T	T	T	C	T	T	T	T	T	T	T	T	T	T	T	T	T	T	T	C	T	T	T	T	T	T
chr2A	533915413	A	T	T	T	NA	NA	T	T	T	T	NA	T	T	T	T	T	T	T	T	T	NA	NA	T	T	T	NA	T	T	T	T	T	T	T	T	T	T	T	T	T	T	T	A	T	T	T	T	T	T
chr2A	533915461	C	T	C	C	T	T	C	C	C	C	T	C	C	C	C	C	C	C	C	C	NA	T	C	C	C	T	C	C	C	C	C	C	C	C	C	C	C	C	C	C	C	T	C	C	C	C	C	C
chr2A	533915466	C	T	C	C	C	C	C	C	C	C	C	C	C	C	C	C	C	C	C	C	NA	C	C	C	C	C	C	C	C	C	C	C	C	T	C	C	C	C	C	C	C	C	C	C	C	C	C	C
chr2A	533915535	T	A	T	T	A	A	T	T	T	T	A	T	T	T	T	T	T	T	T	T	NA	A	T	T	T	A	T	T	T	T	T	T	T	T	T	T	T	T	T	T	T	A	T	T	T	T	T	T
chr2A	533915665	T	A	T	T	A	A	T	T	T	T	A	T	T	T	T	T	T	T	T	T	NA	A	T	T	T	A	T	T	T	T	T	T	T	T	T	T	T	T	T	T	T	A	T	T	T	T	T	T
chr2A	533915690	A	G	A	A	NA	NA	A	A	A	A	NA	A	A	A	A	A	A	A	A	A	NA	G	A	A	A	NA	A	A	A	A	A	A	A	A	A	A	A	A	A	A	A	G	A	A	A	A	A	A
chr2A	533915762	G	A	G	G	A	A	G	G	G	G	A	G	G	G	G	G	G	G	G	G	NA	A	G	G	G	A	G	G	G	G	G	G	G	G	G	G	G	G	G	G	G	A	G	G	G	G	G	G
chr2A	533915806	A	G	A	A	G	G	A	A	A	A	G	A	A	A	A	A	A	A	A	A	NA	G	A	A	A	G	A	A	A	A	A	A	A	A	A	A	A	A	A	A	A	G	A	A	A	A	A	A
chr2A	533915959	C	T	C	C	T	T	C	C	C	C	T	C	C	C	C	C	C	C	C	C	NA	T	C	C	C	T	C	C	C	C	C	C	C	C	C	C	C	C	C	C	C	T	C	C	C	C	C	C
chr2A	533915961	A	G	A	A	G	G	A	A	A	A	G	A	A	A	A	A	A	A	A	A	NA	G	A	A	A	G	A	A	A	A	A	A	A	A	A	A	A	A	A	A	A	G	A	A	A	A	A	A
chr2A	533916128	G	A	G	G	G	G	G	G	G	G	G	G	G	G	G	G	G	G	G	G	NA	G	G	G	G	G	G	G	G	G	G	G	G	G	G	G	G	G	G	G	G	G	G	G	G	G	G	G
chr2A	533916134	C	T	C	C	C	C	C	C	C	C	C	C	C	C	C	C	C	C	C	C	NA	C	C	C	C	C	C	C	C	C	C	C	C	C	C	C	C	C	C	C	C	C	C	C	C	C	C	C
chr2A	533916153	G	A	G	G	G	G	G	G	G	G	G	G	G	G	G	G	G	G	G	G	NA	G	G	G	G	G	G	G	G	G	G	G	G	G	G	G	G	G	G	G	G	G	G	G	G	G	G	G
chr2A	533916176	-	G	-	-	G	G	-	-	-	-	G	-	-	-	-	-	-	-	-	-	NA	G	-	-	-	G	-	-	-	-	-	-	-	-	-	-	-	-	-	-	-	G	-	-	-	-	-	-
chr2A	533916246	-	TG	-	-	TG	TG	-	-	-	-	TG	-	-	-	-	-	-	-	-	-	TG	TG	-	-	-	TG	-	-	-	-	-	-	-	-	-	-	-	-	-	-	-	TG	-	-	-	-	-	-
chr2A	533916303	A	G	A	A	NA	NA	A	A	A	A	NA	A	A	A	A	A	A	A	A	A	NA	NA	A	A	A	NA	A	A	A	A	A	A	A	A	A	A	A	A	A	A	A	NA	A	A	A	A	A	A
chr2A	533916380	A	G	A	A	NA	NA	A	A	A	A	NA	A	A	A	A	A	A	A	A	A	NA	NA	A	A	A	NA	A	A	A	A	A	A	A	A	A	A	A	A	A	A	A	NA	A	A	A	A	A	A
chr2A	533916474	T	C	T	T	NA	NA	T	T	T	T	NA	T	T	T	T	T	T	T	T	T	NA	NA	T	T	T	NA	T	T	T	T	T	T	T	T	T	T	T	T	T	T	T	NA	T	T	T	T	T	T
chr2A	533916482	C	T	C	C	NA	NA	C	C	C	C	NA	C	C	C	C	C	C	C	C	C	NA	NA	C	C	C	NA	C	C	C	C	C	C	C	C	C	C	C	C	C	C	C	NA	C	C	C	C	C	C
chr2A	533916535	C	T	C	C	NA	NA	C	C	C	C	NA	C	C	C	C	C	C	C	C	C	NA	NA	C	C	C	NA	C	C	C	C	C	C	C	C	C	C	C	C	C	C	C	NA	C	C	C	C	C	C
chr2A	533916549	C	T	C	C	NA	NA	C	C	C	C	NA	C	C	C	C	C	C	C	C	C	NA	NA	C	C	C	NA	C	C	T	C	C	C	C	C	C	C	T	C	C	C	C	NA	C	T	C	C	C	C
chr2A	533916558	C	T	C	C	NA	NA	C	C	C	C	NA	C	C	C	C	C	C	C	C	C	NA	NA	C	C	C	NA	C	C	C	C	C	C	C	C	C	C	C	C	C	C	C	NA	C	C	C	C	C	C
chr2A	533916635	C	G	C	C	NA	NA	C	C	C	C	NA	C	C	C	C	C	C	C	C	C	NA	NA	C	C	C	NA	C	C	C	C	C	C	C	C	NA	NA	C	C	NA	NA	C	NA	C	C	C	NA	C	C
chr2A	533916641	A	C	A	A	NA	NA	A	A	A	A	NA	A	A	A	A	A	A	A	A	A	NA	NA	A	A	A	NA	A	A	A	A	A	A	A	A	NA	NA	A	A	NA	NA	A	NA	A	NA	A	NA	A	A
chr2A	616977566	A	G	A	A	A	A	A	A	A	A	A	A	A	A	A	A	A	A	A	A	A	A	A	A	A	A	A	A	A	A	A	A	A	A	A	A	A	A	A	A	A	A	A	A	A	A	A	A
chr2A	616977653	C	T	C	C	C	C	C	C	C	C	C	C	C	C	C	C	C	C	C	C	C	C	C	C	C	C	C	C	C	C	C	C	C	C	C	C	C	C	C	C	C	C	C	C	C	C	C	C
chr2A	616977722	G	A	G	G	G	G	G	G	G	G	G	G	G	G	G	G	G	G	G	G	G	G	G	G	G	G	G	G	G	G	G	G	G	G	G	G	G	G	G	G	G	G	G	G	G	G	G	G
chr2A	616977745	G	T	G	G	G	G	G	G	G	G	G	G	G	G	G	G	G	G	G	G	G	G	G	G	G	G	G	G	G	G	G	G	G	G	G	G	G	G	G	G	G	G	G	G	G	G	G	G
chr2A	616977848	G	A	G	G	G	G	G	G	G	G	G	G	G	G	G	G	G	G	G	G	G	G	G	G	G	G	G	G	G	G	G	G	G	G	G	G	G	G	G	G	G	G	G	G	G	G	G	G
chr2A	616977926	G	A	G	G	G	G	G	G	G	G	G	G	G	G	G	G	G	G	G	G	G	G	G	G	G	G	G	G	G	G	G	G	G	G	G	G	G	G	G	G	G	G	G	G	G	G	G	G
chr2A	616977993	G	A	G	G	G	G	G	G	G	G	G	G	G	G	G	G	G	G	G	G	G	G	G	G	G	G	G	G	G	G	G	G	G	G	G	G	G	G	G	G	G	G	G	G	G	G	G	G
chr2A	616978071	A	C	A	A	A	A	A	A	A	A	A	A	A	A	A	A	A	A	A	A	A	A	A	A	A	A	A	A	A	A	A	A	A	A	A	A	A	A	A	A	A	A	A	A	A	A	A	A
chr2A	616978164	C	T	C	C	C	C	C	C	C	C	C	C	C	C	C	C	C	C	C	C	C	C	C	C	C	C	C	C	C	C	C	C	C	C	C	C	C	C	C	C	C	C	C	C	C	C	C	C
chr2A	616978317	G	T	G	G	G	G	G	G	G	G	G	G	G	G	G	G	G	G	G	G	G	G	G	G	G	G	G	G	G	G	G	G	G	G	G	G	G	G	G	G	G	G	G	G	G	G	G	G
chr2A	616978331	A	C	A	A	A	A	A	A	A	A	A	A	A	A	A	A	A	A	A	A	A	A	A	A	A	A	A	A	A	A	A	A	A	A	A	A	A	A	A	A	A	A	A	A	A	A	A	A
chr2A	616978667	G	C	G	G	G	G	G	G	G	G	G	G	G	G	G	G	G	G	G	G	G	G	G	G	G	G	G	G	G	G	G	G	G	G	G	G	G	G	G	G	G	G	G	G	G	G	G	G
chr2A	616978882	G	T	G	G	G	G	G	G	G	G	G	G	G	G	G	G	G	G	G	G	G	G	G	G	G	G	G	G	G	G	G	G	T	G	G	G	G	G	G	T	G	G	G	G	G	G	G	G
chr2A	616978949	G	A	G	G	G	G	G	G	G	G	G	G	G	G	G	G	G	G	G	G	G	G	G	G	G	G	G	G	G	G	G	G	G	G	G	G	G	G	G	G	G	G	G	G	G	G	G	G
chr2A	616979345	G	T	T	G	G	G	G	G	G	G	G	G	G	G	G	G	G	G	G	G	G	G	G	G	G	G	G	G	G	G	G	G	G	G	G	G	G	G	G	G	G	G	G	G	G	G	G	G
chr2A	616979381	G	A	G	G	G	G	G	G	G	G	G	G	G	G	G	G	G	G	G	G	G	G	G	G	G	G	G	G	G	G	G	G	G	G	G	G	G	G	G	G	G	G	G	G	G	G	G	G
chr2A	616979391	A		A	A	A	A	A	A	A	A	A	A	A	A	A	A	A	A	A	A	A	A	A	A	A	A	A	A	A	A	A	A	A	A	A	A	A	A	A	A	A	A	A	A	A	A	A	A
chr2A	616979550	C	G	C	C	C	C	C	C	C	C	C	C	C	C	C	C	C	C	C	C	C	C	C	C	C	C	C	C	C	C	C	C	C	C	C	C	C	C	C	C	C	C	C	C	C	C	C	C
chr2A	616979725	T	A	T	T	T	T	T	T	T	T	T	T	T	T	T	T	T	T	T	T	T	T	T	T	T	T	T	T	T	T	T	T	T	T	T	T	T	T	T	T	T	T	T	T	T	T	T	T
chr2A	616980157	A	T	A	A	A	A	A	A	A	A	A	A	A	A	A	A	A	A	A	A	A	A	A	A	A	A	A	A	A	A	A	A	A	A	A	A	A	A	A	A	A	A	A	A	A	A	A	A
chr2A	616980498	A	G	A	A	A	A	A	A	A	A	A	A	A	A	A	A	A	A	A	A	A	A	A	A	A	A	A	A	A	A	A	A	A	A	A	A	A	A	A	A	A	A	A	A	A	A	A	A
chr2A	616981120	A	T	A	A	A	A	A	A	A	A	A	A	A	A	A	A	A	A	A	A	A	A	A	A	A	A	A	A	A	A	A	A	A	A	A	A	A	A	A	A	A	A	A	A	A	A	A	A
chr2A	616981864	G		G	G	G	G	G	G	G	G	G	G	G	G	G	G	G	G	G	G	G	G	G	G	G	G	G	G	G	G	G	G	G	G	G	G	G	G	G	G	G	G	G	G	G	G	G	G
chr2A	616981877	G	A	G	G	G	G	G	G	G	G	G	G	G	G	G	G	G	G	G	G	G	G	G	G	G	G	A	G	G	G	G	G	G	G	G	G	G	G/A	G	G	G	G	G	G	G	G	G	G
chr2A	616982011	C	T	C	C	C	C	C	C	C	C	C	C	C	C	C	C	C	C	C	C	C	C	C	C	C	C	C	C	C	C	C	C	C	C	C	C	C	C	C	C	C	C	C	C	C	C	C	C
chr2A	616982199	G	A	G	G	G	G/A	G	G	G	G	G	G	G	G	G	G	G	G	G	G	G	G	G	G	G	G	G	G	G	G	G	G	G	G/A	G	G	G	G/A	G	G/A	G	G	G	G	G	G	G	G
chr2A	616982348	C	T	C	C	C	C	C	C	C	C	C	C	C	C	C	C	C	C	C	C	C	C	C	C	C	C	C	C	C	C	C	C	C	C	C	C	C	C	C	C	C	C	C	C	C	C	C	C
chr2A	616982458	G	A	G	G	G	G	G	G	G	G	G	G	G	G	G	G	G	G	G	G	G	G	G	G	G	G	G	G	G	G	G	G	G	G	G	G	G	G	G	G	G	G	G	G	G	G	G	G
chr2A	616982882	G	A	G	G	G	G	G	G	G	G	G	G	G	G	G	G	G	G	G	G	G	A	G	G	G	G	G	G	G	G	G	G	G	G	G	G	G	G	G	G	G	G	G	G	G	G	G	G
chr2A	616982929	G	C	G	G	G	G/C	G	G	G	G	G	G	G	G	G	G	G	G	G	G	G	G	G	G	G	G	G	G	G	G	G	G	G	G/C	G	G	G	G/C	G	G/C	G	G	G	G	G	G	G	G
chr2A	616983115	G	A	G	G	G	G	G	G	G	G	G	G	G	G	G	G	G	G	G	G	G	G	G	G	G	G	G	G	G	G	G	G	G	G	G	G	G	G	G	G	G	G	G	G	G	G	G	G
chr2A	616983132	C	G	C	C	C	C	C	C	C	C	C	C	C	C	C	C	C	C	C	C	C	C	C	C	C	C	C	C	C	C	C	C	C	C	C	C	C	C	C	C	C	C	C	C	C	C	C	C
chr2A	616983266	A	G	A	A	A	A	A	A	A	A	A	A	A	A	A	A	A	A	A	A	A	A	A	A	A	A	A	A	A	A	A	A	A	A	A	A	A	A	A	A	A	A	A	A	A	A	A	A
chr2A	616983668	C	T	C	C	C	C	C	C	C	C	C	C	C	C	C	C	C	C	C	C	C	C	C	C	C	C	C	C	C	C	C	C	C	C	C	C	C	C	C	C	C	C	C	C	C	C	C	C
chr3A	162761154	-	A	-	-	-	-	-	-	-	-	-	-	-	-	-	-	-	-	-	-	-	-	-	-	-	-	-	-	-	-	-	-	-	-	-	-	-	-	-	-	-	-	-	-	-	-	-	-
chr3A	162761347	G	A	G	G	G	G	G	G	G	G	G	G	G	G	G	G	G	G	G	G	G	G	G	G	G	G	G	G	G	G	G	G	G	G	G	G	G	G	G	G	G	G	G	G	G	G	G	G
chr3A	162761880	A	G	A	A	A	A	A	A	A	A	A	A	A	A	A	A	A	A	A	A	A	A	A	A	A	A	A	A	A	A	A	A	A	A	A	A	A	A	A	A	A	A	A	A	A	A	A	A
chr3A	162761964	C	T	C	C	C	C	C	C	C	C	C	C	C	C	C	C	C	C	C	C	C	C	C	C	C	C	C	C	C	C	C	C	C	C	C	C	C	C	C	C	C	C	C	C	C	C	C	C
chr3A	162762404	C	T	C	C	C	C	C	C	C	C	C	C	C	C	C	C	C	C	C	C	C	C	C	C	C	C	C	C	C	C	C	C	C	C	C	C	C	C	C	C	C	C	C	C	C	C	C	C
chr3A	162763693	T	C	T	T	T	T	T	T	T	T	T	T	T	T	T	T	T	T	T	T	T	T	T	T	T	T	T	T	T	T	T	T	T	T	T	T	T	T	T	T	T	T	T	T	T	T	T	T
chr3A	162763742	A	C	A	A	A	A	A	A	A	A	A	A	A	A	A	A	A	A	A	A	A	A	A	A	A	A	A	A	A	A	A	A	A	A	A	A	A	A	A	A	A	A	A	A	A	A	A	A
chr3A	162763860	C	G	C/G	C/G	C/G	C/G	C/G	G	NA	G	G	G	G	G	G	G	G	G	G	G	G	G	G	G	G	NA	G	G	G	G	NA	G	G	G	NA	NA	NA	NA	NA	NA	NA	NA	NA	NA	NA	NA	C	C/G
chr3A	162763889	T	A	NA	T	T	T	NA	NA	NA	NA	NA	NA	NA	NA	T	T	NA	NA	NA	NA	NA	NA	NA	NA	NA	A	NA	NA	NA	NA	NA	NA	NA	NA	NA	NA	NA	NA	NA	NA	NA	NA	NA	NA	NA	NA	T	NA
chr3A	162764039	G	C	NA	G	G	G	NA	NA	NA	NA	NA	NA	NA	NA	NA	NA	NA	NA	NA	G	NA	NA	NA	NA	NA	C	NA	NA	NA	NA	NA	NA	NA	NA	NA	NA	NA	NA	NA	NA	NA	NA	NA	NA	NA	NA	NA	NA
chr3A	162764143	T	C	NA	T	T	T	T	NA	NA	NA	NA	NA	NA	NA	NA	NA	NA	NA	NA	T	NA	NA	NA	NA	NA	C	NA	NA	NA	NA	NA	NA	NA	NA	NA	NA	NA	NA	NA	NA	NA	NA	NA	NA	NA	NA	NA	NA
chr3A	162764489	-	TTCAACGT	NA	-	-	-	NA	NA	NA	NA	NA	-	-	NA	NA	NA	NA	NA	NA	-/TTCAACGT	NA	NA	NA	NA	NA	TTCAACGT	NA	NA	NA	NA	NA	NA	NA	NA	NA	NA	NA	NA	NA	NA	NA	NA	NA	NA	NA	NA	NA	NA
chr3A	162765545	-	CTA	-/CTA	-	-	-	NA	NA	NA	CTA	NA	NA	-	NA	CTA	NA	NA	NA	NA	-	NA	NA	CTA	CTA	NA	NA	CTA	CTA	CTA	CTA	NA	NA	NA	NA	NA	NA	NA	NA	CTA	NA	NA	NA	NA	NA	NA	NA	NA	NA
chr3A	162765893	CTTCCCA	-	CTTCCCA	CTTCCCA	CTTCCCA	CTTCCCA	NA	NA	NA	NA	NA	NA	NA	NA	NA	NA	NA	NA	NA	CTTCCCA	NA	NA	NA	NA	NA	NA	NA	-	-	CTTCCCA/-	NA	NA	NA	NA	NA	NA	NA	NA	NA	NA	NA	NA	NA	NA	NA	NA	NA	NA
chr3A	162766128	G	A	NA	G	G	G	NA	NA	NA	NA	NA	NA	NA	NA	NA	NA	NA	NA	NA	NA	NA	NA	NA	NA	NA	NA	NA	NA	NA	NA	NA	NA	NA	NA	NA	NA	NA	NA	NA	NA	NA	NA	NA	NA	NA	NA	NA	NA
chr3A	162766617	A	G	NA	NA	NA	NA	NA	NA	NA	NA	NA	NA	NA	NA	NA	NA	NA	NA	NA	NA	NA	NA	NA	NA	NA	NA	NA	NA	NA	NA	NA	NA	NA	NA	NA	NA	NA	NA	NA	NA	NA	NA	NA	NA	NA	NA	NA	NA
chr3A	162767104	G	T	NA	G	G	G	NA	NA	NA	NA	NA	NA	T	NA	NA	NA	NA	NA	NA	NA	NA	NA	NA	NA	NA	NA	NA	NA	NA	NA	NA	NA	NA	NA	NA	NA	NA	NA	NA	NA	NA	NA	NA	NA	NA	NA	NA	NA
chr3A	162767287	-	CG	-/CG	-	-	-	NA	NA	NA	NA	NA	-	NA	NA	NA	NA	NA	NA	NA	NA	NA	NA	CG	NA	NA	NA	CG	CG	CG	CG	NA	NA	NA	NA	NA	NA	NA	NA	NA	NA	NA	NA	NA	NA	NA	NA	CG	NA
chr3A	162767312	A	G	NA	A	A	A	NA	NA	NA	NA	NA	NA	NA	NA	NA	NA	NA	NA	NA	NA	NA	NA	NA	NA	NA	NA	NA	NA	NA	NA	NA	NA	NA	NA	NA	NA	NA	NA	NA	NA	NA	NA	NA	NA	NA	NA	NA	NA
chr3A	162767554	GGC	-	GGC	GGC	GGC	GGC	NA	NA	NA	NA	NA	NA	NA	NA	NA	NA	NA	NA	NA	NA	NA	NA	-	NA	NA	NA	-	-	-	-	NA	NA	NA	NA	NA	NA	NA	NA	NA	NA	NA	NA	NA	NA	NA	NA	NA	NA
chr3A	162767637	-	TTGAAG	-	-	-	-	NA	NA	NA	NA	NA	NA	-	NA	NA	NA	NA	NA	NA	-	NA	NA	TTGAAG	NA	NA	NA	TTGAAG	TTGAAG	TTGAAG	TTGAAG	NA	NA	NA	NA	NA	NA	NA	NA	NA	NA	NA	NA	NA	NA	NA	NA	NA	NA
chr4A	100631890	A	-	A	A	A	A	A	A	A	A	A	A	A	A	-	A	A	A	A	A	A	A	A	A	A	A	A	A	A	A	A	A	A	A	A	A	A	A	NA	A	A	NA	NA	A/-	NA	NA	NA	NA
chr4A	100631941	T	C	T	T	T	T	T	T	T	T	T	T	T	T	C	T	T	T	T	T	T	T	T	T	T	T	T	T	T	T	T	T	T	T	T	T	T	T	T/C	T	T	C	T/C	C	C	NA	T/C	T/C
chr4A	100631957	G	T	G	G	G	G	G	G	G	G	G	G	G	G	G	G	G	G	G	G	G	G	G	G	G	G	G	G	G	G	G	G	G	G	G	G	G	G	G	G	G	G	G	G	G	NA	G	G
chr4A	100631973	A	C	A	A	A	A	A	A	A	A	A	A	A	A	A	A	A	A	A	A	A	A	A	A	A	A	A	A	A	A	A	A	A	A	A	A	A	A	A	A	A	A	A	A	A	NA	A	A
chr4A	100632057	G	A	G	G	G	G	G	G	G	G	G	G	G	G	G	G	G	G	G	G	G	G	G	G	G	G	G	G	G	G	G	G	G	G	G	G	G	G	G	G	G	G	G	G	G	G	G	G
chr4A	100632112	T	G	T	T	T	T	T	T	T	T	T	T	T	T	T	T	T	T	T	T	T	T	T	T	G	T	T	T	T	T	T	T	T	T	T	T	T	T	T	T	T	T	T	T	T	T	T	T
chr4A	100632229	G	T	G	G	G	G	G	G	G	G	G	G	G	G	G	G	G	G	G	G	G	G	G	G	G	G	G	G	G	G	G	G	G	G	G	G	G	G	G	G	G	G	G	G	G	G	G	G
chr4A	100632327	A	T	A	A	A	A	A	A	A	A	A	A	A	A	A	A	A	A	A	A	A	A	A	A	A	A	A	A	A	A	A	A	A	A	A	A	A	A	A	A	A	A	A	A	A	A	A	A
chr4A	100632347	C	T	C	C	C	C	C	C	C	C	C	C	C	C	C	C	C	C	C	C	C	C	C	C	C	C	C	C	C	C	C	C	C	C	C	C	C	C	C	C	C	C	C	C	C	C	C	C
chr4A	100632392	A	G	A	A	A	A	A	A	A	A	A	A	A	A	A	A	A	A	A	A	A	A	A	A	A	A	A	A	A	A	A	A	A	A	A	A	A	A	A	A	A	A	A	A	A	A	A	A
chr4A	100632400	G	A	G	G	G	G	G	G	G	G	G	G	G	G	A	G	G	G	G	G	G	G	G	G	G	G	G	G	G	G	G	G	G	G	G	G	G	G	A	G	G	A	A	A	A	A	A	A
chr4A	100632578	G	A	G	G	G	G	G	G	G	G	G	G	G	G	G	G	G	G	G	G	G	G	G	G	G	G	G	G	G	G	G	G	G	G	G	G	G	G	G	G	G	G	G	G	G	G	G	G
chr4A	100632589	C	G	C	C	C	C	C	C	C	C	C	C	C	C	G	C	C	C	C	C	C	C	C	C	C	C	C	C	C	C	C	C	C	C	C	C	C	C	G	C	C	G	G	G	G	G	G	G
chr4A	100632597	A	G	A	A	A	A	A	A	A	A	A	A	A	A	G	A	A	A	A	A	A	A	A	A	A	A	A	A	A	A	A	A	A	A	A	A	A	A	G	A	A	G	G	G	G	G	G	G
chr4A	100632804	G	A	G	G	G	G	G	G	G	G	G	G	G	G	G	G	G	G	G	G	G	G	G	G	G	G	G	G	G	G	G	G	G	G	G	G	G	G	G	G	G	G	G	G	G	G	G	G
chr4A	100633177	C	G	C	C	C	C	C	C	C	C	C	C	C	C	C	C	C	C	C	C	C	C	C	C	C	C	C	C	C	C	C	C	C	C	C	C	C	C	NA	C	C	C	NA	C	C	NA	NA	NA
chr4A	100633280	T	A	T	T	T	T	T	T	T	T	T	T	T	T	T	T	T	T	T	T	T	T	T	T	T	T	T	T	T	T	T	T	T	T	T	T	T	T	T	T	T	T	T	T	T	T	T	T
chr4A	100633334	A	G	A	A	A	A	A	A	A	A	A	A	A	A	A	A	A	A	A	A	A	A	A	A	A	A	A	A	A	A	A	A	A	A	A	A	A	A	A	A	A	A	A	A	A	A	A	A
chr4A	100633375	C	T	C	C	C	C	C	C	C	C	C	C	C	C	T	C	C	C	C	C	C	C	C	C	C	C	C	C	C	C	C	C	C	C	C	C	C	C	T	C	C	T	T	T	T	T	T	T
chr4A	100633441	C	T	C	C	C	C	C	C	C	C	C	C	C	C	C	C	C	C	C	C	C	C	C	C	C	C	C	C	C	C	C	C	C	C	C	C	C	C	C	C	C	C	C	C	C	C	C	C
chr4A	100633476	G	-	G	G	G	G	G	G	G	G	G	G	G	G	G	G	G	G	G	G	G	G	G	G	G	G	G	G	G	G	G	G	G	G	G	G	G	G	G	G	G	G	G	G	G	G	G	G
chr4A	100633548	C	T	C	C	C	C	C	C	C	C	C	C	C	C	C	C	C	C	C	C	C	C	C	C	C	C	C	C	C	C	C	C	C	C	C	C	C	C	C	C	C	C	C	C	C	C	C	C
chr4A	100633858	A	G	A	A	A	A	A	A	A	A	A	A	A	A	G	A	A	A	A	A	A	A	A	A	A	A	A	A	A	A	A	A	A	A	A	A	A	A	G	A	A	G	G	G	G	G	G	G
chr4A	100634124	C	T	C	C	C	C	C	C	C	C	C	C	C	C	C	C	C	C	C	C	C	C	C	C	C	C	C	C	C	C	C	C	C	C	C	C	C	C	C	C	C	C	C	C	C	C	C	C
chr4A	100634258	A	G	A	A	A	A	A	A	A	A	A	A	A	A	G	A	A	A	A	A	A	A	A	A	A	A	A	A	A	A	A	A	A	A	A	A	A	A	G	A	A	G	G	G	G	G	G	G
chr4A	100634342	T	G	T	T	T	T	T	T	T	T	T	T	T	T	G	T	T	T	T	T	T	T	T	T	T	T	T	T	T	T	T	T	T	T	T	T	T	T	G	T	T	G	G	G	G	G	G	G
chr4A	100634970	G	A	G	G	G	G	G	G	G	G	G	G	G	G	G	G	G	G	G	G	G	G	G	G	G	G	G	G	G	G	G	G	G	G	G	G	G	G	G	G	G	G	G	G	G	G	G	G
chr4A	100635251	C	T	C	C	C	C	C	C	C	C	C	C	C	C	C	C	C	C	C	C	C	C	C	C	C	C	C	C	C	C	C	C	C	C	C	C	C	C	C	C	C	C	C	C	C	C	C	C
chr4A	100635620	G	A	G	G	G	G	G	G	G	G	G	G	G	G	G	G	G	G	G	G	G	G	G	G	G	G	G	G	G	G	G	G	G	G	G	G	G	G	A	G	G	G	G	G	G	A	A	G
chr4A	100636262	C	G	C	C	C	C	C	C	C	C	C	C	C	C	C	C	C	C	C	C	C	C	C	C	C	C	C	C	C	C	C	C	C	C	C	C	C	C	C	C	C	C	C	C	C	C	C	C
chr4A	100636270	G	A	G	G	G	G	G	G	G	G	G	G	G	G	G	G	G	G	G	G	G	G	G	G	G	G	G	G	G	G	G	G	G	G	G	G	G	G	G	G	G	G	G	G	G	G	G	G
chr4A	100636370	C	T	C	C	C	C	C	C	C	C	C	C	C	C	C	C	C	C	C	C	C	C	C	C	C	C	C	C	C	C	C	C	C	C	C	C	C	C	C	C	C	C	C	C	C	C	C	C
chr4A	100636389	G	A	G	G	G	G	G	G	G	G	G	G	G	G	G	G	G	G	G	G	G	G	G	G	G	G	G	G	G	G	G	G	G	G	G	G	G	G	G	G	G	G	G	G	G	G	G	G
chr4A	100636393	T	C	T	T	T	T	T	T	T	T	T	T	T	T	C	T	T	T	T	T	T	T	T	T	T	T	T	T	T	T	T	T	T	T	T	T	T	T	C	T	T	C	C	C	C	C	C	C
chr4A	100636424	C	G	C	C	C	C	C	C	C	C	C	C	C	C	C	C	C	C	C	C	C	C	C	C	C	C	C	C	C	C	C	C	C	C	C	C	C	C	C	C	C	C	C	C	C	NA	C	C
chr4A	100636433	G	A	G	G	G	G	G	G	G	G	G	G	G	G	G	G	G	G	G	G	G	G	G	G	G	G	G	G	G	G	G	G	G	G	G	G	G	G	G	G	G	G	G	G	G	NA	G	G
chr4A	100636473	G	A	G	G	G	G	G	G	G	G	G	G	G	G	A	G	G	G	G	G	G	G	G	G	G	G	G	G	G	G	G	G	G	G	G	G	G	G	NA	G	G	A	A	A	A	NA	A	A
chr4A	579431358	A	G	A	A	A	A	A	A	A	A	A	A	A	A	A	A	A	A	A	A	A	A	A	A	A	A	A	A	A	A	A	A	A	A	A	A	A	A	A	A	A	A	A	A	A	A	A	A
chr4A	579431759	C	T	C	C	C	C	C	C	C	C	C	C	C	C	C	C	C	C	C	C	NA	C	C	C	C	C	C	C	C	C	C	C	C	C	C	C	C	C	C	C	C	C	C	C	C	C	C	C
chr4A	579431771	G	A	G	G	G	G	G	G	G	G	G	G	G	G	G	G	G	G	G	G	NA	G	G	G	G	G	G	G	G	G	G	G	G	G	G	G	G	G	G	G	G	G	G	G	G	G	G	G
chr4A	579432143	T	G	T	T	T	T	T	T	T	T	T	T	T	T	T	T	T	T	T	T	NA	T	T	T	T	T	T	T	T	T	T	T	T	T	T	T	T	T	T	T	T	T	T	T	T	T	T	T
chr4A	579432659	G	A	G	G	G	G	G	G	G	G	G	G	G	G	G	G	G	G	G	G	NA	G	G	G	G	G	G	G	G	G	G	G	G	G	G	G	G	G	G	G	G	G	G	G	G	G	G	G
chr4A	579433033	G	A	G	G	G	G	G	G	G	G	G	G	G	G	G	G	G	G	G	G	NA	G	G	G	G	G	G	G	G	G	G	G	G	G	G	G	G	G	G	G	G	G	G	G	G	G	G	G
chr4A	579433049	T	C	T	T	T	T	T	T	T	T	T	T	T	T	T	T	T	T	T	T	NA	T	T	T	T	T	T	T	T	T	T	T	T	T	T	T	T	T	T	T	T	T	T	T	T	T	T	T
chr4A	579433140	T	G	T	T	T	T	T	T	T	T	T	T	T	T	T	T	T	T	T	T	NA	T	T	T	T	T	T	T	T	T	T	T	T	T	T	T	T	T	T	T	T	T	T	T	T	T	T	T
chr4A	579433170	T	C	T	T	T	T	T	T	T	T	T	T	T	T	T	T	T	T	T	T	NA	T	T	T	T	T	T	T	T	T	T	T	T	T	T	T	T	T	T	T	T	T	T	T	T	T	T	T
chr4A	579433357	A	G	A	A	A	A	A	A	A	A	A	A	A	A	A	A	A	A	A	A	NA	A	A	A	A	A	A	A	A	A	A	A	A	A	A	A	A	A	A	A	A	A	A	A	A	A	A	A
chr4A	579433478	A	G	A	A	A	A	A	A	A	A	A	A	A	A	A	A	A	A	A	A	NA	A	A	A	A	A	A	A	A	A	A	A	A	A	A	A	A	A	A	A	A	A	A	A	A	A	A	A
chr4A	579433620	G	A	G	G	G	G	G	G	G	G	G	G	G	G	G	G	G	G	G	G	NA	G	G	G	G	G	G	G	G	G	G	G	G	G	G	G	G	G	G	G	G	G	G	G	G	G	G	G
chr4A	579433798	A	G	A	A	G	A	A	A	A	A	A	A	A	A	A	A	A	A	A	A	NA	A	A	A	G	A	A	A	A	A	A	A	A	A	A	A	A	A	A	A	A	A	A	A	A	A	A	A
chr4A	579433837	T	A	T	T	T	T	T	T	T	T	T	T	T	T	T	T	T	T	T	T	NA	T	T	T	T	T	T	T	T	T	T	T	T	T	T	T	T	T	T	T	T	T	T	T	T	T	T	T
chr4A	579433846	T	A	T	T	T	T	T	T	T	T	T	T	T	T	T	T	T	T	T	T	NA	T	T	T	T	T	T	T	T	T	T	T	T	T	T	T	T	T	T	T	T	T	T	T	T	T	T	T
chr4A	579433900	C	G	C	C	C	C	C	C	C	C	C	C	C	C	C	C	C	C	C	C	NA	C	C	C	C	C	C	C	C	C	C	C	C	C	C	C	C	C	C	C	C	C	C	C	C	C	C	C
chr4A	579434265	A	G	A	A	A	A	A	A	A	A	A	A	A	A	A	A	A	A	A	A	NA	A	A	A	A	A	A	A	A	A	A	A	A	A	A	A	A	A	A	A	A	A	A	A	A	A	A	A
chr4A	579434300	G	A	G	G	A	G	G	G	G	G	G	G	G	G	G	G	G	G	G	G	NA	G	G	G	A	G	G	G	G	G	G	G	G	G	G	G	G	G	G	G	G	G	G	G	G	G	G	G
chr4A	579434332	A	G	A	A	A	A	A	A	A	A	A	A	A	A	A	A	A	A	A	A	NA	A	A	A	A	A	A	A	A	A	A	A	A	A	A	A	A	A	A	A	A	A	A	A	A	A	A	A
chr4A	579434481	A	G	A	A	A	A	A	A	A	A	A	A	A	A	A	A	A	A	A	A	NA	A	A	A	A	A	A	A	A	A	A	A	A	A	A	A	A	A	A	A	A	A	A	A	A	A	A	A
chr4A	579434886	T	C	T	T	T	T	T	T	T	T	T	T	T	T	T	T	T	T	T	T	NA	T	T	T	T	T	T	T	T	T	T	T	T	T	T	T	T	T	T	T	T	T	T	T	T	T	T	T
chr4A	579435585	C	G	C	C	C	G	C	C	C	C	C	C	C	C	C	C	C	C	C	C	C	C	C	C	C	C	C	C	C	C	C	C	C	C	C	C	G	C	C	C	C	C	C	C	C	C	C	C
chr4A	579435696	T	A	A	A	A	A	A	A	T	A	A	A	A	T	T	A	T	A	A	A	A	A	A	A	A	A	A	A	A	A	T	A	A	A	A	A	A	A	A	A	A	A	A	T	A	A	A	A
chr4A	579435705	C	T	C	C	C	C	C	C	C	C	C	C	C	C	C	C	C	C	C	C	C	C	C	C	C	C	C	C	C	C	C	C	C	C	C	C	C	C	C	C	C	C	C	C	C	C	C	C
chr4A	579435800	G	A	G	G	G	G	G	G	G	G	G	G	G	G	G	G	G	G	G	G	G	G	G	G	G	G	G	G	G	G	G	G	G	G	G	G	G	G	G	G	G	G	G	G	G	G	G	G
chr4A	579435977	G	A	G	G	G	G	G	G	G	G	G	G	G	G	G	G	G	G	G	G	G	G	G	G	G	G	G	G	G	G	G	G	G	G	G	G	G	G	G	G	G	G	G	G	G	G	G	G
chr4A	579436402	T	A	T	T	T	T	T	T	T	T	T	T	T	T	T	T	T	T	T	T	T	T	T	T	T	T	T	T	T	T	T	T	T	T	T	T	T	T	T	T	T	T	T	T	T	T	T	T
chr4A	579436411	C	T	C	C	C	C	C	C	C	C	C	C	C	C	C	C	C	C	C	C	C	C	C	C	C	C	C	C	C	C	C	C	C	C	C	C	C	C	C	C	C	C	C	C	C	C	C	C
chr4A	579436535	G	C	G	G	G	G	G	G	G	G	G	G	G	G	G	G	G	G	G	G	G	G	G	G	G	G	G	G	G	G	G	G	G	G	G	G	G	G	G	G	G	G	G	G	G	G	G	G
chr4A	579436736	T	G	T	T	T	T	T	T	T	T	T	T	T	T	T	T	T	T	T	T	T	T	T	T	T	T	T	T	T	T	T	T	T	T	T	T	T	T	T	T	T	T	T	T	T	T	T	T
chr4A	579437445	G	T	G	G	G	G	G	G	G	G	G	G	G	G	G	G	G	G	G	G	G	G	G	G	G	G	G	G	G	G	G	G	G	G	G	G	G	G	G	G	G	G	G	G	G	G	G	G
chr4A	579437461	G	A	G	G	G	G	G	G	G	G	G	G	G	G	G	G	G	G	G	G	G	G	G	G	G	G	G	G	G	G	G	G	G	G	G	G	G	G	G	G	G	G	G	G	G	G	G	G
chr4A	579437778	T	C	T	T	T	T	T	T	T	T	T	T	T	T	T	T	T	T	T	T	T	T	T	T	T	T	T	T	T	T	T	T	T	T	T	T	T	T	T	T	T	T	T	T	T	T	T	T
chr4A	579437877	A	C	A	A	A	A	A	A	A	A	A	A	A	A	A	A	A	A	A	A	NA	A	A	A	A	A	A	A	A	A	A	A	A	A	A	A	A	A	A	A	A	A	A	A	A	A	A	A
chr4A	579438264	T	C	T	T	T	T	T	T	T	T	T	T	T	T	T	T	T	T	T	T	NA	T	T	T	T	T	T	T	T	T	T	T	T	T	T	T	T	T	T	T	T	T	T	T	T	T	T	T
chr4A	579438590	T	G	T	T	T	T	T	T	T	T	T	T	T	T	T	T	T	T	T	T	NA	T	T	T	T	T	T	T	T	T	T	T	T	T	T	T	T	T	T	T	T	T	T	T	T	T	T	T
chr4A	579438823	T	G	T	T	G	T	T	T	T	T	T	T	T	T	T	T	T	T	T	T	NA	T	T	T	G	T	T	T	T	T	T	T	T	T	T	T	T	T	T	T	T	T	T	T	T	T	T	T
chr4A	579438995	T	-	T	T	T	T	T	T	T	T	T	T	T	T	T	T	T	T	T	T	NA	T	T	T	T	T	T	T	T	T	T	T	T	T	T	T	T	T	T	T	T	T	T	T	T	T	T	T
chr4A	579439073	A	G	A	A	A	A	A	A	A	A	A	A	A	A	A	A	A	A	A	A	NA	A	A	A	A	A	A	A	A	A	A	A	A	A	A	A	A	A	A	A	A	A	A	A	A	A	A	A
chr4A	579439189	G	A	G	G	G	G	G	G	G	G	G	G	G	G	G	G	G	G	G	G	NA	G	G	G	G	G	G	G	G	G	G	G	G	G	G	G	G	G	G	G	G	G	G	G	G	G	G	G
chr4A	579439219	A	G	A	A	A	A	A	A	A	A	A	A	A	A	A	A	A	A	A	A	NA	A	A	A	A	A	A	A	A	A	A	A	A	A	A	A	A	A	A	A	A	A	A	A	A	A	A	A
chr4A	579439301	G	A	G	G	G	G	G	G	G	G	G	G	G	G	G	G	G	G	G	G	NA	G	G	G	G	G	G	G	G	G	G	G	G	G	G	G	G	G	G	G	G	G	G	G	G	G	G	G
chr4A	579439329	A	G	A	A	A	A	A	A	A	A	A	A	A	A	A	A	A	A	A	A	NA	A	A	A	A	A	A	A	A	A	A	A	A	A	A	A	A	A	A	A	A	A	A	A	A	A	A	A
chr4A	579439431	G	A	G	G	G	G	G	G	G	G	G	G	G	G	G	G	G	G	G	G	NA	G	G	G	G	G	G	G	G	G	G	G	G	G	G	G	G	G	G	G	G	G	G	G	G	G	G	G
chr4A	579439466	G	A	G	G	G	G	G	G	G	G	G	G	G	G	G	G	G	G	G	G	NA	G	G	G	G	G	G	G	G	G	G	G	G	G	G	G	G	G	G	G	G	G	G	G	G	G	G	G
chr4A	579439556	G	T	G	G	G	G	G	G	G	G	G	G	G	G	G	G	G	G	G	G	NA	G	G	G	G	G	G	G	G	G	G	G	G	G	G	G	G	G	G	G	G	G	G	G	G	G	G	G
chr4A	579439596	T	C	C	C	C	C	C	C	T	C	C	C	C	T	C	C	C	C	C	C	NA	C	C	C	C	C	C	C	C	C	T	C	C	C	C	C	C	C	C	C	C	C	C	C	C	C	C	C
chr4A	579439834	T	A	T	T	T	A	T	T	T	T	T	T	T	T	T	T	T	T	T	T	NA	T	T	T	T	T	T	T	T	T	T	T	T	T	T	T	A	T	T	T	T	T	T	T	T	T	T	T
chr4A	579439847	G	T	G	G	G	G	G	G	G	G	G	G	G	G	G	G	G	G	G	G	NA	G	G	G	G	G	G	G	G	G	G	G	G	G	G	G	G	G	G	G	G	G	G	G	G	G	G	G
chr4A	579439876	G	A	G	G	G	G	G	G	G	G	G	G	G	G	G	G	G	G	G	G	NA	G	G	G	G	G	G	G	G	G	G	G	G	G	G	G	G	G	G	G	G	G	G	G	G	G	G	G
chr4A	579439992	C	T	C	C	C	C	C	C	C	C	C	C	C	C	C	C	C	C	C	C	NA	C	C	C	C	C	C	C	C	C	C	C	C	C	C	C	C	C	C	C	C	C	C	C	C	C	C	C
chr4A	579440219	G	A	G	G	G	G	G	G	G	G	G	G	G	G	G	G	G	G	G	G	NA	G	G	G	G	G	G	G	G	G	G	G	G	G	G	G	G	G	G	G	G	G	G	G	G	G	G	G
chr4A	579440242	C	T	C	C	T	C	C	C	C	C	C	C	C	C	C	C	C	C	C	C	NA	C	C	C	T	C	C	C	C	C	C	C	C	C	C	C	C	C	C	C	C	C	C	C	C	C	C	C
chr4A	579440269	G	A	G	G	G	G	G	G	G	G	G	G	G	G	G	G	G	G	G	G	NA	G	G	G	G	G	G	G	G	G	G	G	G	G	G	G	G	G	G	G	G	G	G	G	G	G	G	G
chr4A	579440349	G	A	G	G	G	G	G	G	G	G	G	G	G	G	G	G	G	G	G	G	NA	G	G	G	G	G	G	G	G	G	G	G	G	G	G	G	G	G	G	G	G	G	G	G	G	G	G	G
chr4A	579440456	C	G	C	C	C	C	C	C	C	C	C	C	C	C	C	C	C	C	C	C	NA	C	C	C	C	C	C	C	C	C	C	C	C	C	C	C	C	C	C	C	C	C	C	C	C	C	C	C
chr4A	579440589	C	-	C	C	C	C	C	C	C	C	C	C	C	C	C	C	C	C	C	C	NA	C	C	C	C	C	C	C	C	C	C	C	C	C	C	C	C	C	C	C	C	C	C	C	C	C	C	C
chr4A	579440712	C	T	C	C	C	C	C	C	C	C	C	C	C	C	C	C	C	C	C	C	NA	C	C	C	C	C	C	C	C	C	C	C	C	C	C	C	C	C	C	C	C	C	C	C	C	C	C	C
chr4A	579440757	A	G	A	A	A	A	A	A	A	A	A	A	A	A	A	A	A	A	A	A	NA	A	A	A	A	A	A	A	A	A	A	A	A	A	A	A	A	A	A	A	A	A	A	A	A	A	A	A
chr4A	579440769	G	A	G	G	G	G	G	G	G	G	G	G	G	G	G	G	G	G	G	G	NA	G	G	G	G	G	G	G	G	G	G	G	G	G	G	G	G	G	G	G	G	G	G	G	G	G	G	G
chr4A	579440919	G	A	G	G	G	G	G	G	G	G	G	G	A	G	G	G	G	G	G	G	NA	G	G	G	G	G	G	G	G	G	G	G	G	G	G	G	G	G	G	G	G	G	G	G	G	G	G	G
chr4A	579440940	G	T	G	G	G	G	G	G	G	G	G	G	G	G	G	G	G	G	G	G	NA	G	G	G	G	G	G	G	G	G	G	G	G	G	G	G	G	G	G	G	G	G	G	G	G	G	G	G
chr4A	579440956	G	A	A	A	G	G	G	A	G	A	A	A	A	G	G	A	G	G	G	A	NA	G	G	G	G	A	A	A	A	G	G	G	A	G	G	G	G	A	G	A	A	A	A	G	G	G	G	A
chr4A	579440999	G	A	G	G	G	G	G	G	G	G	G	G	G	G	G	G	G	G	G	G	NA	G	G	G	G	G	G	G	G	G	G	G	G	G	G	G	G	G	G	G	G	G	G	G	G	G	G	G
chr4A	579441029	G	C	G	G	G	G	G	G	G	G	G	G	G	G	G	G	G	G	G	G	NA	G	G	G	G	G	G	G	G	G	G	G	G	G	G	G	G	G	G	G	G	G	G	C	G	G	G	G
chr4A	579441055	T	A	T	T	T	A	A	T	T	T	T	T	T	T	T	T	T	T	T	T	NA	A	A	A	T	T	T	T	T	A	T	A	T	A	A	T	A	T	T	T	T	T	T	T	T	T	T	T
chr4A	579441196	G	A	G	G	G	G	G	G	G	G	G	G	G	G	G	G	G	G	G	G	NA	G	G	G	G	G	G	G	G	G	G	G	G	G	G	G	G	G	G	G	G	G	G	G	G	G	G	G
chr4A	579441283	G	A	G	G	G	G	G	G	G	G	G	G	G	G	G	G	G	G	G	G	NA	G	G	G	G	G	G	G	G	G	G	G	G	G	G	G	G	G	G	G	G	G	G	G	G	G	G	G
chr4A	579441335	G	T	G	G	G	G	G	G	G	G	G	G	G	G	G	G	G	G	G	G	NA	G	G	G	G	G	G	G	G	G	G	G	G	G	G	G	G	G	G	G	G	G	G	G	G	G	G	G
chr4A	579441337	A	G	A	A	A	A	A	A	A	A	A	A	A	A	A	A	A	A	A	A	NA	A	A	A	A	A	A	A	A	A	A	A	A	A	A	A	A	A	A	A	A	A	A	A	A	A	A	A
chr4A	579441381	C	T	C	C	C	C	C	C	C	C	C	C	C	NA	C	C	NA	C	C	C	NA	C	C	C	C	C	C	C	C	C	C	C	C	C	C	C	C	C	C	C	C	C	C	C	C	C	C	C
chr4A	579441439	C	T	C	C	C	C	C	C	C	C	C	C	C	C	C	C	C	C	C	C	NA	C	C	C	C	C	C	C	C	C	C	C	C	C	C	C	C	C	C	C	C	C	C	C	C	C	C	C
chr4A	579441570	T	C	C	C	C	C	C	C	T	C	C	C	C	T	T	C	T	C	C	C	NA	C	C	C	C	C	C	C	C	C	T	C	C	C	C	C	C	C	C	C	C	C	C	T	C	C	C	C
chr4A	579441587	G	A	A	A	G	A	A	A	G	A	A	A	A	G	G	A	G	G	G	A	NA	A	A	A	G	A	A	A	A	A	G	A	A	A	A	G	A	A	G	A	A	A	A	G	G	G	G	A
chr4A	601361052	T	C	C	C	C	C	C	C	T	C	C	C	C	T	C	C	C	C	C	C	C	C	C	C	C	C	C	C	C	C	T	C	C	C	C	C	C	C	C	C	C	C	C	C	C	C	C	C
chr4A	601361101	C	T	C	C	C	C	C	C	C	C	C	C	C	C	C	C	C	C	C	C	C	C	C	C	C	C	C	C	C	C	C	C	C	C	C	C	C	C	C	C	C	C	C	C	C	C	C	C
chr4A	601361227	C	T	C	C	C	C	C	C	C	C	C	C	C	C	C	C	C	C	C	C	C	C	C	C	C	C	C	C	C	C	NA	C	C	C	C	C	C	C	C	C	C	C	C	C	C	C	C	C
chr4A	601361282	C	A	A	C	C	A	C	C	C	C	A	C	C	C	A	A	C	C	C	C	C	A	C	C	C	A	A	C	C	C	NA	A	A	C	C	C	A	C	C	A	A	A	C	C	C	C	C	C
chr4A	601361384	A	G	A	A	A	A	A	A	A	A	A	A	A	A	A	A	A	A	A	A	A	A	A	A	A	A	A	A	A	A	A	A	A	A	A	A	A	A	A	A	A	A	A	A	A	A	A	A
chr4A	601361924	T	C	T	T	C	T	C	T	T	T	T	T	T	T	T	T	T	T	T	T	T	T	T	T	T	T	T	T	T	C	T	T	T	C	T	C	T	T	T	T	T	T	T	T	T	T	T	T
chr4A	601362026	C	G	C	G	G	C	G	G	C	G	C	G	G	C	C	C	G	G	G	G	G	C	G	G	G	C	C	G	G	G	NA	C	C	G	G	G	C	G	G	C	C	C	G	G	G	G	G	G
chr4A	601362405	G	C	G	C	G	G	G	C	G	NA	G	C	C	NA	G	G	NA	NA	C	C	C	G	G/C	NA	NA	G	G	C	C	G	G	G	G	G	C	G	G	C	C	G	G	G	C	C	C	C	C	C
chr4A	601362776	A	C	A	C	C	A	C	C	A	C	A	C	C	A	A	A	C	C	C	C	C	A	C	C	C	A	A	C	C	C	A	A	A	C	C	C	A	C	C	A	A	A	C	C	C	C	C	C
chr4A	601362875	T	A	T	A	A	T	A	A	T	A	T	T/A	A	T	T	T	A	A	A	A	A	T	A	A	A	T	T	A	A	A	T	T	T	A	A	A	T	A	A	T	T	T	A	A	A	A	A	A
chr4A	601362933	G	A	G	G	NA	G	G/A	NA	G	NA	G	G	NA	G	G	G	NA	G	G	G	G	G	NA	NA	NA	G	G	NA	G	A	NA	G	G	A	NA	A	G	G	G	G	G	G	G	G	G	NA	G	G
chr4A	601362946	A	G	A	NA	NA	A	NA	NA	A	NA	A	NA	NA	A	A	A	NA	NA	NA	NA	NA	A	NA	NA	NA	A	A	NA	NA	NA	NA	A	A	NA	NA	NA	A	NA	NA	A	A	A	NA	NA	NA	NA	NA	NA
chr4A	601362968	G	C	G	NA	NA	G	NA	NA	G	NA	G	NA	NA	G	G	G	NA	NA	NA	NA	NA	G	NA	NA	NA	G	G	NA	NA	NA	G	G	G	NA	NA	NA	G	NA	NA	G	G	G	NA	NA	NA	NA	NA	NA
chr4A	601363029	T	C	T	NA	NA	T	NA	NA	T	NA	T	NA	NA	NA	T	T	NA	NA	NA	NA	NA	T	NA	NA	NA	T	T	NA	NA	NA	NA	T	T	NA	NA	NA	T	NA	NA	T	T	T	NA	NA	NA	NA	NA	NA
chr4A	601363032	G	A	G	NA	NA	G	NA	NA	G	NA	G	NA	NA	NA	G	G	NA	NA	NA	NA	NA	G	NA	NA	NA	G	G	NA	NA	NA	NA	G	G	NA	NA	NA	G	NA	NA	G	G	G	NA	NA	NA	NA	NA	NA
chr4A	601363046	G	A	G	NA	NA	G	NA	NA	G	NA	G	A	NA	G	G	G	NA	NA	A	NA	A	G	NA	NA	NA	G	G	A	A	NA	G	G	G	NA	NA	NA	G	NA	NA	G	G	G	NA	NA	A	A	A	A
chr4A	601363091	C	T	C	C	NA	C	NA	C	C	NA	C	C	C	C	C	C	C	C	C	C	C	C	C	C	NA	C	C	C	C	NA	C	C	C	NA	C	NA	C	C	C	C	C	C	C	C	C	C	C	C
chr4A	601363143	G	A	G	G	NA	G	NA	G	G	NA	G	G	G	G	G	G	G	G	G	G	G	G	G	G	G	G	G	G	G	NA	G	G	G	NA	G	NA	G	G	G	G	G	G	G	G	G	G	G	G
chr4A	601363196	A	T	A	A	NA	A	NA	A	A	NA	A	A/T	A	A	A	A	A	A	A	A	A	A	A	A	A	A	A	A	A	NA	A	A	A	NA	A	NA	A	A	A	A	A	A	A	A	A	A	A	A
chr4A	601363235	C	A	C	C	A	C	A	C	C	NA	C	C	C	C	C	C	C	C	C	C	C	C	C	C	C	C	C	C	C	A	C	C	C	A	C	A	C	C	C	C	C	C	C	C	C	C	C	C
chr4A	601363240	G	A	G	A	G	G	G	A	G	NA	G	G/A	A	G	G	G	A	A	A	A	A	G	A	A	A	G	G	A	A	G	G	G	G	G	A	G	G	A	A	G	G	G	A	A	A	A	A	A
chr4A	601363257	G	A	G	G	G	G	G	G	G	NA	G	G	G	G	G	G	G	G	G	G	G	G	G	G	G	G	G	G	G	G	NA	G	G	G	G	G	G	G	G	G	G	G	G	G	G	G	G	G
chr4A	601363263	C	T	C	C	T	C	T	C	C	NA	C	C	C	C	C	C	C	C	C	C	C	C	C	C	C	C	C	C	C	T	NA	C	C	T	C	T	C	C	C	C	C	C	C	C	C	C	C	C
chr4A	601363271	G	A	G	G	G	G	G	G	G	NA	G	G	G	G	G	G	G	G	G	G	G	G	G	G	G	G	G	G	G	G	NA	G	G	G	G	G	G	G	G	G	G	G	G	G	G	G	G	G
chr4A	601363282	A	G	A	A	A	A	A	A	A	NA	A	A	A	A	A	A	A	A	A	A	A	A	A	A	A	A	A	A	A	A	NA	A	A	A	A	A	A	A	A	A	A	A	A	A	A	A	A	A
chr4A	601363325	T	C	T	C	T	T	T	NA	T	NA	T	C	NA	T	T	T	NA	NA	NA	C	C	T	T	NA	C	T	T	NA	NA	T	NA	T	T	T	NA	T	T	C	NA	T	T	T	C	C	C	C	C	C
chr4A	601363339	G	A	G	A	G	G	G	NA	G	NA	G	A	NA	G	G	G	NA	NA	NA	A	A	G	G	NA	A	G	G	NA	NA	G	NA	G	G	G	NA	G	G	A	NA	G	G	G	A	A	A	A	A	A
chr4A	601363347	G	A	G	NA	G	G	G	NA	G	NA	G	G	NA	G	G	G	NA	NA	NA	G	G	G	G	NA	NA	G	G	NA	NA	G	NA	G	G	G	NA	G	G	G	NA	G	G	G	G	G	G	G	G	G
chr4A	601363437	G	A	G	NA	G	G	G	NA	G	NA	G	G	NA	G	G	G	NA	NA	NA	G	NA	G	G	NA	NA	G	G	NA	NA	G	NA	G	G	G	NA	G	G	NA	NA	G	G	G	NA	G	NA	G	G	NA
chr4A	601363457	G	A	G	A	G	G	G	NA	G	NA	G	A	A	G	G	G	NA	A	A	A	NA	G	G	NA	NA	G	G	A	A	G	NA	G	G	G	A	G	G	A	NA	G	G	G	NA	A	A	NA	A	NA
chr4A	601363463	G	A	G	G	G	G	G	G	G	NA	G	G	G	G	G	G	NA	G	G	G	G	G	G	NA	NA	G	G	G	G	G	NA	G	G	G	G	G	G	G	NA	G	G	G	G	G	G	NA	G	NA
chr4A	601363493	C	T	C	C	C	C	C	C	C	NA	C	C	C	C	C	C	NA	C	C	C	C	C	C	NA	NA	C	C	C	C	C	NA	C	C	C	C	C	C	C	C	C	C	C	C	C	C	C	C	C
chr4A	601363557	C	T	C	C	T	C	T	C	C	NA	C	C	C	C	C	C	NA	C	C	C	C	C	C/T	NA	NA	C	C	C	C	T	NA	C	C	T	C	T	C	C	C	C	C	C	C	C	C	C	C	C
chr4A	601363577	G	A	G	G	G	G	G	G	G	NA	G	G	G	G	G	G	NA	G	G	G	G	G	G	NA	NA	G	G	G	G	G	NA	G	G	G	G	G	G	G	G	G	G	G	G	G	G	G	G	G
chr4A	601363598	A	AT	A	AT	A	A	A	AT	A	NA	A	AT	AT	A	A	A	NA	AT	AT	-/AT	AT	A	NA	NA	AT	A	A	AT	AT	A	A	A	A	NA	-/AT	A	A	AT	AT	A	A	A	AT	AT	AT	AT	AT	AT
chr4A	601363642	C	T	C	C	C	C	C	C	C	NA	C	C	C	C	C	C	C	C	C	C	C	C	C	NA	C	C	C	C	C	C	C	C	C	NA	C	C	C	C	C	C	C	C	C	C	C	C	C	C
chr4A	601363667	G	C	G	G	C	G	C	G	G	NA	G	G	G	G	G	G	G	G	G	G	G	G	G	NA	G	G	G	G	G	C	NA	G	G	C	G	C	G	G	G	G	G	G	G	G	G	G	G	G
chr4A	601363712	G	A	G	G	G	G	G	G	G	NA	G	G	G	G	G	G	G	G	G	G	G	G	G	NA	G	G	G	G	G	G	NA	G	G	G	G	G	G	G	G	G	G	G	G	G	G	G	G	G
chr4A	601363759	G	A	G	G	A	G	A	G	G	NA	G	G	G	G	G	G	G	G	G	G	G	G	G	NA	G	G	G	G	G	A	NA	G	G	A	G	A	G	G	G	G	G	G	G	G	G	G	G	G
chr4A	601363810	A	G	G	G	G	G	G	G	A	NA	G	G	G	A	G	G	G	G	G	G	G	G	G	NA	G	G	G	G	G	G	NA	G	G	G	G	G	G	G	G	G	G	G	G	G	G	G	G	G
chr4A	601363839	C	T	C	C	C	C	C	C	C	NA	C	C	C	C	C	C	C	C	C	C	C	C	C	NA	C	C	C	C	C	C	NA	C	C	C	C	C	C	C	C	C	C	C	C	C	C	C	C	C
chr4A	601363850	C	T	C	C	T	C	T	C	C	NA	C	C	C	C	C	C	C	C	C	C	C	C	C	NA	C	C	C	C	C	T	NA	C	C	NA	C	T	C	C	C	C	C	C	C	C	C	C	C	C
chr4A	601363879	C	T	C	C	C	C	C	C	C	NA	C	C	C	C	C	C	C	C	C	C	C	C	NA	NA	C	C	C	C	C	C	NA	C	C	NA	C	C	C	C	C	C	C	C	C	C	C	C	C	C
chr4A	601363920	C	T	C	C	T	C	NA	NA	C	NA	C	C	C	C	C	C	NA	NA	NA	C	NA	C	NA	NA	C	C	C	NA	NA	T	NA	C	C	NA	C	T	C	C	NA	C	C	C	NA	C	NA	NA	C	C
chr4A	601363934	C	G	C	G	C	C	NA	NA	C	NA	C	G	NA	C	C	C	NA	NA	NA	NA	NA	C	NA	NA	NA	C	C	NA	NA	C	NA	C	C	NA	NA	C	C	NA	NA	C	C	C	NA	NA	NA	NA	NA	NA
chr4A	601363990	G	A	G	NA	G	G	NA	NA	G	NA	G	NA	NA	G	G	G	NA	NA	NA	NA	NA	G	NA	NA	NA	G	G	NA	NA	G	NA	G	G	NA	NA	NA	G	NA	NA	G	G	NA	NA	NA	NA	NA	NA	NA
chr4A	601364020	G	A	G	NA	G	G	NA	NA	G	NA	G	NA	NA	NA	G	G	NA	NA	NA	NA	NA	G	NA	NA	NA	G	G	NA	NA	G	NA	G	G	NA	NA	NA	G	NA	NA	NA	NA	NA	NA	NA	NA	NA	NA	NA
chr4A	601364042	G	A	G	A	G	G	NA	NA	G	NA	G	NA	NA	G	G	G	NA	NA	NA	NA	NA	G	NA	NA	NA	G	G	NA	NA	NA	NA	G	G	NA	NA	NA	NA	NA	NA	NA	NA	NA	NA	NA	NA	NA	NA	NA
chr4A	601364061	A	T	NA	A	A	A	NA	NA	NA	NA	T	NA	NA	NA	T	NA	NA	NA	NA	NA	NA	T	NA	NA	NA	NA	T	NA	NA	NA	NA	NA	NA	NA	NA	NA	NA	NA	NA	NA	NA	NA	NA	NA	NA	NA	NA	NA
chr4A	601364085	A	G	NA	A	G	A	NA	NA	NA	NA	NA	NA	NA	NA	NA	NA	NA	NA	NA	NA	NA	NA	NA	NA	NA	NA	NA	NA	NA	NA	NA	NA	NA	NA	NA	NA	NA	NA	NA	NA	NA	NA	NA	NA	NA	NA	NA	NA
chr4A	601364431	T	C	NA	T	T	T	NA	NA	NA	NA	NA	NA	NA	NA	NA	NA	NA	NA	NA	NA	NA	NA	NA	NA	NA	NA	NA	NA	NA	NA	NA	NA	NA	NA	NA	NA	NA	NA	NA	NA	NA	NA	NA	NA	NA	NA	NA	NA
chr4A	601364565	C	T	NA	C	T	C	T	NA	NA	NA	NA	NA	C	NA	NA	NA	NA	NA	NA	NA	NA	NA	NA	NA	NA	NA	NA	NA	NA	NA	NA	NA	NA	NA	NA	NA	NA	NA	NA	NA	NA	NA	NA	NA	NA	NA	NA	NA
chr4A	601364706	G	C	NA	C	G	G	NA	NA	NA	NA	NA	NA	NA	NA	NA	NA	NA	NA	NA	NA	NA	NA	NA	NA	NA	NA	NA	NA	NA	NA	NA	NA	NA	NA	NA	NA	NA	NA	NA	NA	NA	NA	NA	NA	NA	NA	NA	NA
chr4A	601364950	G	T	NA	G	G	G	NA	NA	NA	NA	NA	NA	NA	NA	NA	NA	NA	NA	NA	NA	NA	NA	NA	NA	NA	NA	NA	NA	NA	NA	NA	NA	NA	NA	NA	NA	NA	NA	NA	NA	NA	NA	NA	NA	NA	NA	NA	NA
chr4A	601365578	G	A	NA	G	A	G	NA	NA	NA	NA	NA	NA	NA	NA	NA	NA	NA	NA	NA	NA	NA	NA	NA	NA	NA	NA	NA	NA	NA	NA	NA	NA	NA	NA	NA	NA	NA	NA	NA	NA	NA	NA	NA	NA	NA	NA	NA	NA
chr4A	601365912	T	C	NA	T	T	NA	NA	NA	NA	NA	NA	NA	T	NA	NA	NA	NA	NA	NA	NA	NA	NA	NA	NA	NA	NA	NA	NA	NA	NA	NA	NA	NA	NA	NA	NA	NA	NA	NA	NA	NA	NA	NA	NA	NA	NA	NA	NA
chr4A	601367153	C	T	NA	C	T	C	NA	NA	NA	NA	NA	NA	NA	NA	NA	NA	NA	NA	NA	NA	NA	NA	NA	NA	NA	NA	NA	NA	NA	NA	NA	NA	NA	NA	NA	NA	NA	NA	NA	NA	NA	NA	NA	NA	NA	NA	NA	NA
chr4A	601367649	C	T	NA	C	C	C	NA	NA	NA	NA	NA	C	NA	NA	NA	NA	NA	NA	NA	NA	NA	NA	NA	NA	NA	NA	NA	NA	NA	NA	NA	NA	NA	NA	NA	NA	NA	NA	NA	NA	NA	NA	NA	NA	NA	NA	NA	NA
chr4A	688095716	A	-	NA	A	A	NA	NA	A	A	NA	NA	NA	A	A	NA	NA	A	A	NA	A	A	NA	NA	NA	NA	NA	NA	NA	A	A	A	A	NA	A	NA	NA	NA	NA	NA	NA	NA	NA	NA	NA	NA	NA	NA	NA
chr4A	688095748	T	C	T	C	T	T	C	C	T	C	T	C	T	T	NA	NA	C	C	C	C	T	NA	T	T	C	T	T	C	C	C	T	T	T	C	C	C	T	T	T	T	C	T	NA	T	NA	NA	NA	T
chr4A	688095905	G	T	G	T	G	G	G	G	G	G	G	G	G	G	NA	NA	G	T	T	G	G	NA	G	G	G	G	G	G	G	G	G	G	G	G	G	G	G	G	G	G	G	G	NA	G	NA	NA	NA	G
chr4A	688095989	C	T	C	T	C	C	T	T	C	T	C	T	C/T	C	NA	NA	T	T	T	T	C	NA	C	C	T	C	C	T	T	T	C	C	C	T	T	T	C	C	C	C	T	C	NA	C	NA	NA	NA	C
chr4A	688096045	T	C	T	T	T	T	T	T	NA	T	T	T	T	T	NA	NA	T	T	T	T	T	NA	NA	T	T	T	T	T	T	T	T	T	T	T	T	T	T	T	T	T	T	T	NA	T	NA	NA	NA	T
chr4A	688096409	C	A	C	A	C	C	C	C	C	C	C	C	C	C	NA	NA	C	A	A	C	C	NA	C	C	C	C	C	C	C	C	C	C	C	C	C	C	C	C	C	C	C	C	NA	C	NA	NA	NA	C
chr4A	688096516	G	C	G	C	G	G	G	G	G	G	G	G	G	G	NA	NA	G	C	C	G	G	NA	G	G	G	G	G	G	G	G	G	G	G	G	G	G	G	G	G	G	G	G	NA	G	NA	NA	NA	G
chr4A	688096563	A	G	A	G	A	A	G	G	A	G	A	G	A	A	NA	NA	G	G	G	G	A	NA	A	A	G	A	A	G	G	G	A	A	A	G	G	G	A	A	A	A	G	A	NA	A	NA	NA	NA	A
chr4A	688096716	G	T	G	G	G	G	G	G	G	G	G	G	G	G	NA	NA	G	G	G	G	G	NA	G	G	G	G	G	G	G	G	G	G	G	G	G	G	G	G	G	G	G	G	NA	G	NA	NA	NA	G
chr4A	688096786	T	C	T	C	T	T	C	C	T	C	T	C	T	T	NA	NA	C	C	C	C	T	NA	T	T	C	T	T	C	C	C	T	T	T	C	C	C	T	T	T	T	C	T	NA	T	NA	NA	NA	T
chr4A	688096862	C	T	C	NA	C	C	NA	NA	C	NA	C	NA	C	C	NA	NA	NA	NA	NA	NA	C	NA	C	C	NA	C	C	NA	NA	NA	C	C	C	NA	NA	T	C	C	C	C	T	C	NA	C	NA	NA	NA	C
chr4A	688096884	G	A	G	NA	G	G	NA	NA	G	NA	A	NA	A	G	NA	NA	NA	NA	NA	NA	G	NA	A	G	NA	A	G	NA	NA	NA	G	A	A	NA	NA	NA	G	G	A	G	NA	A	NA	A	NA	NA	NA	G
chr4A	688096942	A	G	A	NA	A	A	NA	NA	A	NA	A	NA	A	A	NA	NA	NA	NA	NA	NA	A	NA	A	G	NA	A	A	NA	NA	NA	A	A	A	NA	NA	NA	A	A	A	A	NA	A	NA	A	NA	NA	NA	A
chr4A	688096952	A	G	A	NA	A	A	NA	NA	A	NA	A	NA	A	A	NA	NA	NA	NA	NA	NA	A	NA	A	A	NA	A	A	NA	NA	NA	A	A	A	NA	NA	NA	A	A	A	A	NA	A	NA	A	NA	NA	NA	A
chr4A	688097052	T	C	T	C	T	T	NA	NA	T	NA	T	C	T	T	NA	NA	NA	C	C	NA	T	NA	T	T	NA	T	T	NA	NA	NA	T	T	T	NA	NA	NA	T	T	T	T	NA	T	NA	T	NA	NA	NA	T
chr4A	688097086	A	G	A	A	A	A	G	NA	A	G	A	A/G	A	A	NA	NA	G	A	A	G	A	NA	A	A	G	A	A	G	G	G	A	A	A	G	G	G	A	A	A	A	G	A	NA	A	NA	NA	NA	A
chr4A	688097268	A	T	A	A	A	A	A	A	A	A	A	A	A	A	NA	NA	A	A	A	A	A	NA	A	A	A	A	A	A	A	A	A	A	A	A	A	A	A	A	A	A	A	A	NA	A	NA	NA	NA	A
chr4A	688097913	T	C	T	C	T	T	C	C	T	C	T	T/C	T	T	NA	NA	C	C	C	C	T	NA	T	T	C	T	T	C	C	C	T	T	T	C	C	C	T	T	T	T	C	T	NA	T	NA	NA	NA	T
chr4A	688097944	T	C	T	C	T	T	C	C	T	C	T	T/C	T	T	NA	NA	C	C	C	C	T	NA	T	T	C	T	T	C	C	C	T	T	T	C	C	C	T	T	T	T	C	T	NA	T	NA	NA	NA	T
chr4A	688097957	G	A	G	G	G	G	G	G	G	G	G	G	G	G	NA	NA	G	G	G	G	G	NA	G	G	G	G	G	G	G	G	G	G	G	G	G	G	G	G	G	G	G	G	NA	G	NA	NA	NA	A
chr4A	688098068	A	T	A	A	A	T	A	A	A	A	A	A	A	A	NA	NA	A	A	A	A	A	NA	A	A	A	A	A	A	A	A	A	A	A	A	A	A	A	A	A	A	A	A	NA	A	NA	NA	NA	A
chr4A	688098075	C	T	C	C	C	C	C	C	C	C	C	C	C	C	NA	NA	C	C	C	C	C	NA	C	C	C	C	C	C	C	C	C	C	C	C	C	C	C	C	C	C	C	C	NA	C	NA	NA	NA	C
chr4A	688098632	G	A	G	G	G	G	A	A	G	A	G	A	G	G	NA	NA	A	G	G	A	G	NA	G	G	A	G	G	A	A	A	G	G	G	A	A	A	G	G	G	G	A	G	NA	G	NA	NA	NA	G
chr4A	688098641	G	A	G	A	G	G	G	G	G	G	G	G	G	G	NA	NA	G	A	A	G	G	NA	G	G	G	G	G	G	G	G	G	G	G	G	G	G	G	G	G	G	G	G	NA	G	NA	NA	NA	G
chr4A	688099118	G	A	G	A	G	G	G	G	G	G	G	G	G	G	NA	NA	G	A	A	G	G	NA	G	G	G	G	G	G	G	G	G	G	G	G	G	G	G	G	G	G	G	G	NA	G	NA	NA	NA	G
chr4A	688099154	T	C	T	C	T	T	C	C	T	C	T	C	T	T	NA	NA	C	C	C	C	T	NA	T	T	C	T	T	C	C	C	T	T	T	C	C	C	T	T	T	T	C	T	NA	T	NA	NA	NA	T
chr4A	688099223	A	T	A/T	T	T	A/T	A/T	T	A	A	A/T	T	A/T	A	NA	NA	A/T	T	A/T	A	A/T	NA	A/T	A	A/T	A/T	A/T	A/T	A/T	A/T	A	A/T	A/T	A/T	A	A	A	A	A	A	A	A	NA	A	NA	NA	NA	A
chr4A	688099392	A	G	A	G	A	A	G	G	A	G	A	G	A	A	A/G	NA	G	G	G	G	A	NA	A	A	G	A	A	G	G	G	A	A	A	G	G	G	A	A	A	A	G	A	A	A	NA	NA	NA	A
chr4A	688099496	G	A	G	A	G	G	G	G	G	G	G	G	G	G	G	G/A	G	A	A	G	G	NA	G	G	G	G	G	G	G	G	G	G	G	G	G	G	G	G	G	G	G	G	G	G	NA	NA	G	G
chr4A	688099635	A	C	A	A	A	A	A	A	A	A	A	A	A	A	A	NA	A	A	A	A	A	A	A	A	A	A	A	A	A	A	A	A	A	A	A	A	A	A	A	A	A	A	A	A	A	NA	A	A
chr4A	688099805	C	G	C	C	C	C	C	C	C	C	C	C	C	C	C	C	C	C	C	C	C	C	C	C	C	C	C	C	C	C	C	C	C	C	C	C	C	C	C	C	C	C	C	C	C	C	C	C
chr4A	688100021	C	T	C	C	C	C	T	T	C	T	C	T	C	C	C	NA	T	C	C	T	C	C	C	C	T	C	C	T	T	T	C	C	C	T	T	T	C	C	C	C	T	C	C/T	C	C	C/T	C/T	C
chr4A	688100061	C	G	C	C	C	C	C	C	C	C	C	C	C	C	C	NA	C	C	C	C	C	NA	C	C	C	C	C	C	C	C	C	C	C	C	C	C	C	C	C	C	C	C	C	C	C	NA	C	C
chr4A	688100354	A	G	A	A	A	A	G	G	A	G	A	G	A	A	A/G	NA	G	A	A	G	A	A/G	A	A	G	A	A	G	G	G	A	A	A	G	G	G	A	A	A	A	G	A	NA	A	NA	NA	NA	A
chr4A	688100380	T	C	T	T	T	T	T	T	T	T	T	T	T	T	T	NA	T	T	T	T	T	NA	T	T	T	T	T	T	T	T	T	T	T	T	T	T	T	T	T	T	T	T	NA	T	NA	NA	NA	T
chr4A	688100512	T	C	T	C	T	T	C	C	T	C	T	C	T	T	NA	NA	C	C	C	C	NA	NA	T	T	C	T	T	C	C	C	T	T	T	C	C	C	T	T	T	T	C	T	NA	T	NA	NA	NA	T
chr4A	688100804	G	T	G	NA	G	G	T	T	G	T	G	T	G	G	NA	NA	T	NA	NA	T	NA	NA	G	G	T	G	G	T	T	T	G	G	G	T	T	T	G	G	G	G	T	G	NA	G	NA	NA	NA	G
chr4A	688100817	G	T	G	NA	G	G	G	G	G	G	G	G	G	G	NA	NA	G	NA	NA	G	NA	NA	G	G	G	G	G	G	G	G	G	G	G	G	G	G	G	G	G	G	G	G	NA	G	NA	NA	NA	G
chr4A	688100828	G		G	NA	G	G	G	G	G	G	G	G	G	G	NA	NA	G	NA	NA	G	NA	NA	G	G	G	G	G	G	G	G	G	G	G	G	G	G	G	G	G	G	G	G	NA	G	NA	NA	NA	G
chr4A	688100945	T	G	T	G	T	T	T	T	T	T	T	T	T	T	NA	NA	T	G	G	T	NA	NA	T	T	T	T	T	T	T	T	T	T	T	T	T	T	T	T	T	T	T	T	NA	T	NA	NA	NA	T
chr4A	688101061	G	C	G	C	G	G	G	G	G	G	G	G	G	G	NA	NA	G	C	C	G	NA	NA	G	G	G	G	G	G	G	G	G	G	G	G	G	G	G	G	G	G	G	G	NA	G	NA	NA	NA	G
chr4A	688101242	C	G	C	C	C	C	C	C	C	C	C	C	C	C	NA	NA	C	C	C	C	NA	NA	C	C	C	C	C	C	C	C	C	C	C	C	C	C	C	C	C	C	C	C	NA	C	NA	NA	NA	C
chr4A	688101272	C	T	C	C	C	C	NA	NA	C	C	C	C/T	NA	C	NA	NA	T	C	C	T	NA	NA	T	C	T	C	C	NA	T	T	C	C	C	T	T	T	C	C	C	C	T	C	NA	C	NA	NA	NA	C
chr4A	688101278	T	C	T	T	T	T	NA	NA	T	T	T	T/C	NA	T	NA	NA	T/A	T	T	C	NA	NA	NA	T	C	T	T	NA	C	C	T	T	T	C	C	C	T	T	T	T	C	T	NA	T	NA	NA	NA	T
chr4A	688101283	A	G	A	G	A	A	NA	A	A	A	A	A	NA	A	NA	NA	A	G	G	A	NA	NA	NA	A	NA	A	A	NA	A	A	A	A	A	A	A	A	A	A	A	A	A	A	NA	A	NA	NA	NA	A
chr4A	688101302	G	T	G	G	G	G	NA	NA	G	G	G	G/T	NA	G	NA	NA	T	G	G	T	NA	NA	NA	G	T	G	G	NA	NA	T	G	G	G	T	T	T	G	G	G	G	T	G	NA	G	NA	NA	NA	G
chr4A	688101324	G	T	G	G	G	G	NA	G	G	G	G	G	NA	G	NA	NA	G	G	G	G	NA	NA	NA	G	G	G	G	G	NA	G	G	G	G	G	G	G	G	G	G	G	G	T	NA	G	NA	NA	NA	G
chr4A	688101388	C	G	G	C	G	C	G	G	C	G	C	G	G	C	NA	NA	G	C	C	G	NA	NA	G	G	G	C	G	G	G	G	C	G	G	G	G	G	G	G	C	G	G	G	NA	C	NA	NA	NA	G
chr4A	688101465	C	T	C	T	C	C	C	C	C	C	C	C	C	C	NA	NA	C	NA	T	C	NA	NA	C	C	C	C	C	C	C	C	C	C	C	C	C	C	C	C	C	C	C	C	NA	C	NA	NA	NA	C
chr4A	688101559	C	G	C	NA	C	C	G	G	C	C	C	G	G	C	NA	NA	G	NA	NA	G	NA	NA	G	C	G	C	C	G	G	G	C	C	C	G	G	G	C	C	C	C	G	C	NA	C	NA	NA	NA	C
chr4A	688101569	C	-	C	NA	C	C	C	C	C	C	C	C	C	C	NA	NA	C	NA	NA	C	NA	NA	C	C	C	C	C	C	C	C	C	C	C	C	C	C	C	C	C	C	C	C	NA	C	NA	NA	NA	C
chr4A	688101573	G	T	G	NA	G	G	G	G	G	G	G	G	G	G	NA	NA	G	NA	NA	G	NA	NA	G	G	G	G	G	G	G	G	G	G	G	G	G	G	G	G	G	G	G	G	NA	G	NA	NA	NA	G
chr4A	688101947	A	G	A	G	A	A	G	G	A	A	A	G	G	A	NA	NA	G	G	G	G	NA	NA	G	A	G	A	A	G	G	G	A	A	A	G	G	G	A	A	A	A	G	A	NA	A	NA	NA	NA	A
chr4A	688102065	G	T	G	G	G	G	G	G	G	G	G	G	G	G	NA	NA	G	G	G	G	NA	NA	G	G	G	G	G	G	G	G	G	G	G	G	G	G	G	G	G	G	G	G	NA	G	NA	NA	NA	G
chr4A	688102068	C	T	C	C	C	C	T	T	C	C	C	T	T	C	NA	NA	T	C	C	T	NA	NA	T	C	T	C	C	T	T	T	C	C	C	T	T	T	C	C	C	C	T	C	NA	C	NA	NA	NA	C
chr4A	688102112	C	-	C	NA	C	C	-	-	C	C	C	C/-	C/-	C	NA	NA	-	C	C	-	NA	NA	-	C	-	C	C	-	-	-	C	C	C	-	-	-	C	C	C	C	-	C	NA	C	NA	NA	NA	C
chr4A	688102128	T	G	T	G	T	T	T	T	T	T	T	T	T	T	NA	NA	T	G	G	T	NA	NA	T	T	T	T	T	T	T	T	T	T	T	T	T	T	T	T	T	T	T	T	NA	T	NA	NA	NA	T
chr4A	688102177	C	T	C	NA	C	C	NA	NA	C	C	C	NA	NA	C	NA	NA	NA	C	C	NA	NA	NA	NA	C	NA	C	C	NA	NA	NA	C	C	C	NA	NA	NA	C	C	C	C	T	C	NA	C	NA	NA	NA	C
chr4A	688102572	G	A	NA	NA	G	NA	NA	NA	G	NA	G	A	NA	G	NA	NA	NA	NA	NA	NA	NA	NA	NA	NA	NA	G	G	NA	A	A	G	NA	NA	NA	NA	NA	NA	NA	NA	NA	NA	NA	NA	NA	NA	NA	NA	NA
chr4A	688102597	G	T	NA	NA	G	NA	NA	NA	G	NA	G	G	NA	G	NA	NA	NA	NA	NA	G	NA	NA	NA	G	NA	G	G	NA	G	G	G	NA	G	G	NA	NA	NA	NA	NA	G	NA	NA	NA	NA	NA	NA	NA	NA
chr4A	688102675	G	A	G	NA	G	G	NA	NA	G	G	G	G	NA	G	NA	NA	NA	NA	NA	G	NA	NA	NA	G	NA	G	G	NA	G	G	G	G	G	G	NA	NA	NA	NA	NA	G	NA	NA	NA	NA	NA	NA	NA	NA
chr4A	688102729	C	T	T	NA	T	T	NA	NA	C	T	T	NA	NA	C	NA	NA	NA	NA	NA	NA	NA	NA	NA	T	NA	T	T	NA	NA	NA	C	T	T	NA	NA	NA	NA	NA	NA	NA	NA	NA	NA	NA	NA	NA	NA	NA
chr4A	688102742	A	C	A	NA	A	A	NA	NA	A	A	A	NA	NA	A	NA	NA	NA	NA	NA	NA	NA	NA	NA	A	NA	A	A	NA	NA	NA	A	A	A	NA	NA	NA	NA	NA	NA	NA	NA	NA	NA	NA	NA	NA	NA	NA
chr4A	712862185	A	T	A	A	A	T	NA	NA	A	A	A	A	A	A	NA	NA	NA	A	NA	A	A	NA	NA	A	NA	A	A	NA	A	NA	A	NA	A	A	A	NA	A	NA	A	A	NA	NA	A	A	NA	NA	NA	A
chr4A	712862200	A	T	NA	NA	A	A	NA	NA	A	A	A	A	A	A	NA	NA	NA	A	NA	A	NA	NA	NA	NA	NA	A	A	NA	A	NA	A	NA	A	A	NA	NA	A	NA	A	NA	NA	NA	A	A	NA	NA	NA	A
chr4A	712862268	G	A	G	G	G	G	NA	NA	G	G	NA	G	G	G	NA	NA	NA	NA	NA	NA	G	NA	NA	G	NA	NA	G	NA	G	NA	G	NA	G	NA	NA	NA	G	G	G	NA	NA	NA	G	G	G	A	A	G
chr4A	712862344	C	T	T	T	C	C	NA	NA	C	C	NA	C	T	C	NA	NA	NA	NA	NA	NA	T	NA	NA	T	NA	NA	NA	NA	C	C/T	C	NA	C	NA	NA	NA	C	T	C	NA	NA	NA	C	C	C	C	C	C
chr4A	712862372	G	A	G	G	G	G	NA	NA	G	G	NA	G	G	G	NA	NA	NA	NA	NA	NA	G	NA	NA	G	NA	NA	NA	NA	G	NA	G	NA	G	NA	NA	NA	G	G	G	NA	NA	NA	G	G	G	G	G	G
chr4A	712862618	G	C	G	G	G	G	NA	G	G	G	G	G	G	G	NA	NA	NA	NA	NA	NA	G	NA	NA	G	NA	NA	NA	NA	G	G	G	NA	G	NA	G	NA	G	G	G	NA	NA	NA	G	G	NA	C	C	G
chr4A	712863183	C	A	C	C	C	C	NA	NA	C	C	NA	C	C	C	C/A	NA	C	C	NA	C	C	NA	NA	C	C	NA	NA	NA	C	C	C	NA	C	NA	C	NA	C	C	C	NA	C	NA	C	C	C	A	A	C
chr4A	712863422	A	G	A	A	A	A	NA	NA	A	A	NA	A	A	A	A	NA	NA	NA	NA	NA	A	NA	NA	G	NA	NA	NA	NA	A	A	A	NA	A	NA	A	NA	A	A	A	NA	NA	NA	A	A	NA	A	A	A
chr4A	712863549	C	T	C	C	C	C	NA	NA	NA	C	NA	C	C	C	NA	NA	C	C	NA	NA	C	NA	NA	C	NA	C	NA	NA	C	C	C	NA	C	NA	C/T	NA	C	C	C	NA	NA	NA	C	C	NA	T	T	C
chr4A	712863772	C	T	C	C	C	C	NA	NA	NA	C	NA	C	C	C	NA	NA	C	NA	NA	NA	C	NA	NA	C	NA	NA	NA	NA	C	C	C	NA	C	NA	C	NA	C	C	C	NA	NA	NA	C	C	NA	T	T	C
chr4A	712863903	G	A	G	G	G	G	NA	NA	NA	G	G	G	G	G	NA	NA	G	NA	NA	NA	G	NA	NA	G	NA	G	NA	NA	G	G	G	NA	G	NA	G	NA	G	G	G	NA	NA	NA	G	G	NA	G	G	G
chr4A	712864035	C	G	C	C	C	C	NA	NA	C	C	C	C	C	C	C	NA	C	NA	NA	C/G	C	NA	NA	C	NA	G	NA	NA	C	C	C	C	C	NA	C	NA	C	C	C	NA	NA	C	C	C	NA	C	C	C
chr4A	712864107	G	A	G	G	G	G	G	NA	G	G	G	G	G	G	G/A	NA	G	NA	NA	G	G	NA	NA	G	NA	G	G	NA	G	G	G	NA	G	NA	G	NA	G	G	G	NA	NA	NA	G	G	NA	A	A	G
chr4A	712864145	G	A	A	A	G	G	NA	NA	NA	G	NA	G	A	G	G	NA	G/A	NA	NA	G	A	NA	NA	G	NA	NA	NA	NA	G	G/A	G	G/A	G	NA	G	NA	G	A	G	NA	NA	NA	G	G	NA	G	G	G
chr4A	712864297	A	G	A	A	A	A	NA	A	NA	A	A	A	A	A	NA	NA	NA	NA	A	A	A	NA	NA	G	NA	NA	NA	NA	A	A	A	NA	A	A	A	NA	A	A	A	A	NA	A	A	A	NA	A	A	A
chr4A	712864318	G	A	A	A	G	G	NA	G/A	NA	G	G	G	A	G	NA	NA	NA	NA	G	G	A	NA	NA	G	NA	NA	NA	NA	G	G/A	G	NA	G	G	NA	NA	G	A	G	G	NA	G	G	G	NA	G	G	G
chr4A	712864334	G	A	G	G	G	G	NA	G	NA	G	G	G	G	G	G/A	NA	NA	NA	G	NA	G	NA	NA	A	NA	NA	NA	NA	G	G	G	NA	G	G	NA	NA	G	G	G	G/A	NA	G	G	G	NA	A	A	G
chr4A	712864530	C	T	C	C	C	C	NA	C	C	C	C	C	C	C	C	C	C	C	C	NA	C	NA	NA	C	C	NA	NA	C	C	NA	C	C	C	C	C	C	C	C	C	NA	C	C	C	C	C	T	T	C
chr4A	712864538	A	T	A	A	A	A	NA	A/T	A	A	A	A	A	A	T	A/T	A	T	A/T	NA	A	NA	NA	A	A/T	NA	NA	T	A	NA	A	T	A	T	T	A	A	A	A	A	T	A	A	A	T	A	A	A
chr4A	712864564	T	A	T	T	T	T	T/A	T/A	T	T	T	T	T	T	T/A	T/A	T	A	T/A	NA	T	NA	NA	T	T/A	NA	NA	A	T	NA	T	A	T	A	A	T	T	T	T	T	A	T	T	T	A	T	T	T
chr4A	712864685	T	C	T	T	T	T	T	T/C	T	T	T	T/C	T	T	T/C	T/C	T	C	T/C	NA	T	NA	NA	T	C	T	T	C	T	T	T	C	T	C	C	T	T	T	T	T	C	T	T	T	C	T	T	T
chr4A	712864726	T	-	T	T	T	T	-	-	NA	T	T/-	T	T	T	T/-	T/-	-	T/-	T/-	NA	T	NA	NA	T	-	T/-	T/-	T/-	T	T/-	T	T/-	T	-	-	-	T	T	T	-	T/-	T/-	T	T	T/-	T	T	T
chr4A	712864759	A	C	A	A	A	A	A/C	C	NA	A	A/C	A	A	A	C	C	C	A/C	NA	NA	A	NA	NA	A	A/C	C	C	A/C	A	A/C	A	A/C	A	A/C	A/C	C	A	A	A	C	A/C	A/C	A	A	A/C	A	A	A
chr4A	712864927	C	T	C	C	C	C	NA	NA	NA	C	NA	C	C	C	NA	C/T	NA	NA	NA	NA	C	NA	NA	C	NA	NA	NA	NA	C	NA	C	NA	C	NA	NA	NA	C	C	C	NA	NA	NA	C	C	NA	C	C	C
chr4A	712864963	G	A	G	G	G	G	NA	NA	G	G	NA	G	G	G	NA	NA	NA	NA	NA	NA	G	NA	NA	A	NA	NA	NA	NA	G	NA	G	NA	G	NA	NA	NA	G	G	G	NA	NA	NA	G	G	NA	G	G	G
chr4A	712865230	G	A	G	G	G	G	NA	NA	G	G	NA	G	G	G	A	NA	G/A	A	NA	NA	G	NA	NA	G	NA	NA	NA	NA	G	NA	G	NA	G	NA	G/A	NA	G	G	G	NA	NA	NA	G	G	NA	G	G	G
chr4A	712865238	T	C	T	T	T	T	NA	NA	T	T	NA	T	T	T	NA	NA	NA	NA	NA	NA	T	NA	NA	T	NA	NA	NA	NA	T	NA	T	NA	T	NA	T	NA	T	T	T	NA	NA	NA	T	T	NA	C	C	T
chr4A	712865254	C	T	C	C	C	C	NA	NA	C	C	NA	C	C	C	T	NA	NA	T	NA	NA	C	NA	NA	C	NA	NA	NA	NA	C	NA	C	NA	C	NA	C/T	NA	C	C	C	NA	NA	NA	C	C	NA	C	C	C
chr4A	712865330	G	-	G	G	G	G	NA	NA	G	G	NA	G	G	G	NA	NA	NA	NA	NA	NA	G	NA	NA	G	NA	NA	NA	NA	G	NA	G	NA	G	NA	NA	NA	G	G	G	NA	NA	NA	G	G	NA	G	G	G
chr4A	712865754	G	A	G	G	G	G	NA	G	NA	G	NA	G	G	G	NA	NA	NA	NA	NA	NA	G	NA	NA	G	NA	NA	NA	NA	G	NA	G	NA	G	NA	NA	NA	G	G	G	NA	NA	NA	G	G	NA	A	A	G
chr4A	712865772	C	G	C	C	C	C	NA	C	NA	C	NA	C	C	C	NA	NA	NA	NA	NA	NA	C	NA	NA	C	NA	NA	NA	NA	C	NA	C	NA	C	NA	NA	NA	C	C	C	NA	NA	NA	C	C	NA	C	C	C
chr4A	712865891	A	T	T	T	A	A	NA	T	NA	A	NA	A	T	A	NA	NA	NA	NA	NA	NA	T	NA	NA	T	NA	NA	NA	NA	A	NA	A	NA	A	NA	NA	NA	A	T	A	NA	NA	NA	A	A	NA	T	T	A
chr4A	712866646	T	C	C	C	T	T	NA	C	NA	T	NA	T	C	T	NA	NA	NA	NA	NA	NA	C	NA	NA	T	NA	NA	NA	NA	T	NA	T	NA	T	NA	NA	NA	C	C	T	T	NA	NA	T	T	T	T	T	T
chr4A	712867044	T	-	T	T	T	T	-	NA	NA	T	NA	T	T	T	NA	NA	-	NA	T	-	T	-	NA	T	NA	-	NA	NA	T	-	T	NA	T	NA	NA	-	T	T	T	NA	NA	NA	T	T	NA	T	T	T
chr4A	712867057	A	T	A	A	A	A	T	NA	A	A	NA	A	A	A	NA	NA	T	NA	NA	T	A	T	NA	A	NA	T	NA	NA	A	T	A	NA	A	NA	NA	T	A	A	A	NA	NA	NA	A	A	NA	A	A	A
chr4A	712867192	A	G	G	G	A	A	NA	NA	NA	A	NA	A	G	A	NA	NA	NA	NA	NA	NA	G	NA	NA	G	NA	NA	NA	NA	A	NA	A	NA	A	NA	NA	NA	A	G	A	NA	NA	NA	A	A	NA	G	G	A
chr4A	712867349	T	G	G	G	T	T	NA	NA	NA	T	NA	T	G	T	NA	NA	NA	NA	NA	NA	G	NA	NA	G	NA	NA	NA	NA	T	NA	T	NA	T	NA	NA	NA	T	G	T	NA	NA	NA	T	T	NA	G	G	T
chr4A	712867787	G	C	G	G	G	G	NA	C	G	G	NA	G/C	G	G	C	C	NA	C	C	NA	G	NA	NA	G	C	NA	NA	C	G	NA	G	C	G	C	C	NA	G	G	G	NA	C	NA	G	G	C	G	G	G
chr4A	712867837	A		A	A	A	A	A	A	A	A	A	A	A	A	A	A	A	A	A	A	A	A	A	A	A	A	A	A	A	A	A	A	A	A	A	A	A	A	A	A	A	A	A	A	A	A	A	A
chr4A	712867850	G	A	G	G	G	G	G	G	G	G	G	G	G	G	G	G	G	G	G	G	G	A	G	G	G	G	G	G	G	G	G	G	G	G	G	G	G	G	G	G	G	G	G	G	G	G	G	G
chr4A	712867868	G	T	G	G	G	G	G/T	G/T	G	G	T	G/T	G/T	G	G/T	G/T	T	G/T	G/T	G/T	G	G	T	G	G/T	T	T	G/T	G	T	G	G/T	G	G/T	G/T	G/T	G	G	G	T	G/T	T	G	G	G/T	G	G	G
chr4A	712867916	A	-	A	A	A	A	A	A	A	A	A	A	A	A	A	A	A	A	A	A	A	A	A	A	A	A	A	A	A	A	A	A	A	A	A	A	A	A	A	A	A	A	A	A	A	A	A	A
chr4A	712867996	T	C	C	C	T	T	T/C	T/C	T	T	C	T/C	C	T	T/C	T/C	T/C	T/C	T/C	T/C	C	C	C	T/C	T/C	C	C	T/C	T	C	T	T/C	T	T/C	T/C	T/C	T	C	T	C	T/C	C	T	T	T/C	C	C	T
chr4A	712868023	C	T	C	C	C	C	C	C	C	C	C	C	C	C	C	C	C	C	C	C	C	C	C	C/T	C	C	C	C	C	C	C	C	C	C	C	C	C	C	C	C	C	C	C	C	C	C	C	C
chr4A	712868051	A	C	C	C	A	A	A/C	A/C	A	A	C	A/C	C	A	A/C	A/C	A/C	A/C	A/C	A/C	C	A/C	C	A	A/C	A/C	C	A/C	A	C	A	A/C	A	A/C	A/C	A/C	A	C	A	C	A/C	C	A	A	A/C	A/C	C	A
chr4A	712868058	G		G	G	G	G	G	G	G	G	G	G	G	G	G	G	G	G	G	G	G	G	G	G	G	G	G	G	G	G	G	G	G	G	G	G	G	G	G	G	G	G	G	G	G	G	G	G
chr4A	712868373	G	A	NA	NA	G	G	NA	NA	NA	G	NA	G	NA	G	NA	NA	NA	NA	NA	NA	NA	NA	NA	NA	NA	NA	NA	NA	G	NA	G	NA	G	NA	NA	NA	G	NA	G	NA	NA	NA	G	G	NA	NA	G	G
chr4A	712868488	A	C	C	C	A	A	NA	NA	NA	A	NA	A	A/C	A	NA	NA	NA	NA	NA	NA	C	NA	NA	NA	NA	NA	NA	NA	A	NA	A	NA	A	NA	NA	NA	A	C	A	NA	NA	NA	A	A	NA	C	C	A
chr4A	712868585	G	A	G	G	G	G	NA	NA	G	G	NA	G	G	G	NA	NA	NA	NA	NA	NA	G	NA	NA	G/A	NA	NA	NA	NA	G	G	G	NA	G	NA	NA	NA	G	G	G	NA	NA	NA	G	G	NA	G	G	G
chr4A	712868640	C	T	T	T	C	C	NA	NA	C	C	NA	C	T	C	NA	NA	NA	NA	NA	NA	T	NA	NA	T	NA	NA	NA	NA	C	NA	C	NA	C	NA	NA	NA	C	T	C	NA	NA	NA	C	C	NA	T	T	C
chr4A	712868682	A	G	G	G	A	A	NA	NA	A	A	NA	A	G	A	NA	NA	NA	NA	NA	NA	G	NA	NA	NA	NA	NA	NA	NA	A	A	A	NA	A	NA	NA	NA	A	G	A	NA	NA	NA	A	A	NA	G	G	A
chr4A	712868783	T	G	NA	NA	T	T	G	G	T	T	G	T/G	G	T	G	G	G	G	G	G	NA	G	G	NA	G	G	G	G	T	G	T	G	T	G	G	G	T	NA	T	G	G	G	T	T	G	NA	NA	T
chr4A	712868850	G	A	A	A	G	G	G	G	G	G	G	G	G	G	G	G	G	G	G	G	A	G	G	NA	G	G	G	G	G	G	G	G	G	G	G	G	G	A	G	G	G	G	G	G	G	A	A	G
chr4A	712868869	G	A	A	A	G	G	G	G	G	G	G	G	G	G	G	G	G	G	G	G	A	G	G	NA	G	G	G	G	G	G	G	G	G	G	G	G	G	A	G	G	G	G	G	G	G	A	A	G
chr4A	712868920	C	A	C	C	C	C	A	A	C	C	A	A	A	C	A	A	A	A	A	A	C	A	A	C	A	A	A	A	C	A	C	A	C	A	A	A	C	C	C	A	A	A	C	C	A	C	C	C
chr4A	712868946	C	T	C	C	C	C	C	C	C	C	C	C	C	C	C	C	C	C	C	C	C	C	C	T	C	C	C	C	C	C	C	C	C	C	C	C	C	C	C	C	C	C	C	C	C	C	C	C
chr4A	712868972	A	G	G	G	A	A	A	A	A	A	A	A	A	A	A	A	A	A	A	A	G	A	A	G	A	A	A	A	A	A	A	A	A	A	A	A	A	G	A	A	A	A	A	A	A	G	G	A
chr4A	712868978	C	T	C	C	C	C	T	T	C	C	T	C/T	T	C	T	T	T	T	T	T	C	T	T	C	T	T	T	T	C	T	C	T	C	T	T	T	C	C	C	T	T	T	C	C	T	C	C	C
chr4A	712869117	A	T	T	T	A	A	NA	NA	NA	A	NA	A	NA	A	T	T	T	T	NA	NA	T	NA	NA	T	NA	T	NA	A/T	A	A/T	A	NA	A	NA	T	NA	A	T	A	T	A/T	T	A	A	T	T	T	A
chr4A	712869225	A	G	G	G	A	A	NA	A	NA	A	A	A	A	A	A	A	A	A	NA	A	G	A	NA	A	NA	A	NA	A	A	A	A	A	A	NA	A	NA	A	G	A	A	A	A	A	A	A	A	A	A
chr4A	712869275	A	T	NA	NA	A	A	NA	NA	NA	A	NA	A	NA	A	NA	T	NA	NA	NA	A/T	NA	T	NA	T	NA	T	NA	T	A	A/T	A	NA	A	NA	T	NA	A	T	A	NA	NA	T	A	A	T	T	T	A
chr4A	712869884	T	C	NA	NA	T	T	NA	NA	NA	T	NA	T	T	T	NA	NA	NA	NA	NA	NA	NA	NA	NA	NA	NA	NA	NA	NA	T	NA	T	NA	T	NA	NA	NA	T	C	T	NA	NA	NA	T	T	NA	NA	T	T
chr4A	712869889	A	G	NA	NA	A	A	NA	NA	NA	A	NA	A	A/G	A	NA	NA	NA	NA	NA	NA	NA	NA	NA	NA	NA	NA	NA	NA	A	NA	A	NA	A	NA	NA	NA	A	G	A	NA	NA	NA	A	A	NA	NA	A	A
chr4A	712870172	T	C	C	C	T	T	NA	NA	T	T	NA	T	T/C	T	NA	NA	NA	NA	NA	NA	C	NA	NA	C	NA	NA	NA	NA	T	NA	T	NA	T	NA	NA	NA	T	C	T	NA	NA	NA	T	T	NA	C	C	T
chr4A	712870187	A	G	G	G	A	A	NA	NA	A	A	NA	A	A/G	A	NA	NA	NA	A/G	NA	NA	G	NA	NA	G	NA	NA	NA	NA	A	NA	A	NA	A	NA	NA	NA	A	G	A	NA	NA	NA	A	A	NA	G	G	A
chr4A	712870328	T	-	-	-	T	T	NA	NA	T	T	NA	T	-	T	NA	NA	NA	NA	NA	NA	-	NA	NA	-	NA	NA	NA	NA	T	NA	T	NA	T	NA	NA	NA	T	-	T	NA	NA	NA	T	T	NA	-	-	T
chr4A	712870344	C	T	T	T	C	C	NA	NA	NA	C	NA	C	T	C	NA	NA	NA	C/T	NA	NA	T	NA	NA	T	NA	NA	NA	NA	C	NA	C	NA	C	NA	NA	NA	C	T	C	NA	NA	NA	C	C	NA	T	T	C
chr4A	712870607	G	A	NA	NA	G	G	A	A	G	G	A	G	A	G	A	A	A	A	A	A	NA	A	A	NA	A	A	A	A	G	A	G	A	G	A	A	A	G	NA	G	A	A	A	G	G	A	NA	NA	G
chr4A	712870641	G	A	NA	NA	G	G	A	A	G	G	A	A	A	G	A	A	A	A	A	A	NA	A	A	NA	A	A	A	A	G	A	G	A	G	A	A	A	G	NA	G	A	A	A	G	G	A	NA	NA	G
chr4A	712870647	T	A	T/A	A	T	T	T	T	T	T	T	T	T	T	T	T	T	T	T	T	T/A	T	T	A	T	T	T	T	T	T	T	T	T	T	T	T	T	A	T	T	T	T	T	T	T	NA	T/A	T
chr4A	712870762	C	T	C	C	C	C	C	C	C	C	C	C	C	C	C	C	C	C	C	C	C	C	C	C	C	C	C	C	C	C	C	C	C	C	C	C	C	C	C	C	C	C	C	C	C	C	C	C
chr4A	712870801	T	C	C	C	T	T	T	T	T	T	T	T	T	T	T	T	T	T	T	T	C	T	T	T	T	T	T	T	T	T	T	T	T	T	T	T	T	C	T	T	T	T	T	T	T	T	T	T
chr4A	712870829	A	G	A	A	A	A	G	G	NA	A	G	G	G	A	G	G	G	G	G	G	A	G	G	A	G	G	G	G	A	G	A	G	A	G	G	G	A	A	A	G	G	G	A	A	G	A	A	A
chr4A	712870918	G	A	G	G	G	G	G/A	A	NA	G	A	G	G/A	G	G/A	A	A	G/A	A	A	G	G/A	NA	G	A	A	A	A	G	G/A	G	A	G	A	G/A	A	G	G	G	A	A	A	G	G	A	G	G	G
chr4A	712870925	G	A	NA	G/A	G	G	NA	NA	NA	G	NA	G	NA	G	NA	NA	NA	NA	NA	NA	NA	NA	NA	NA	NA	NA	NA	NA	G	NA	G	NA	G	NA	NA	NA	G	A	G	NA	NA	NA	G	G	NA	NA	A	G
chr4A	712871058	G	A	NA	NA	G	G	NA	NA	NA	G	G	G	NA	G	NA	G	G	NA	G	NA	NA	NA	NA	G	NA	NA	NA	NA	G	NA	G	NA	G	NA	NA	NA	G	NA	G	NA	G	NA	G	G	G	G	NA	G
chr4A	712871113	G	A	NA	NA	G	G	NA	NA	NA	G	A	G	NA	G	NA	G/A	A	NA	NA	NA	NA	NA	NA	A	NA	NA	NA	NA	G	NA	G	NA	G	NA	NA	NA	G	NA	G	NA	A	NA	G	G	A	A	NA	G
chr4A	712871412	G	T	NA	NA	G	G	NA	NA	G	G	T	G	NA	G	NA	NA	NA	NA	NA	NA	NA	NA	NA	NA	NA	NA	T	NA	G	NA	G	NA	G	NA	NA	NA	G	NA	G	NA	NA	NA	G	G	NA	NA	NA	G
chr4A	712871450	C	T	NA	C	C	C	NA	NA	C	C	NA	C	NA	C	NA	NA	NA	NA	NA	NA	C	T	NA	C	NA	NA	NA	NA	C	NA	C	NA	C	NA	NA	NA	C	C	C	NA	NA	NA	C	C	NA	NA	C	C
chr4A	712871461	G	A	NA	A	G	G	NA	NA	G	G	NA	G	NA	G	NA	NA	NA	NA	NA	NA	A	G	G	A	NA	NA	NA	NA	G	G	G	G	G	NA	NA	G	G	A	G	G	NA	NA	G	G	G	A	A	G
chr4A	712871673	T	C	C	C	T	T	T	T	T	T	T	T	T	T	T	T	T	T	T	T	C	T	T	T/C	T	T	T	T	T	T	T	T	T	T	T	T	T	C	T	T	T	T	T	T	T	C	C	T
chr4A	712871709	A	G	A	NA	A	A	G	G	A	A	G	A/G	G	A	G	G	G	G	G	G	A	G	G	A	G	G	G	G	A	G	A	G	A	G	G	G	A	A	A	G	G	G	A	A	G	A	A	A
chr4A	712871849	C	T	NA	NA	C	C	T	T	C	C	T	C	T	C	T	T	T	T	T	T	NA	T	T	NA	T	T	T	T	C	T	C	T	C	T	T	T	C	NA	C	T	T	T	C	C	T	NA	NA	C
chr4A	712872561	C	A	NA	NA	C	C	NA	NA	NA	C	NA	C	NA	NA	NA	NA	NA	NA	NA	NA	NA	NA	NA	NA	NA	NA	NA	NA	C	NA	C	NA	C	NA	NA	NA	C	NA	C	NA	NA	NA	C	C	NA	NA	NA	C
chr4A	712872730	C	T	NA	NA	C	C	NA	NA	NA	C	NA	C	NA	NA	NA	NA	NA	NA	NA	NA	NA	NA	NA	NA	NA	NA	NA	NA	C	NA	C	NA	C	NA	NA	NA	C	NA	C	NA	NA	NA	C	C	NA	NA	NA	C
chr4A	712873032	C	T	NA	NA	C	C	NA	NA	NA	C	NA	C	NA	NA	NA	NA	NA	NA	NA	NA	NA	NA	NA	NA	NA	NA	NA	NA	C	NA	C	NA	C	NA	NA	NA	C	NA	C	NA	NA	NA	C	C	NA	NA	NA	C
chr4A	712874436	C	T	NA	NA	C	C	NA	NA	NA	T	NA	C	NA	NA	NA	NA	NA	NA	NA	NA	NA	NA	NA	NA	NA	NA	NA	NA	C	NA	C	NA	C	NA	NA	NA	C	NA	C	NA	NA	NA	C	C	NA	NA	NA	C
chr4A	712874463	T	A	NA	NA	T	T	NA	NA	NA	T	NA	T	NA	NA	NA	NA	NA	NA	NA	NA	NA	NA	NA	NA	NA	NA	NA	NA	T	NA	T	NA	T	NA	NA	NA	T	NA	T	NA	NA	NA	T	T	NA	NA	NA	T
chr4A	712875299	C		NA	NA	C	C	NA	NA	NA	C	NA	C	NA	NA	NA	NA	NA	NA	NA	NA	NA	NA	NA	NA	NA	NA	NA	NA	C	NA	C	NA	C	NA	NA	NA	C	NA	C	NA	NA	NA	C	C	NA	NA	NA	C
chr4A	712875792	G	T	NA	NA	G	G	NA	NA	NA	G	NA	G	NA	NA	NA	NA	NA	NA	NA	NA	NA	NA	NA	NA	NA	NA	NA	NA	G	NA	G	NA	G	NA	NA	NA	G	NA	G	NA	NA	NA	G	G	NA	NA	NA	G
chr4A	712876974	C	T	NA	NA	T	C	NA	NA	NA	C	NA	C	NA	NA	NA	NA	NA	NA	NA	NA	NA	NA	NA	NA	NA	NA	NA	NA	C	NA	C	NA	T	NA	NA	NA	C	NA	C	NA	NA	NA	C	C	NA	NA	NA	C
chr5A	493863971	C	T	C	C	C	C	C	C	C	C	C	C	C	C	C	C	C	C	C	C	NA	C	C	C	C	C	C	C	C	C	C	C	C	C	C	C	C	C	C	C	C	C	C	C	C	C	C	C
chr5A	493864162	A	G	A	A	A	A	A	A	A	A	A	A	A	A	A	A	A	A	A	A	NA	A	A	A	A	A	A	A	A	A	A	A	A	A	A	A	A	A	A	A	A	A	A	A	A	A	A	A
chr5A	493864309	C	T	C	C	C	C	C	C	C	C	C	C	C	C	C	C	C	C	C	C	NA	C	C	C	C	C	C	C	C	C	C	C	C	C	C	C	C	C	C	C	C	C	C	C	C	C	C	C
chr5A	493864349	G	A	G	G	G	G	G	G	G	G	G	G	G	G	G	G	G	G	G	G	A	G	G	G	G	G	G	G	G	G	G	G	G	G	G	G	G	G	G	G	G	G	G	G	G	G	G	G
chr5A	493864470	-	CCAAATTTATGGATCAAGATT	-	-	-	-	-	-	-	-	-	-	-	-	-	-	-	-	-	-	NA	-	-/CCAAATTTATGGATCAAGATT	-	-	-	-/CCAAATTTATGGATCAAGATT	CCAAATTTATGGATCAAGATT	-	-/CCAAATTTATGGATCAAGATT	-	-	-	-	-	-	-	-	-	-	-	-	-	-	-	-	-	-
chr5A	493864970	-	TAGTCAAAAT	-/TAGTCAAAAT	-	-	-	-	-	-	-	-	-	-	-	-/TAGTCAAAAT	-	-	-	-	-	NA	-	-/TAGTCAAAAT	-	-	-	TAGTCAAAAT	TAGTCAAAAT	-/TAGTCAAAAT	TAGTCAAAAT	-	-	-	-	-	-	-	-	-	-	-	-	-	-	-	-	-	-
chr5A	493865042	TTA	-	TTA/-	TTA	TTA	TTA	TTA	TTA	TTA	TTA	TTA	TTA	TTA	TTA	TTA/-	TTA	TTA	TTA	TTA	TTA	-	TTA	-	TTA	TTA	TTA	-	-	TTA/-	-	TTA	TTA	TTA	TTA	TTA	TTA	TTA	TTA	TTA	TTA	TTA	TTA	TTA	TTA	TTA	TTA	TTA	TTA
chr5A	493865231	C	T	C	C	C	C	C	C	C	C	C	C	C	C	C	C	C	C	C	C	NA	C	C	C	C	C	C	C	C	C	C	C	C	C	C	C	C	C	C	C	C	C	C	C	C	C	C	C
chr5A	493865271	G	A	G	G	G	G	G	G	G	G	G	G	G	G	G	G	G	G	G	G	NA	G	G	G	G	G	G/A	A	G/A	G/A	G	G	G	G	G	G	G	G	G	G	G	G	G	G	G	G	G	G
chr5A	493865357	G	A	G	G	G	G	G	G	G	G	G	G	G	G	G	G	G	G	G	G	NA	G	G	G	G	G/A	G/A	G/A	G/A	G/A	G	G	G	G	G	G	G	G	G	G	G	G	G	G	G	G	G	G
chr5A	493865409	A	G	A	A	A	A	A	A	A	A	A	A	A	A	A	A	A	A	A	A	NA	A	A	A	A	A	A/G	A/G	A/G	A/G	A	A	A	A	A	A	A	A	A	A	A	A	A	A	A	A	A	A
chr5A	493865651	G	C	G	G	G	G	G	G	G	G	G	G	G	G	G	G	G	G	G	G	NA	G	G	G	G	G	G	G	G	G	G	G	G	G	G	G	G	G	G	G	G	G	G	G	G	G	G	G
chr5A	493865952	T	C	T	T	T	T	T	T	T	C	T	T	T	T	T	T	T	T	T	T	NA	T	T	T	T	T	T	T	T	T	T	T	T	T	T	T	T	T	T	T	T	T	T	T	T	T	T	T
chr5A	493865961	-	ACAGTAG	-/ACAGTAG	-	-	-	-	-	-	-	-	-	-	-	-	-	-	-	-	-	NA	-	-/ACAGTAG	-	-	-	ACAGTAG	ACAGTAG	-/ACAGTAG	ACAGTAG	-	-	-	-	-	-	-	-	-	-	-	-	-	-	-	-	-	-
chr5A	493866741	C	T	C	C	C	T	C	C	C	C	C	C	C	C	C	C	C	C	C	C	C	C	C	C	C	C	C	C	C	C	C	C	C	C	C	C	C	C	C	C	C	C	C	C	C	C	C	C
chr5A	493866909	-	AG	AG	-	-	-	-	-	AG	-	-	-	-	-	-	-	-	-	-	-	-	-	-	-	-	-	-	-	-	-	-	-	-	-	-	-	-	-	-	-	-	-	-	-	-	-	-	-
chr5A	493867055	-	T	-	-	-	-	-	-	-	-	-	-	-	-	-	-	-	-	-	-	-	-	-	-	-	-	-	-	-	-	-	-	-	-	-	-	-	-	-	-	-	-	-	-	-	-	-	-
chr5A	493867063	T	C	T	T	T	T	T	T	T	T	T	T	T	T	T	T	T	T	T	T	T	T	T	T	T	T	T	T	T	T	T	T	T	T	T	T	T	T	T	T	T	T	T	T	T	T	T	T
chr5A	493867308	A	G	A	A	A	A	A	A	A	A	A	A	A	A	A	A	A	A	A	A	A	A	A	A	A	A	A	A	A	A	A	A	A	A	A	A	A	A	A	A	A	A	A	A	A	A	A	A
chr5A	493867453	A	G	A	A	A	A	A	A	A	A	A	A	A	A	A	A	A	A	A	A	A	A	A	A	A	A	A	A	A	A	A	A	A	A	A	A	A	A	A	A	A	A	A	A	A	A	A	A
chr5A	493867482	A	G	A	A	A	A	A	A	A	A	A	A	A	A	A	A	A	A	A	A	A	A	A	A	A	A	A	A	A	A	A	A	A	A	A	A	A	A	A	A	A	A	A	A	A	A	A	A
chr5A	493867507	T	G	T	T	T	T	T	T	T	T	T	T	T	T	T	T	T	T	T	T	T	T	T	T	T	T	T	T	T	T	T	T	T	T	T	T	T	T	T	T	T	T	T	T	T	T	T	T
chr5A	493867576	C	-	C	C	C	C	C	C	C	C	C	C	C	C	C	C	C	C	C	C	C	C	C	C	C	C	C	C	C	C	C	C	C	C	C	C	C	C	C	C	C	C	C	C	C	C	C	C
chr5A	493867659	A	G	A	A	A	A	A	A	A	A	A	A	A	A	A	A	A	A	A	A	A	A	A	A	A	A	A	A	A	A	A	A	A	A	A	A	A	A	A	A	A	A	A	A	A	A	A	A
chr5A	493867664	-	G	-	-	-	-	-	-	-	-	-	-	-	-	-	-	-	-	-	-	-	-	-	-	-	-	-	-	-	-	-	-	-	-	-	-	-	-	-	-	-	-	-	-	-	-	-	-
chr5A	493867721	C	T	C	C	C	C	C	C	C	C	C	C	C	C	C	C	C	C	C	C	C	C	C	C	C	C	C	C	C	C	C	C	C	C	C	C	C	C	C	C	C	C	C	C	C	C	C	C
chr5A	493867889	T	-	-	-	T	-	-	-	-	-	-	-	-	-	T	T	-	-	-	-	-	-	-	-	-	-	T	-	-	-	-	-	T	T	-	-	-	T	-	T	-	-	T	T	-	T	T	-
chr5A	493867940	C	T	C	C	C	C	C	C	C	T	C	C	C	C	C	C	C	C	C	C	C	C	C	C	C	C	C	C	C	C	C	C	C	C	C	C	C	C	C	C	C	C	C	C	C	C	C	C
chr5A	493867953	A	G	A	A	A	A	A	A	A	A	A	A	A	A	A	A	A	A	A	A	A	A	A	A	A	A	A	A	A	A	A	A	A	A	A	A	A	A	A	A	A	A	A	A	A	A	A	A
chr5A	493868096	T	C	T	T	T	T	T	T	T	T	T	T	T	T	T	T	T	T	T	T	T	T	T	T	T	T	T	T	T	T	T	T	T	T	T	T	T	T	T	T	T	T	T	T	T	T	T	T
chr5A	493868128	C	T	C	C	C	C	C	C	C	C	T	C	C	C	C	C	C	C	C	C	C	C	C	C	C	C	C	C	C	C	C	C	C	C	C	C	C	C	C	C	C	T	C	C	C	C	C	C
chr5A	493868157	C	T	C	C	C	C	C	C	C	C	C	C	C	C	C	C	C	C	C	C	C	C	C	C	C	C	C	C	C	C	C	C	C	C	C	C	C	C	C	C	C	C	C	C	C	C	C	C
chr5A	493868410	C	T	C	C	C	C	C	C	C	C	C	C	C	C	C	C	C	C	C	C	C	C	C	C	C	C	C	C	C	C	C	C	C	C	C	C	C	C	C	C	C	C	C	C	C	C	C	C
chr5A	493868636	C	T	C	C	C	C	C	C	C	C	C	C	C	C	C	C	C	C	C	C	C	C	C	C	C	C	C	C	C	C	C	C	C	C	C	C	C	C	C	C	C	C	C	C	C	C	C	C
chr5A	493868657	C	T	C	C	C	C	C	C	C	C	C	C	C	C	C	C	C	C	C	C	C	C	C	C	C	C	C	C	C	C	C	C	C	C	C	C	C	C	C	C	C	C	C	C	C	C	C	C
chr5A	493868699	C	T	C	C	C	C	C	C	C	C	C	C	C	C	C	C	C	C	C	C	C	C	C	C	C	C	C	C	C	C	C	C	C	C	C	C	C	C	C	C	C	C	C	C	C	C	C	C
chr5A	493868729	C	T	C	C	C	C	C	C	C	C	C	C	C	C	C	C	C	C	C	C	C	C	C	C	C	C	C	C	C	C	C	C	C	C	C	C	C	C	C	C	C	C	C	C	C	C	C	C
chr5A	493868776	G	A	G	A	G	G	G	G	G	G	G	G	G	G	G	G	A	A	A	G	G	A	G	G	G	G	G	A	G	G	G	G	G	G	G	G	G	G	G	G	G	G	G	G	A	G	G	A
chr5A	493868822	C	T	C	C	C	C	C	C	C	C	C	C	C	C	C	C	C	C	C	C	C	C	C	C	C	C	C	C	C	C	C	C	C	C	C	C	C	C	C	C	C	C	T	T	C	T	T	C
chr5A	493868922	A	G	A	A	A	A	A	A	A	A	A	A	A	A	A	A	A	A	A	A	A	A	A	A	A	A	A	A	A	A	A	A	A	A	A	A	A	A	A	A	A	A	A	A	A	A	A	A
chr5A	493869042	C	T	C	C	C	C	C	C	C	C	C	C	C	C	C	C	C	C	C	C	C	C	C	C	C	C	C	C	C	C	C	C	C	C	C	C	C	C	C	C	C	C	C	C	C	C	C	C
chr5A	493869055	C	A	C	C	C	C	C	C	C	C	C	C	C	C	C	C	C	C	C	C	C	C	C	C	C	C	C	C	C	C	C	C	C	C	C	C	C	C	C	C	C	C	C	C	C	C	C	C
chr5A	493869110	A	G	A	A	A	A	A	A	A	A	A	A	A	A	A	A	A	A	A	A	A	A	A	A	A	A	A	A	A	A	A	A	A	A	A	A	A	A	A	A	A	A	A	A	A	A	A	A
chr5A	493869129	C	T	C	C	C	C	C	C	C	C	C	C	C	C	C	C	C	C	C	C	C	C	C	C	C	C	C	C	C	C	C	C	C	C	C	C	C	C	C	C	C	C	C	C	C	C	C	C
chr5A	493869165	C	G	C	C	C	C	C	C	C	C	C	C	C	C	C	C	C	C	C	C	C	C	C	C	C	C	C	C	C	C	C	C	C	C	C	C	C	C	C	C	C	C	C	C	C	C	C	C
chr5A	493869234	G	A	G	G	G	G	G	G	G	G	G	G	G	G	G	G	G	G	G	G	G	G	G	G	G	G	G	G	G	G	G	G	G	G	G	G	G	G	G	G	G	G	G	G	G	G	G	G
chr5A	493869291	A	G	A	A	A	A	A	A	A	A	A	A	A	A	A	A	A	A	A	A	A	A	A	A	A	G	A	A	A	A	A	A	A	A	A	A	A	A	A	A	A	A	A	A	A	A	A	A
chr5A	493869585	A	G	A	A	A	A	A	A	A	A	A	A	A	A	A	A	A	A	A	A	A	A	A	A	A	A	A	A	A	A	A	A	A	A	A	A	A	A	A	A	A	A	A	A	A	A	A	A
chr5A	493869725	T	G	T	T	T	T	T	T	T	T	T	T	T	T	T	T	T	T	T	T	T	T	T	T	T	T	T	T	T	T	T	T	T	T	T	T	T	T	T	T	T	T	T	T	T	T	T	T
chr5A	493869813	T	G	T	T	T	T	T	T	T	T	T	T	T	T	T	T	T	T	T	T	T	T	T	T	T	T	T	T	T	T	T	T	T	T	T	T	T	T	T	T	T	T	T	T	T	T	T	T
chr5A	493869970	T	C	T	T	T	T	T	T	T	T	T	T	T	T	T	T	T	T	T	T	T	T	T	T	T	T	T	T	T	T	T	T	T	T	T	T	T	T	T	T	T	T	T	T	T	T	T	T
chr5A	493870005	C	T	C	C	C	C	C	C	C	C	C	C	C	C	C	C	C	C	C	C	C	C	C	C	C	C	C	C	C	C	C	C	C	C	C	C	C	C	C	C	C	C	T	T	C	T	T	C
chr5A	493870011	C	T	C	T	C	C	C	C	C	C	T	C	C	C	C	C	T	T	T	C	C	T	C	C	C	C	C	T	C	C	C	C	C	C	C	C	C	C	C	C	C	T	C	C	T	C	C	T
chr5A	493870072	G	T	G	G	G	G	G	G	G	G	G	G	G	G	G	G	G	G	G	G	G	G	G	G	G	G	G	G	G	G	G	G	G	G	G	G	G	G	G	G	G	G	G	G	G	G	G	G
chr5A	493870108	G	T	G	G	G	G	G	G	G	G	G	G	G	G	G	G	G	G	G	G	G	G	G	G	G	G	G	G	G	G	G	G	G	G	G	G	G	G	G	G	G	G	G	G	G	G	G	G
chr5A	493870185	A	T	A	A	A	A	A	A	A	A	A	A	A	A	A	A	A	A	A	A	A	A	A	A	A	A	A	A	A	A	A	A	A	A	A	A	A	A	A	A	A	A	A	A	A	A	A	A
chr5A	556675504	G	A	G	G	G	G	A	G	G	A	A	G	G	G	A	A	A	G	G	G	G	A	G	G	G	A	G	A	A	G	G	G	G	G	G	G	G	A	A	G	A	A	G	G	G	G	G	G
chr5A	556675545	T	C	T	T	T	T	T	T	T	T	T	T	T	T	T	T	T	T	T	T	T	T	T	T	T	T	T	T	T	T	T	T	T	T	T	T	T	T	T	T	T	T	T	T	T	T	T	T
chr5A	556675587	C	T	C	C	C	C	T	C	C	T	T	C	C	C	T	T	T	C	C	C	C	T	C	C	C	T	C	T	T	C	C	C	C	C	C	C	C	T	T	C	T	T	C	C	C	C	C	C
chr5A	556675633	C	A	C	C	C	C	A	C	C	A	A	C	C	C	A	A	A	C	C	C	C	A	C	C	C	A	C	A	A	C	C	C	C	C	C	C	C	A	A	C	A	A	C	C	C	C	C	C
chr5A	556675674	C	G	C	C	C	C	C	C	C	C	C	C	C	C	C	C	C	C	C	C	C	C	C	C	C	C	C	C	C	C	C	C	C	C	C	C	C	C	G	C	G	C	C	C	C	C	C	C
chr5A	556675703	C	T	C	C	C	C	C	C	C	C	C	C	C	C	C	C	C	C	C	C	C	C	C	C	C	C	C	C	C	C	C	C	C	C	C	C	C	C	C	C	C	C	C	C	C	C	C	C
chr5A	556675722	A	G	A	A	A	A	G	A	A	G	G	A	A	A	G	G	G	A	A	A	A	G	A	A	A	G	A	G	G	A	A	A	A	A	A	A	A	G	G	A	G	G	A	A	A	A	A	A
chr5A	556675807	C	T	C	C	C	C	C	C	C	C	C	C	C	C	C	C	C	C	C	C	C	C	C	C	C	C	C	C	C	C	C	C	C	C	C	C	C	C	C	C	C	C	C	C	C	C	C	C
chr5A	556675870	T	-	T	T	T	T	-	T	T	-	-	T	T	T	-	-	-	T	T	T	T	-	T	T	T	-	T	-	-	T	T	T	T	T	T	T	T	-	-	T	-	-	T	T	T	T	T	T
chr5A	556675912	C	T	C	C	C	C	C	C	C	C	C	C	C	C	C	C	C	C	C	C	C	C	C	C	C	C	C	C	C	C	C	C	C	C	C	C	C	C	C	C	C	C	C	C	C	C	C	C
chr5A	556675931	A	G	A	A	A	A	G	A	A	G	G	A	A	A	G	G	G	A	A	A	A	G	A	A	A	G	A	G	G	A	A	A	A	A	A	A	A	G	G	A	G	G	A	A	A	A	A	A
chr5A	556675993	G	C	G	G	G	G	G	G	G	G	G	G	G	G	G	G	G	G	G	G	G	G	G	G	G	G	G	G	G	G	G	G	G	G	G	G	G	G	G	G	G	G	G	G	G	G	G	G
chr5A	556676019	C	A	C	C	C	C	A	C	C	A	A	C	C	C	A	A	A	C	C	C	C	A	C	C	C	A	C	A	A	C	C	C	C	C	C	C	C	A	A	C	A	A	C	C	C	C	C	C
chr5A	556676052	A	G	A	A	A	A	G	A	A	G	G	A	A	A	G	G	G	A	A	A	A	G	A	A	A	G	A	G	G	A	A	A	A	A	A	A	A	G	G	A	G	G	A	A	A	A	A	A
chr5A	556676356	T	C	T	T	T	T	T	T	T	T	T	T	T	T	T	T	T	T	T	T	T	T	T	T	T	T	T	T	T	T	T	T	T	T	T	T	T	T	T	T	T	T	T	T	T	T	T	T
chr5A	556676373	A	G	A	A	A	A	G	A	A	G	G	A	A	A	G	G	G	A	A	A	A	G	A	A	A	G	A	G	G	A	A	A	A	A	A	A	A	G	G	A	G	G	A	A	A	A	A	A
chr5A	556676381	A	C	A	A	A	A	A	A	A	A	A	A	A	A	A	A	A	A	A	A	A	A	A	A	A	A	A	A	A	A	A	A	A	A	A	A	A	A	A	A	A	A	A	A	A	A	A	A
chr5A	556676446	C	T	C	C	C	C	C	C	C	C	C	C	C	C	C	C	C	C	C	C	C	C	C	C	C	C	C	C	C	C	C	C	C	C	C	C	C	C	C	C	C	C	T	C	C	C	C	C
chr5A	556676475	G	A	G	G	G	G	G	G	G	G	G	G	G	G	G	G	G	G	G	G	G	G	G	G	G	G	G	G	G	G	G	G	G	G	G	G	G	G	G	G	G	G	G	G	G	G	G	G
chr5A	556676491	T	C	T	T	T	T	C	T	T	C	C	T	T	T	C	C	C	T	T	T	T	C	T	T	T	C	T	C	C	T	T	T	T	T	T	T	T	C	C	T	C	C	T	T	T	T	T	T
chr5A	556676564	G	C	C	C	C	G	G/C	C	G	G	G	C	C	G	G	G	G	C	C	C	C	G	C	C	C	G	C	G	G	C	G	C	G	G	C	G	G	G	G	C	G	G	C	C	C	C	C	C
chr5A	556676760	C	T	C	C	C	C	C	C	C	NA	NA	C	C	C	NA	NA	C	C	C	C	C	NA	C	C	C	NA	C	NA	NA	C	C	C	C	C	C	C	C	NA	NA	C	C	NA	C	C	C	C	C	C
chr5A	556676924	C	T	C	C	C	C	C/T	C	C	T	NA	C	C	C	T	NA	T	C	C	C	C	T	C	C	C	T	C	T	T	C	C	C	C	C	C	C	C	T	C/T	C	C/T	NA	C	C	C	C	C	C
chr5A	556676932	C	T	C	C	C	C	T	C	C	T	T	C	C	C	T	T	T	C	C	C	C	T	C	C	C	T	C	T	T	C	C	C	C	C	C	C	C	T	T	C	T	T	C	C	C	C	C	C
chr5A	556676960	G	A	G	G	G	G	G	G	G	G	A	G	G	G	G	A	G	G	G	G	G	G	G	G	G	G	G	G	G	G	G	G	G	G	G	G	G	G	G	G	G	A	G	G	G	G	G	G
chr5A	556677034	T	C	T	T	T	T	T	T	T	T	T	T	T	T	T	T	T	T	T	T	T	T	T	T	T	T	T	T	T	T	T	T	T	T	T	T	T	T	T	T	T	T	T	T	T	T	T	T
chr5A	556677055	A	T	A	A	A	A	A	A	A	A	A	A	A	A	A	A	A	A	A	A	A	A	A	A	A	A	A	A	A	A	A	A	A	A	A	A	A	A	A	A	A	A	A	A	A	A	A	A
chr5A	556677086	T	C	T	T	T	T	C	T	T	C	C	T	T	T	C	C	C	T	T	T	T	C	T	T	T	C	T	C	C	T	T	T	T	T	T	T	T	C	C	T	C	C	T	T	T	T	T	T
chr5A	556677093	A	T	A	A	A	A	A	A	A	A	A	A	A	A	A	A	A	A	A	A	A	A	A	A	A	A	A	A	A	A	A	A	A	A	A	A	A	A	A	A	A	A	A	A	A	A	A	A
chr5A	556677100	T	C	T	T	T	T	T/C	T	T	C	C	T	T	T	C	C	C	T	T	T	T	C	T	T	T	C	T	C	C	T	T	T	T	T	T	T	T	C	C	T	C	C	T	T	T	T	T	T
chr5A	556677123	A	G	A	A	A	A	G	A	A	G	G	A	A	A	G	G	G	A	A	A	A	G	A	A	A	G	A	G	G	A	A	A	A	A	A	A	A	G	G	A	G	G	A	A	A	A	A	A
chr5A	556677144	C	T	C	C	C	C	T	C	C	T	T	C	C	C	T	T	T	C	C	C	C	T	C	C	C	T	C	T	T	C	C	C	C	C	C	C	C	T	T	C	T	T	C	C	C	C	C	C
chr5A	556677295	T	C	T	T	T	T	T	T	T	T	T	T	T	T	T	T	T	T	T	T	T	T	T	T	T	T	T	T	T	T	T	T	T	T	T	T	T	T	T	T	T	T	T	T	T	T	T	T
chr5A	556677325	C	T	C	C	C	C	C	C	C	C	C	C	C	C	C	C	C	C	C	C	C	C	C	C	C	C	C	C	C	C	C	C	C	C	C	C	C	C	C	C	C	C	C	C	C	C	C	C
chr5A	556677329	A	G	A	A	A	A	A	A	A	A	A	A	A	A	A	A	A	A	A	A	A	A	A	A	A	A	A	A	A	A	A	A	A	A	A	A	A	A	A	A	A	A	A	A	A	A	A	A
chr5A	556677469	G	A	G	G	G	G	A	G	G	A	A	G	G	G	A	A	A	G	G	G	G	A	G	G	G	A	G	A	A	G	G	G	G	G	G	G	G	A	A	G	A	A	G	G	G	G	G	G
chr5A	556677485	T	C	T	T	T	T	C	T	T	C	C	T	T	T	C	C	C	T	T	T	T	C	T	T	T	C	T	C	C	T	T	T	T	T	T	T	T	C	C	T	C	C	T	T	T	T	T	T
chr5A	556677533	G	A	G	G	G	G	A	G	G	A	A	G	G	G	A	A	A	G	G	G	G	A	G	G	G	A	G	A	A	G	G	G	G	G	G	G	G	A	A	G	A	A	G	G	G	G	G	G
chr5A	556677561	A	G	A	A	A	A	G	A	A	G	G	A	A	A	G	G	G	A	A	A	A	G	A	A	A	G	A	G	G	A	A	A	A	A	A	A	A	G	G	A	G	G	A	A	A	A	A	A
chr5A	556677648	G	A	G	G	G	G	G	G	G	G	G	G	G	G	G	G	G	G	G	G	G	G	G	G	G	G	G	G	G	G	G	G	G	G	G	G	G	G	G	G	G	G	G	G	G	G	G	G
chr5A	556677673	A	G	A	A	A	A	G	A	A	G	G	A	A	A	G	G	G	A	A	A	A	G	A	A	A	G	A	G	G	A	A	A	A	A	A	A	A	G	G	A	G	G	A	A	A	A	A	A
chr5A	556677711	G	A	G	G	G	G	G	G	G	G	G	G	G	G	G	G	G	G	G	G	G	G	G	G	G	G	G	G	G	G	G	G	G	G	G	G	G	G	G	G	G	G	G	G	G	G	G	G
chr5A	556677842	C	T	C	C	C	C	C	C	C	C	C	C	C	C	C	C	C	C	C	C	C	C	C	C	C	C	C	C	C	C	C	C	C	C	C	C	C	C	C	C	C	C	C	C	C	C	C	C
chr5A	556677882	C	T	C	C	C	C	T	C	C	T	T	C	C	C	T	T	T	C	C	C	C	T	C	C	C	T	C	T	T	C	C	C	C	C	C	C	C	T	T	C	T	T	C	C	C	C	C	C
chr5A	556677890	T	G	T	T	T	T	T	T	T	T	T	T	T	T	T	T	T	T	T	T	T	T	T	T	T	T	T	T	T	T	T	T	T	T	T	T	T	T	T	T	T	T	T	T	T	T	T	T
chr5A	556677950	T	C	T	T	T	T	T	T	T	T	T	T	T	T	T	T	T	T	T	T	T	T	T	T	T	T	T	T	T	T	T	T	T	T	T	T	T	T	T	T	T	T	T	T	T	T	T	T
chr5A	556677959	T	C	T	T	T	T	T	T	T	T	T	T	T	T	T	T	T	T	T	T	T	T	T	T	T	T	T	T	T	T	T	T	T	T	T	T	T	T	T	T	T	T	T	T	T	T	T	T
chr5A	556677986	C	T	C	C	C	C	C	C	C	C	C	C	C	C	C	C	C	C	C	C	C	C	C	C	C	C	C	C	C	C	C	C	C	C	C	C	C	C	C	C	C	C	C	C	C	C	C	C
chr5A	556678067	C	G	C	C	C	C	G	C	C	G	G	C	C	C	G	G	G	C	C	C	C	G	C	C	C	G	C	G	G	C	C	C	C	C	C	C	C	G	G	C	G	G	C	C	C	C	C	C
chr5A	556678072	C	-	C	C	C	C	-	C	C	-	-	C	C	C	-	-	-	C	C	C	C	-	C	C	C	-	C	-	-	C	C	C	C	C	C	C	C	-	-	C	-	-	C	C	C	C	C	C
chr5A	556678102	T	A	T	T	T	T	T/A	T	T	A	A	T	T	T	A	A	A	T	T	T	T	A	T	T	T	A	T	A	A	T	T	T	T	T	T	T	T	A	NA	T	T/A	T/A	T	T	T	T	T	T
chr5A	556678206	G	A	G	G	G	G	NA	G	G	NA	NA	G	G	G	NA	NA	A	G	G	G	G	NA	G	G	G	NA	G	NA	NA	G	G	G	G	G	G	G	G	A	NA	G	G/A	A	G	G	G	G	G	G
chr5A	556678235	C	A	C	C	C	C	A	C	C	NA	NA	C	C	C	A	A	A	C	C	C	C	A	C	C	C	NA	C	A	NA	C	C	C	C	C	C	C	C	A	A	C	C/A	A	C	C	C	C	C	C
chr5A	556678264	G	A	G	G	G	G	G	G	G	G	G	G	G	G	G	G	G	G	G	G	G	G	G	G	G	G	G	G	G	G	G	G	A	A	G	G	G	G	G	G	G	G	G	G	G	G	G	G
chr5A	556678278	C	T	C	C	C	C	C	C	C	C	C	C	C	C	C	C	C	C	C	C	C	C	C	C	C	C	C	C	C	C	C	C	C	C	C	C	C	C	C	C	C	C	C	C	C	C	C	C
chr5A	556678346	C	T	C	C	C	C	C	C	C	C	C	C	C	C	C	C	C	C	C	C	C	C	C	C	C	C	C	C	C	C	C	C	C	C	C	C	C	C	C	C	C	C	C	C	C	C	C	C
chr5A	556678375	A	G	A	A	A	A	G	A	A	G	G	A	A	A	G	G	G	A	A	A	A	G	A	A	A	G	A	G	G	A	A	A	A	A	A	A	A	G	G	A	G	G	A	A	A	A	A	A
chr5A	556678481	C	T	C	C	C	C	T	C	C	T	T	C	C	C	T	T	T	C	C	C	C	T	C	C	C	NA	C	T	T	C	C	C	C	C	C	C	C	T	T	C	T	T	C	C	C	C	C	C
chr5A	556678497	T	C	T	T	T	T	NA	T	T	NA	NA	T	T	T	NA	NA	NA	T	T	T	T	NA	T	T	T	NA	T	NA	NA	T	T	T	T	T	T	T	T	NA	NA	T	NA	NA	T	T	T	T	T	T
chr5A	556678523	T	C	C	T	T	T	NA	T	T	NA	NA	T	T	T	NA	NA	NA	T	T	T	C	NA	T	T	T	NA	C	NA	NA	T	T	T	T	T	T	T	T	NA	NA	C	NA	NA	T	T	T	T	T	T
chr5A	556678624	A	G	A	A	A	A	NA	A	A	NA	NA	A	A	A	NA	NA	NA	A	A	A	A	NA	A	A	A	NA	A	NA	NA	A	A	A	A	A	A	A	A	NA	NA	A	NA	NA	A	A	A	A	A	A
chr5A	556678658	C	T	C	C	C	C	NA	C	C	NA	NA	C	C	C	NA	NA	NA	C	C	C	C	NA	C	C	C	NA	C	NA	NA	C	C	C	C	C	C	C	C	NA	NA	C	NA	NA	C	C	C	C	C	C
chr5A	556678711	G	A	G	G	G	G	NA	G	G	NA	NA	G	G	G	NA	NA	NA	G	G	G	G	NA	G	G	G	NA	G	NA	NA	G	G	G	G	G	A	G	G	NA	NA	G	NA	NA	G	G	G	G	G	G
chr5A	556678767	G	A	G	G	G	G	NA	G	G	NA	NA	G	G	G	NA	NA	NA	G	G	G	G	NA	G	G	G	NA	G	NA	NA	G	G	G	G	G	G	G	G	NA	NA	G	NA	NA	G	G	G	G	G	G
chr5A	556678843	T	C	T	T	T	T	T	T	T	T	T	T	T	T	T	T	T	T	T	T	T	T	T	T	T	T	T	T	T	T	T	T	T	T	T	T	T	T	T	T	T	T	T	T	T	T	T	T
chr5A	556678907	G	T	G	G	G	G	T	G	G	T	T	G	G	G	T	T	T	G	G	G	G	T	G	G	G	T	G	T	T	G	G	G	G	G	G	G	G	T	T	G	T	T	G	G	G	G	G	G
chr5A	556678923	C	T	C	C	C	C	T	C	C	T	T	C	C	C	T	T	T	C	C	C	C	T	C	C	C	T	C	T	T	C	C	C	C	C	C	C	C	T	T	C	T	T	C	C	C	C	C	C
chr5A	556679064	C	-	C	C	C	C	C	C	C	C	C	C	C	C	C	C	C	C	C	C	C	C	C	C	C	C	C	C	C	C	C	C	C	C	C	C	C	C	C	C	C	C	C	C	C	C	C	C
chr5A	556679285	G	C	G	G	G	G	G	G	G	NA	NA	G	G	G	G	G	G	G	G	G	G	G	G	G	G	NA	G	NA	G	G	G	G	G	G	G	G	G	G	G	G	G	G	G	G	G	G	G	G
chr5A	556679297	T	C	T	T	T	T	T	T	T	T	T	T	T	T	T	T	T	T	T	T	T	T	T	T	T	T	T	T	T	T	T	T	T	T	T	T	T	T	T	T	T	T	T	T	T	T	T	T
chr5A	556679336	G	C	G	G	G	G	G	G	G	G	G	G	G	G	G	G	G	G	G	G	G	G	G	G	G	G	G	G	G	G	G	G	G	G	G	G	G	G	G	G	G	G	C	G	G	C	C	G
chr5A	556679729	C	T	C	C	C	C	T	C	C	T	T	C	C	C	T	T	T	C	C	C	C	T	C	C	C	T	C	T	T	C	C	C	C	C	C	C	C	T	T	C	T	T	C	C	C	C	C	C
chr5A	556679936	G	T	G	G	G	G	G	G	G	G	G	G	G	G	G	G	G	G	G	G	G	G	G	G	G	G	G	G	G	G	G	G	G	G	G	G	G	G	G	G	G	G	G	G	G	G	G	G
chr5A	556680019	T	C	T	T	T	T	C	T	T	C	C	T	T	T	C	C	C	T	T	T	T	C	T	T	T	C	T	C	C	T	T	T	T	T	T	T	T	C	C	T	C	C	T	T	T	T	T	T
chr5A	556680076	C	T	C	C	C	C	T	C	C	T	T	C	C	C	T	T	T	C	C	C	C	T	C	C	C	T	C	T	T	C	C	C	C	C	C	C	C	T	T	C	T	T	C	C	C	C	C	C
chr5A	556680218	G	C	G	G	G	G	C	G	G	C	C	G	G	G	C	C	C	G	G	G	G	C	G	G	G	C	G	C	C	G	G	G	G	G	G	G	G	C	C	G	C	C	G	G	G	G	G	G
chr5A	556680577	T	A	T	T	T	T	T	T	T	T	T	T	T	T	T	T	T	T	T	T	T	T	T	T	T	T	T	T	T	T	T	T	T	T	T	T	T	T	T	T	T	T	T	T	T	T	T	T
chr5A	556680610	C	-	C	C	C	C	C	C	C	C	C	C	C	C	C	C	C	C	C	C	C	C	C	C	C	C	C	C	C	C	C	C	C	C	C	C	C	C	C	C	C	C	C	C	C	C	C	C
chr5A	556680860	C	T	C	C	C	C	C	C	C	C	C	C	C	C	C	C	C	C	C	C	C	C	C	C	C	C	C	C	C	C	C	C	C	C	C	C	C	C	C	C	C	C	C	C	C	C	C	C
chr5A	556680999	T	G	T	T	T	T	G	T	T	G	G	T	T	T	G	G	G	T	T	T	T	G	T	T	T	G	T	G	G	T	T	T	T	T	T	T	T	G	G	T	G	G	T	T	T	T	T	T
chr5A	556681436	T	C	T	T	T	T	T	T	T	T	T	T	T	T	T	T	T	T	T	T	T	T	T	T	T	T	T	T	T	T	T	T	T	T	T	T	T	T	T	T	T	T	T	T	T	T	T	T
chr5A	556681483	C	T	C	C	C	C	C	C	C	C	C	C	C	C	C	C	C	C	C	C	C	C	C	C	C	C	C	C	C	C	C	C	C	C	C	C	C	C	C	C	C	C	C	C	C	C	C	C
chr5A	556681654	G	A	G	G	G	G	G	G	G	G	G	G	G	G	G	G	G	G	G	G	G	G	G	G	G	G	G	G	G	G	G	G	G	G	G	G	G	G	G	G	G	G	G	G	G	G	G	G
chr5A	556681722	T	C	T	T	T	T	C	T	T	C	C	T	T	T	C	C	C	T	T	T	T	C	T	T	T	C	T	C	C	T	T	T	T	T	T	T	T	C	C	T	C	C	T	T	T	T	T	T
chr5A	556681738	C	G	C	C	C	C	G	C	C	G	G	C	C	C	G	G	G	C	C	C	C	G	C	C	C	G	C	G	G	C	C	C	C	C	C	C	C	G	G	C	G	G	C	C	C	C	C	C
chr5A	556681823	C	T	C	C	C	C	C	C	C	C	C	C	C	C	C	C	C	C	C	C	C	C	C	C	C	C	C	C	C	C	C	C	C	C	C	C	C	C	C	C	C	C	C	C	C	C	C	C
chr5A	556681928	G	A	G	G	G	G	G	G	G	G	G	G	G	G	G	G	G	G	G	G	G	G	G	G	G	G	G	G	G	G	G	G	G	G	G	G	G	G	G	G	G	G	G	G	G	G	G	G
chr5A	556682025	C	T	C	C	C	C	T	C	C	T	T	C	C	C	T	T	T	C	C	C	C	T	C	C	C	T	C	T	T	C	C	C	C	C	C	C	C	T	T	C	T	T	C	C	C	C	C	C
chr5A	556682092	A	G	A	A	A	A	A	A	A	A	A	A	A	A	A	A	A	A	A	A	A	A	A	A	A	A	A	A	A	A	A	A	A	A	A	A	A	A	A	A	A	A	A	A	A	A	A	A
chr5A	556682157	G	A	G	G	G	G	A	G	G	A	A	G	G	G	A	A	A	G	G	G	G	A	G	G	G	A	G	A	A	G	G	G	G	G	G	G	G	A	A	G	A	A	G	G	G	G	G	G
chr5A	556682279	A	G	A	A	A	A	A	A	A	A	A	A	A	A	A	A	A	A	A	A	A	A	A	A	A	A	A	A	A	A	A	A	A	A	A	A	A	A	A	A	A	A	A	A	A	A	A	A
chr5A	556682718	G	A	G	G	G	G	A	G	G	A	A	G	G	G	A	A	A	G	G	G	G	A	G	G	G	A	G	A	A	G	G	G	G	G	G	G	G	A	A	G	A	A	G	G	G	G	G	G
chr5A	556682832	A	G	A	A	A	A	A	A	A	A	A	A	A	A	A	A	A	A	A	A	A	A	A	A	A	A	A	A	A	A	A	A	A	A	A	A	A	A	A	A	A	A	A	A	A	A	A	A
chr5A	556682909	C	A	C	C	C	C	C	C	C	C	C	C	C	C	C	C	C	C	C	C	C	C	C	C	C	C	C	C	C	C	C	C	C	C	C	C	C	C	C	C	C	C	C	C	C	C	C	C
chr5A	556683035	A	G	A	A	A	A	A	A	A	A	A	A	A	A	A	A	A	A	A	A	A	A	A	A	A	A	A	A	A	A	A	A	A	A	A	A	A	G	A	A	A	A	A	A	A	A	A	A
chr5A	556683094	G	T	G	G	G	G	G	G	G	G	G	G	G	G	G	G	G	G	G	G	G	G	G	G	G	G	G	G	G	G	G	G	G	G	G	G	G	G	G	G	G	G	G	G	G	G	G	G
chr5A	556683312	T	C	C	C	C	T	C	C	T	C	C	C	C	T	C	C	C	C	C	C	C	C	C	C	C	C	C	C	C	C	T	C	T	T	C	T	T	C	C	C	C	C	C	C	C	C	C	C
chr5A	556683472	G	A	G	G	G	G	G	G	G	G	G	G	G	G	G	G	G	G	G	G	G	G	G	G	G	G	G	G	G	G	G	G	G	G	G	G	G	G	G	G	G	G	G	G	G	G	G	G
chr5A	556684012	T	C	T	T	T	T	C	T	T	C	C	T	T	T	C	C	C	T	T	T	T	C	T/C	T	T	C	T	C	C	T	T	T	T	T	T	T	T	C	C	T	C	C	T	T	T	T	T	T
chr5A	556684154	G	A	G	G	G	G	G	G	G	G	G	G	G	G	G	G	G	G	G	G	G	G	G	G	G	G	G	G	G	G	G	G	G	G	G	G	G	G	G	G	G	G	G	G	G	G	G	G
chr5A	556684227	A	G	A	A	A	A	G	A	A	G	G	A	A	A	G	G	G	A	A	A	A	G	A	A	A	G	A	G	G	A	A	A	A	A	A	A	A	G	G	A	G	G	A	A	A	A	A	A
chr5A	556684293	C	T	C	C	C	C	C	C	C	C	C	C	C	C	C	C	C	C	C	C	C	C	C	C	C	C	C	C	C	C	C	C	C	C	C	C	C	C	C	C	C	C	C	C	C	C	C	C
chr5A	556684370	C	-	C	C	C	C	C	C	C	C	-	C	C	C	-	-	-	C	C	C	C	-	C	C	C	-	C	-	-	C	C	C	C	C	C	C	C	-	-	C	-	-	C	C	C	C	C	C
chr5A	556684515	C	G	C	C	C	C	C	C	C	C	C	C	C	C	C	C	C	C	C	C	C	C	C	C	C	C	C	C	C	C	C	C	C	C	C	C	C	C	C	C	C	C	C	C	C	C	C	C
chr5A	556684588	G	A	G	G	G	G	G	G	G	G	A	G	G	G	A	A	A	G	G	G	G	A	G	G	G	A	G	A	A	G	G	G	G	G	G	G	G	A	A	G	A	A	G	G	G	G	G	G
chr5A	556684856	G	A	G	G	G	G	G	G	G	G	A	G	G	G	A	A	A	G	G	G	G	A	G	G	G	A	G	A	A	G	G	G	G	G	G	G	G	A	A	G	A	A	G	G	G	G	G	G
chr5A	556684876	G	A	G	G	G	G	G	G	G	G	G	G	G	G	G	G	G	G	G	G	G	G	G	G	G	G	G	G	G	G	G	G	G	G	G	G	G	G	G	G	G	G	G	G	G	G	G	G
chr5A	556684899	T	C	T	T	T	T	T	T	T	T	C	T	T	T	C	C	C	T	T	T	T	C	T	T	T	C	T	C	C	T	T	T	T	T	T	T	T	C	C	T	C	C	T	T	T	T	T	T
chr5A	556684987	C	A	C	C	C	C	C	C	C	C	A	C	C	C	A	A	A	C	C	C	C	A	C	C	C	A	C	A	A	C	C	C	C	C	C	C	C	A	A	C	A	A	C	C	C	C	C	C
chr5A	556685031	G	A	G	G	G	G	G	G	G	G	G	G	G	G	G	G	G	G	G	G	G	G	G	G	G	G	G	G	G	G	G	G	G	G	G	G	G	G	G	G	G	G	G	G	G	G	G	G
chr5A	556685043	C	G	C	C	C	C	C	C	C	C	G	C	C	C	G	G	G	C	C	C	C	G	C	C	C	G	C	G	G	C	C	C	C	C	C	C	C	G	G	C	G	G	C	C	C	C	C	C
chr5A	556685063	G	-	G	G	-	G	G	-	G	G	G	-	-	G	G	G	G	G	G	-	G	G	-	-	-	NA	G	G	G	-	NA	G	G	G	G	G	G	G	G	G	G	G	G	G	G	G	G	G
chr5A	556685078	T	C	C	C	C	T	T	C	T	T	C	C	C	T	C	C	C	C	C	C	C	C	C	C	C	C	C	C	C	C	T	C	T	T	C	T	T	C	C	C	C	C	C	C	C	C	C	C
chr5A	556685167	A	G	A	A	A	A	A	A	A	A	G	A	A	A	G	G	G	A	A	A	A	G	A	A	A	G	A	G	G	A	A	A	A	A	A	A	A	G	G	A	G	G	A	A	A	A	A	A
chr5A	556685334	A	-	A	A	A	A	A	A	A	A	A	A	A	A	A	A	A	A	A	A	A	A	A	A	A	A	A	A	A	A	A	A	A	A	A	A	A	A	A	A	A	A	A	A	A	A	A	A
chr5A	556685346	A	G	A	A	A	A	A	A	A	A	G	A	A	A	G	G	G	A	A	A	A	G	A	A	A	G	A	G	G	A	A	A	A	A	A	A	A	G	G	A	G	G	A	A	A	A	A	A
chr5A	556685355	C	-	C	C	C	C	C	C	C	C	C	C	C	C	C	C	C	C	C	C	C	C	C	C	C	C	C	C	C	C	C	C	C	C	C	C	C	C	C	C	C	C	C	C	C	C	C	C
chr5A	556685411	A	G	A	A	A	A	A	A	A	A	NA	A	A	A	NA	NA	NA	A	A	A	A	NA	A	A	A	NA	A	NA	NA	A	A	A	A	A	A	A	A	NA	NA	A	NA	NA	A	A	A	A	A	A
chr5A	556685426	G	T	G	G	G	G	G	G	G	G	NA	G	G	G	NA	NA	NA	G	G	G	G	NA	G	G	G	NA	G	NA	NA	G	G	G	G	G	G	G	G	NA	NA	G	NA	NA	G	G	G	G	G	G
chr5A	556685477	T	C	T	T	T	T	T	T	T	T	C	T	T	T	C	C	C	T	T	T	T	C	T	T	T	C	T	C	C	T	T	T	T	T	T	T	T	C	C	T	C	C	T	T	T	T	T	T
chr5A	556685531	A	G	A	A	A	A	A	A	A	A	G	A	A	A	G	G	G	A	A	A	NA	G	A	A	A	G	A	G	G	A	A	A	A	A	A	A	A	G	G	A	G	G	A	A	A	A	A	A
chr6A	189918927	A	C	A	A	A	A	A	A	A	A	A	A	A	A	A	A	A	A	A	A	A	A	A	A	A	A	A	A	A	A	A	A	A	A	A	A	A	A	A	A	A	A	A	A	A	A	A	A
chr6A	189919179	T	C	C	C	C	C	C	C	C	C	C	C	C	C	C	C	C	C	C	C	C	C	C	C	C	C	C	C	C	C	C	C	C	C	C	C	C	C	C	C	C	C	C	C	C	C	C	C
chr6A	189919466	C	A	C	C	C	C	C	C	C	C	C	C	C	C	C	C	C	C	C	C	C	C	C	C	C	C	C	C	C	C	C	C	C	C	C	C	C	C	C	C	C	C	C	C	C	C	C	C
chr6A	189920175	C	T	C	C	C	C	C	C	C	C	C	C	C	C	C	C	C	C	C	C	C	C	C	C	C	C	C	C	C	C	C	C	C	C	C	C	C	C	C	C	C	C	C	C	C	C	C	C
chr6A	189920475	G	A	G	G	G	G	G	G	G	G	G	G	G	G	G	G	G	G	G	G	G	G	G	G	G	G	G	G	G	G	G	G	G	G	G	A	G	G	G	G	G	G	G	A	G	G	G	G
chr6A	189920577	G	A	G	G	G	G	G	G	G	G	G	G	G	G	G	G	G	G	G	G	G	G	G	G	G	G	G	G	G	G	G	G	G	G	G	G	G	G	G	G	G	G	G	G	G	A	A	G
chr6A	189920689	C	G	G	G	G	G	G	C	G	G	C	C	C	G	C	C	G	G	G	G	G	C	G	G	G	G	G	G	G	G	C	C	C	G	G	C	G	G	C	G	C	C	C	C	C	G	G	G
chr6A	189921176	G	A	G	G	G	G	G	G	G	G	G	G	G	G	G	G	G	G	G	G	G	G	G	G	G	G	G	G	G	G	G	G	G	G	G	G	G	G	G	G	G	G	G	G	G	G	G	G
chr6A	189923033	-	A	-	-	-	-	-	-	-	-	-	-	-	-	-	-	-	-	-	-	-	-	-	-	-	-	-	-	-	-	-	-	-	-	-	A	-	-	-	-	-	-	-	A	-	-	-	-
chr6A	189923099	G	A	G	G	G	G	G	G	G	G	G	G	G	G	G	G	G	G	G	G	G	G	G	G	G	G	G	G	G	G	G	G	G	G	G	A	G	G	G	G	G	G	G	A	G	G	G	G
chr6A	199805244	A	G	A	A	A	A	A	A	A	A	A	A	A	A	A	A	A	A	A	A	A	A	A	A	A	A	A	A	A	A	A	A	A	A	A	G	A	A	A	A	A	A	A	G	A	A	A	A
chr6A	199805316	G	A	G	G	G	G	G	G	G	G	G	G	G	G	G	G	G	G	G	G	G	G	G	G	G	G	G	G	G	G	G	G	G	G	G	G	G	A	G	A	G	G	G	G	G	G	G	G
chr6A	199805355	A	G	A	A	A	A	A	A	A	A	A	A	A	A	A	A	A	A	A	A	A	A	A	A	A	A	A	A	A	A	A	A	A	A	A	G	A	A	A	A	A	A	A	G	A	A	A	A
chr6A	199805436	G	T	G	G	G	G	G	G	G	G	G	G	G	G	G	G	G	G	G	G	G	G	G	G	G	G	G	G	G	G	G	G	G	G	G	G	G	G	G	G	G	G	G	G	G	G	G	G
chr6A	199805493	A	G	A	A	A	A	A	A	A	A	A	A	A	A	A	A	A	A	A	A	A	A	A	A	A	A	A	A	A	A	A	A	A	A	A	G	A	A	A	A	A	A	A	G	A	A	A	A
chr6A	199805519	A	G	A	A	A	A	A	A	A	A	A	A	A	A	A	A	A	A	A	A	A	A	A	A	A	A	A	A	A	A	A	A	A	A	A	G	A	A	A	A	A	A	A	G	A	A	A	A
chr6A	199805542	G	A	G	G	G	G	G	G	G	G	G	G	G	G	A	G	G	G	G	G	G	G	G	G	G	G	G	G	G	G	G	A	G	G	G	G	G	G	A	G	A	A	A	G	A	G	G	G
chr6A	199805682	G	A	G	G	G	G	G	G	G	G	G	G	G	G	G	G	G	G	G	G	G	G	G	G	G	G	G	G	G	G	G	G	G	G	G	A	G	G	G	G	G	G	G	A	G	G	G	G
chr6A	199805982	G	A	G	G	G	G	G	G	G	G	G	G	G	G	G	G	G	G	G	G	G	G	G	G	G	G	G	G	G	G	G	G	G	G	G	G	G	G	G	G	G	G	G	G	G	G	G	G
chr6A	199806107	G	A	G	G	G	G	G	G	G	G	G	G	G	G	G	G	G	G	G	G	G	G	G	G	G	G	G	G	G	G	G	G	G	G	G	G	G	G	G	G	G	G	G	G	G	G	G	G
chr6A	199806248	G	A	G	G	G	G	G	G	G	G	G	G	G	G	G	G	G	G	G	G	G	G	G	G	G	G	G	G	G	G	G	G	G	G	G	G	G	G	G	G	G	G	G	G	G	G	G	G
chr6A	199806310	C	T	C	C	C	C	C	C	C	C	C	C	C	C	C	C	C	C	C	C	C	C	C	C	C	C	C	C	C	C	C	C	C	C	C	T	C	C	C	C	C	C	C	T	C	C	C	C
chr6A	199806340	T	C	T	T	T	T	T	T	T	T	T	T	T	T	T	T	T	T	T	T	T	T	T	T	T	T	T	T	T	T	T	T	T	T	T	C	T	T	T	T	T	T	T	C	T	T	T	T
chr6A	199806552	C	A	C	C	C	C	C	C	C	C	C	C	C	C	C	C	C	C	C	C	C	C	C	C	C	C	C	C	C	C	C	C	C	C	C	C	C	C	C	C	C	C	C	C	C	C	C	C
chr6A	199806610	-	T	-	-	-	-	-	-	-	-	-	-	-	-	-	-	-	-	-	-	-	-	-	-	-	-	-	-	-	-	-	-	-	-	-	-	-	-	-	-	-	-	-	-	-	-	-	-
chr6A	199806612	T	C	T	T	T	T	T	T	T	T	T	T	T	T	T	T	T	T	T	T	T	T	T	T	T	T	T	T	T	T	T	T	T	T	T	C	T	T	T	T	T	T	T	C	T	T	T	T
chr6A	199806712	-	GCAAA	-	-	-	-	-	-	-	-	-	-	-	-	-	-	-	-	-	-	-	-	-	-	-	-	-	-	-	-	-	-	-	-	-	-	-	-	-	-	-	-	-	-	-	-	-	-
chr6A	199806717	G	A	G	G	G	G	G	G	G	G	G	G	G	G	G	G	G	G	G	G	G	G	G	G	G	G	G	G	G	G	G	G	G	G	G	G	G	G	G	G	G	G	G	G	G	G	G	G
chr6A	199808146	C	T	C	C	C	C	C	C	C	C	C	C	C	C	C	C	C	C	C	C	C	C	C	C	C	C	C	C	C	C	C	C	C	C	C	T	C	C	C	C	C	C	C	T	C	C	C	C
chr6A	199810225	T	C	T	T	T	T	T	T	T	T	T	T	T	T	T	T	T	T	T	T	NA	T	T	T	T	T	T	T	T	T	T	T	T	T	T	C	T	T	T	T	T	T	T	C	T	T	T	T
chr6A	199810722	GCCTCCATTCCTCCCGTTGGCATTCTTCACCGAGAG	-	GCCTCCATTCCTCCCGTTGGCATTCTTCACCGAGAG	GCCTCCATTCCTCCCGTTGGCATTCTTCACCGAGAG	GCCTCCATTCCTCCCGTTGGCATTCTTCACCGAGAG	GCCTCCATTCCTCCCGTTGGCATTCTTCACCGAGAG	GCCTCCATTCCTCCCGTTGGCATTCTTCACCGAGAG	GCCTCCATTCCTCCCGTTGGCATTCTTCACCGAGAG	GCCTCCATTCCTCCCGTTGGCATTCTTCACCGAGAG	GCCTCCATTCCTCCCGTTGGCATTCTTCACCGAGAG	GCCTCCATTCCTCCCGTTGGCATTCTTCACCGAGAG	GCCTCCATTCCTCCCGTTGGCATTCTTCACCGAGAG	GCCTCCATTCCTCCCGTTGGCATTCTTCACCGAGAG	GCCTCCATTCCTCCCGTTGGCATTCTTCACCGAGAG	-	GCCTCCATTCCTCCCGTTGGCATTCTTCACCGAGAG	GCCTCCATTCCTCCCGTTGGCATTCTTCACCGAGAG	GCCTCCATTCCTCCCGTTGGCATTCTTCACCGAGAG	GCCTCCATTCCTCCCGTTGGCATTCTTCACCGAGAG	GCCTCCATTCCTCCCGTTGGCATTCTTCACCGAGAG	NA	GCCTCCATTCCTCCCGTTGGCATTCTTCACCGAGAG	GCCTCCATTCCTCCCGTTGGCATTCTTCACCGAGAG	GCCTCCATTCCTCCCGTTGGCATTCTTCACCGAGAG	GCCTCCATTCCTCCCGTTGGCATTCTTCACCGAGAG	GCCTCCATTCCTCCCGTTGGCATTCTTCACCGAGAG	GCCTCCATTCCTCCCGTTGGCATTCTTCACCGAGAG	GCCTCCATTCCTCCCGTTGGCATTCTTCACCGAGAG	GCCTCCATTCCTCCCGTTGGCATTCTTCACCGAGAG	GCCTCCATTCCTCCCGTTGGCATTCTTCACCGAGAG	GCCTCCATTCCTCCCGTTGGCATTCTTCACCGAGAG	-	GCCTCCATTCCTCCCGTTGGCATTCTTCACCGAGAG	GCCTCCATTCCTCCCGTTGGCATTCTTCACCGAGAG	GCCTCCATTCCTCCCGTTGGCATTCTTCACCGAGAG	GCCTCCATTCCTCCCGTTGGCATTCTTCACCGAGAG	GCCTCCATTCCTCCCGTTGGCATTCTTCACCGAGAG	GCCTCCATTCCTCCCGTTGGCATTCTTCACCGAGAG	-	GCCTCCATTCCTCCCGTTGGCATTCTTCACCGAGAG	-	-	-	GCCTCCATTCCTCCCGTTGGCATTCTTCACCGAGAG	-	GCCTCCATTCCTCCCGTTGGCATTCTTCACCGAGAG	GCCTCCATTCCTCCCGTTGGCATTCTTCACCGAGAG	GCCTCCATTCCTCCCGTTGGCATTCTTCACCGAGAG
chr6A	199810756	A	G	A	A	A	A	A	A	A	A	A	A	A	A	NA	A	A	A	A	A	NA	A	A	A	A	A	A	A	A	A	A	G	A	A	A	A	A	A	G	A	G	G	A/G	A	G	A	A	A
chr6A	542252320	G	A	NA	A	NA	NA	NA	NA	G	NA	NA	NA	NA	NA	A	G	NA	A	NA	NA	NA	G	G	A	NA	NA	NA	NA	G	NA	G	G	G	G	NA	NA	A	A	NA	G	NA	NA	G	A	G	G	G	NA
chr6A	542252355	C	T	T	T	T	T	T	T	C	T	T	T	T	NA	T	C	T	T	T	T	T	C	C	T	T	T	T	T	C	T	C	T	C	C	T	T	T	T	T	C	T	T	C	T	C	C	C	NA
chr6A	542252687	G	A	A	A	A	A	A	A	G	A	A	A	A	NA	A	G	A	A	A	A	A	G	G	A	A	A	A	A	G	A	G	A	G	G	A	A	A	A	A	G	A	A	G	A	G	G	G	NA
chr6A	542252755	C	T	C	C	T	C	C	T	C	C	C	C/T	C	C	C	C	C	C	C	C	C	C	C	C	C	C	C	C	C	C	C	T	C	C	C	C	C	C	C	C	C	C	C	C	C	C	C	NA
chr6A	542252768	T	C	C	C	C	C	C	C	T	C	C	C	C	T	C	T	C	C	C	C	C	T	T	C	C	C	C	C	T	C	T	C	T	T	C	C	C	C	C	T	C	C	T	C	T	T	T	NA
chr6A	542252803	G	C	G	G	G	G	G	G	G	G	G	G	G	G	G	G	G	G	G	G	G	G	G	G	G	G	G	G	G	G	G	G	G	G	G	G	G	G	G	G	G	G	G	G	G	G	G	NA
chr6A	542252941	G	A	G	G	G	G	G	G	G	G	G	G	G	NA	G	G	G	G	G	G	G	G	A	G	G	G	G	G	G	G	G	G	G	G	G	G	G	G	G	G	G	G	G	G	G	G	G	NA
chr6A	542252969	C	T	T	T	T	T	T	T	C	T	T	T	T	NA	T	C	T	T	T	T	T	C	C	T	T	T	T	T	C	T	C	T	C	C	T	T	T	T	T	C	T	T	C	T	C	C	C	T
chr6A	542253017	C	T	T	T	T	T	T	T	C	T	T	T	T	NA	T	C	T	T	T	T	T	C	C	T	T	T	T	T	C	T	C	T	C	C	T	T	T	T	T	C	T	T	C	T	C	C	C	NA
chr6A	542253059	C	T	T	T	T	T	T	T	C	T	T	T	T	NA	T	C	T	T	T	T	T	C	C	T	T	T	T	T	C	T	C	T	C	C	T	T	T	T	T	C	T	T	C	T	C	C	C	NA
chr6A	542253067	C	-	C	C	C	C	C	C	C	C	C	C	C	NA	C	C	C	C	C	C	C	C	-	C	C	C	C	C	C	C	C	C	C	C	C	C	C	C	C	C	C	C	C	C	C	C	C	NA
chr6A	542253204	C	T	C	C	C	C	C	C	C	C	C	C	C	C	C	C	C	C	C	C	C	C	T	C	C	C	C	C	C	C	C	C	C	C	C	C	C	C	C	C	C	C	C	C	C	C	C	NA
chr6A	542253319	G	A	G	A	G	G	G	G	G	G	G	G	G/A	G	G	G	G	A	A	G	G	G	G	G	G	G	G	G	G	G	G	G	G	G	G	G	G	G	G	G	A	A	G	G	G	G	G	NA
chr6A	542253407	T	G	T/G	G	G	G	G	G	T	G	G	G	G	NA	G	T	G	G	G	G	T/G	T	T	G	G	G	G	G	T	G	T	T/G	T	T	G	G	G	G	G	T	G	G	T	G	T	T	T	NA
chr6A	542253477	T	C	C	C	C	C	C	C	T	C	C	C	C	NA	C	T	C	C	C	C	C	T	T	C	C	C	C	C	T	C	T	T/C	T	T	C	C	C	C	C	T	C	C	T	C	T	T	T	NA
chr6A	542253521	A	G	G	G	G	G	G	G	A	G	G	G	G	A	G	A	G	G	G	G	G	A	A	G	G	G	G	G	A	G	A	G	A	A	G	G	G	G	G	A	G	G	A	G	A	A	A	NA
chr6A	542253638	A	G	G	G	G	G	G	G	A	G	G	G	G	NA	G	A	G	G	G	G	G	A	A	G	G	G	G	G	A	G	A	G	A	A	G	G	G	G	G	A	G	G	A	G	A	A	A	NA
chr6A	542253686	A	G	G	G	G	G	G	G	A	G	G	G	G	A	G	A	G	G	G	G	G	A	A	G	G	G	G	G	A	G	A	G	A	A	G	G	G	G	G	A	G	G	A	G	A	A	A	NA
chr6A	542253715	C	T	C	C	C	C	C	C	C	C	C	C	C	C	C	C	C	C	C	C	C	C	C	C	C	C	C	C	C	C	C	C	C	C	C	C	C	C	C	C	C	C	C	C	C	C	C	NA
chr6A	542253835	T	-	T	T	T	T	T	T	T	T	T	T	T	T	T	T	T	T	T	T	T	T	-	T	T	T	T	T	T	T	T	T	T	T	T	T	T	T	T	T	T	T	T	T	T	T	T	NA
chr6A	542253871	T	A	A	A	A	A	A	A	T	A	A	A	A	NA	A	T	A	A	A	A	A	T	T	A	A	A	A	A	T	A	T	A	T	T	A	A	A	A	A	T	A	A	T	A	T	T	T	NA
chr6A	542254185	C	T	C	C	C	C	C	C	C	C	C	C	C	NA	C	C	C	C	C	C	C	C	C	C	C	C	C	C	C	C	C	C	C	C	C	C	C	C	C	C	C	C	C	C	C	C	C	NA
chr6A	542254230	T	G	NA	T	T	T	T	T	T	T	T	T	T	NA	T	T	T	T	T	T	NA	T	T	T	T	T	T	T	T	T	T	T	T	T	T	T	T	T	T	T	T	T	T	T	T	T	T	NA
chr6A	542254619	G	C	NA	NA	NA	NA	NA	NA	G	NA	NA	NA	NA	G	NA	G	NA	NA	NA	NA	NA	G	G	NA	NA	NA	NA	NA	G	NA	G	G	G	G	NA	NA	NA	NA	NA	G	NA	NA	G	NA	G	G	G	NA
chr6A	542254656	A	G	NA	A/G	NA	NA	NA	NA	A	NA	NA	NA	NA	A	NA	A	NA	G	NA	NA	NA	A	A	NA	NA	NA	NA	NA	A	NA	A	A	A	A	NA	NA	G	NA	NA	A	G	G	A	A/G	A	A	A	NA
chr6A	542254726	T	C	C	C	C	C	C	C	T	C	C	C	C	T	C	T	C	C	C	C	NA	T	T	C	C	C	C	C	T	C	T	T/C	T	T	C	C	C	C	C	T	C	C	T	C	T	T	T	NA
chr6A	542254894	T	G	NA	NA	T	NA	NA	NA	T	NA	NA	NA	NA	T	G	T	NA	NA	NA	NA	NA	T	T	NA	NA	NA	NA	NA	T	NA	T	T	T	T	T	NA	NA	G	NA	T	G	G	T	T/G	T	T	T	NA
chr6A	542254895	T	C	NA	NA	T	NA	NA	NA	T	NA	NA	NA	NA	T	NA	T	NA	NA	NA	NA	NA	T	T	NA	NA	NA	NA	NA	T	NA	T	T	T	T	T	NA	NA	NA	NA	T	C	NA	T	C	T	T	T	NA
chr6A	542255403	T	A	T	T	T	T	T	T	T	T	T	T	T	T	T	T	T	T	T	T	T	T	T	T	T	T	T	T	T	T	T	T	T	T	T	T	T	T	T	T	T	T	T	T	T	T	T	NA
chr6A	542255503	T	A	A	A	A	A	A	A	T	A	A	A	A	T	A	T	A	A	A	A	NA	T	T	A	A	A	A	A	T	A	T	A	T	T	A	A	A	A	A	T	A	A	T	A	T	T	T	NA
chr6A	542255565	G	A	A	A	A	A	A	A	G	A	A	A	A	G	A	G	A	A	A	A	NA	G	G	A	A	A	A	A	G	A	G	A	G	G	A	A	A	A	A	G	A	A	G	A	G	G	G	NA
chr6A	542256080	T	G	G	G	G	G	G	G	T	G	G	G	G	NA	G	T	G	G	G	G	NA	T	T	G	G	G	G	G	T	G	T	G	T	T	G	G	G	G	G	T	G	G	T	G	T	T	T	NA
chr6A	542256377	C	A	A	A	A	A	A	A	C	A	A	A	A	C	A	C	A	A	A	A	A	C	C	A	A	A	A	A	C	A	C	A	C	C	A	A	A	A	A	C	A	A	C	A	C	C	C	NA
chr6A	542256574	T	C	C	C	C	C	C	C	T	C	C	C	C	T	C	T	C	C	C	C	C	T	C	C	C	C	C	C	T	C	T	C	T	T	C	C	C	C	C	T	C	C	T	C	T	T	T	NA
chr6A	542256726	A	G	G	G	G	G	G	G	A	G	G	G	G	A	G	A	G	G	G	G	G	A	A	G	G	G	G	G	A	G	A	G	A	A	G	G	G	G	G	A	G	G	A	G	A	A	A	NA
chr6A	542256968	T	C	C	C	C	C	C	C	T	C	C	C	C	T	C	T	C	C	C	C	C	T	C	C	C	C	C	C	T	C	T	C	T	T	C	C	C	C	C	T	C	C	T	C	T	T	T	NA
chr6A	542257016	C	T	C	C	C	C	C	C	C	C	C	C	C	C	C	C	C	C	C	C	C	C	C	C	C	C	C	C	C	C	C	C	C	C	C	C	C	C	C	C	C	C	C	C	C	C	C	NA
chr6A	542257355	C	T	C	C	C	C	C	C	C	C	C	C	C	C	C	C	C	C	C	C	C	C	C	C	C	C	C	C	C	C	C	C	C	C	C	C	C	C	C	C	C	C	C	C	C	C	C	NA
chr6A	542257525	G	A	G	G	G	G	G	G	G	G	G	G	G	G	G	G	G	G	G	G	G	G	A	G	G	G	G	G	G	G	G	G	G	G	G	G	G	G	G	G	G	G	G	G	G	G	G	NA
chr6A	542257795	A	T	T	T	T	T	T	T	A	T	T	T	T	A	T	A	T	T	T	T	T	A	A	T	T	T	T	T	A	T	A	T	A	A	T	T	T	T	T	A	T	T	A	T	A	A	A	NA
chr6A	542257844	A	G	G	G	G	G	G	G	A	G	G	G	G	A	G	A	G	G	G	G	G	A	G	G	G	G	G	G	A	G	A	G	A	A	G	G	G	G	G	A	G	G	A	G	A	A	A	NA
chr6A	542257940	T	A	A	A	A	A	A	A	T	A	A	A	A	T	A	T	A	A	A	A	A	T	A	A	A	A	A	A	T	A	T	A	T	T	A	A	A	A	A	T	A	A	T	A	T	T	T	NA
chr6A	542257944	A	T	A	A	A	A	A	A	A	A	A	A	A	A	A	A	A	A	A	A	A	A	T	A	A	A	A	A	A	A	A	A	A	A	A	A	A	A	A	A	A	A	A	A	A	A	A	NA
chr6A	542259468	C	A	A	A	A	A	A	A	C	A	A	A	A	C	A	C	A	A	A	A	A	C	A	A	A	A	A	A	C	A	C	A	C	C	A	A	A	A	A	C	A	A	C	A	C	C	C	NA
chr6A	542259637	A	T	T	T	T	T	T	T	A	T	T	T	T	A	T	A	T	T	T	T	T	A	A	T	T	T	T	T	A	T	A	T	A	A	T	T	T	T	T	A	T	T	A	T	A	A	A	NA
chr6A	542259836	T	C	C	C	C	C	C	C	T	C	C	C	C	T	C	T	C	C	C	C	C	T	C	C	C	C	C	C	T	C	T	C	T	T	C	C	C	C	C	T	C	C	T	C	T	T	T	NA
chr6A	542259910	T	C	C	C	C	C	C	C	T	C	C	C	C	T	C	T	C	C	C	C	C	T	C	C	C	C	C	C	T	C	T	C	T	T	C	C	C	C	C	T	C	C	T	C	T	T	T	NA
chr6A	542260043	A	C	C	C	C	C	C	C	A	C	C	C	C	A	C	A	C	C	C	C	C	A	A	C	C	C	C	C	A	C	A	C	A	A	C	C	C	C	C	A	C	C	A	C	A	A	A	NA
chr6A	542260386	T	C	C	C	C	C	C	C	T	C	C	C	C	T	C	T	C	C	C	C	C	T	T	C	C	C	C	C	T	C	T	C	T	T	C	C	C	C	C	T	C	C	T	C	T	T	T	NA
chr6A	542260415	C	T	C	C	C	C	C	C	C	C	C	C	C	C	C	C	C	C	C	C	C	C	C	C	C	C	C	C	C	C	C	C	C	C	C	C	C	C	C	C	C	C	C	C	C	C	C	NA
chr6A	542260552	G	T	T	T	T	T	T	T	G	T	T	T	T	G	T	G	T	T	T	T	T	G	G	T	T	T	T	T	G	T	G	T	G	G	T	T	T	T	T	G	T	T	G	T	G	G	G	NA
chr7A	20172050	-	G	-	TAAAT	-	-	-	-	G	-	-	-	-	G	-	-	-	-	-	-	-	-	NA	-	-	-	-	-	-	-	G	-	-	-	-	-	-	-	-	-	-	-	-	-	-	-	-	-
chr7A	20172064	TGGT	A	TGGT	-	TGGT	TGGT	TGGT	TGGT	A	TGGT	TGGT	TGGT	TGGT	A	TGGT	TGGT	TGGT	TGGT	TGGT	TGGT	TGGT	TGGT	NA	TGGT	TGGT	TGGT	TGGT	TGGT	TGGT	TGGT	G	TGGT	TGGT	TGGT	TGGT	TGGT	TGGT	TGGT	TGGT	TGGT	TGGT	TGGT	TGGT	TGGT	TGGT	TGGT	TGGT	TGGT
chr7A	20172104	C	T	T	NA	C	C	C	T	C	C	C	T	C	C	T	T	C	T	T	C	NA	C	C	T	T	C	C	T	T	C	C	T	C	T	T	C	T	C	T	C	T	C	C	T	T	T	T	C
chr7A	20172109	A	T	A	NA	A	A	T	A	C	T	A	A	A	C	A	A	T	A	A	A	NA	A	T	A	A	A	A	A	A	A	T	A	T	A	A	T	A	A	A	A	A	A	A	A	A	A	A	A
chr7A	20172117	T	A	A	NA	T	T	T	A	G	T	T	A	T	G	A	A	T	A	A	T	NA	T	T	A	A	T	T	A	A	T	A	A	T	A	A	T	A	T	A	T	A	T	T	A	A	A	A	T
chr7A	20172198	T	A	A	NA	A	A	A	A	C	A	T	NA	T	C	NA	NA	A	NA	A	A	NA	A	A	NA	A	A	T	A	A	A	T	A	A	NA	A	A	A	T	A	T	A	T	T	A	A	A	A	T
chr7A	20172229	C	A	A	NA	C	C	C	C/A	C	C	C	NA	C	C	NA	NA	C	NA	A	C	NA	C	C	NA	A	C	C	A	A	C	C	A	C	NA	A	C	A	C	A	C	A	C	C	A	A	A	A	C
chr7A	20172275	G	A	NA	NA	A	A	A	NA	G	A	G	NA	G	G	NA	NA	A	NA	NA	A	NA	A	A	NA	NA	A	A	NA	NA	A	G	NA	A	NA	NA	A	NA	A	NA	A	NA	G	G	NA	NA	NA	NA	G
chr7A	20172290	G	C	NA	NA	G	G	G	NA	C	G	G	NA	G	C	NA	NA	G	NA	NA	G	NA	G	G	NA	NA	G	G	NA	NA	G	G	NA	G	NA	NA	G	NA	G	NA	G	NA	G	G	NA	NA	NA	NA	G
chr7A	20172427	T	C	NA	NA	T	T	C	NA	C	C	T	NA	T	C	NA	NA	C	NA	NA	T	NA	T	C	NA	NA	T	T	NA	NA	T	T	NA	C	NA	NA	C	NA	T	NA	T	NA	T	T	NA	NA	NA	NA	T
chr7A	20172484	A	-	NA	NA	C	C	A	NA	-	A	A	NA	A	-	NA	NA	A	NA	NA	C	NA	C	A	NA	NA	C	A	NA	NA	C	A	NA	A	NA	NA	A	NA	A	NA	A	NA	A	A	NA	NA	NA	NA	A
chr7A	20172546	TA	A	TA	NA	TA	TA	TA	TA	A	TA	TA	TA	TA	A	TA	TA	TA	TA	TA	TA	NA	TA	NA	TA	TA	TA	TA	TA	TA	TA	NA	TA	TA	TA	TA	TA	TA	TA	TA	TA	TA	TA	TA	TA	TA	TA	TA	TA
chr7A	20172606	T	C	C	NA	T	T	T	C	T	T	T	C	T	T	C	C	T	C	C	T	NA	T	T	C	C	T	T	C	C	T	T	C	T	C	C	T	C	T	C	T	C	T	T	C	C	C	C	T
chr7A	20172618	A	G	A	NA	G	G	A	A	A	A	A	A	A	A	A	A	A	A	A	G	NA	G	A	A	A	G	A	A	A	G	A	A	A	A	A	A	A	A	A	A	A	A	A	A	A	A	A	A
chr7A	20172653	G	T	G	NA	G	G	G	G	T	G	G	G	G	T	G	G	G	G	G	G	NA	G	G	G	G	G	T	G	G	G	C	G	G	G	G	G	G	T	G	T	G	G	G	G	G	G	G	G
chr7A	20172727	C	T	T	NA	C	C	C	T	G	C	C	T	C	G	T	T	C	T	T	C	T	C	C	T	T	C	C	T	T	C	A	T	C	T	T	C	T	C	T	C	T	C	C	T	T	T	T	C
chr7A	20172843	C	-	C	NA	C	C	C	C	-	C	C	C	C	-	C	C	C	C	C	C	NA	C	C	C	C	C	C	C	C	C	CGTTTG	C	C	C	C	C	C	C	C	C	C	C	C	C	C	C	C	C
chr7A	20172851	G	A	G	NA	G	G	G	G	A	G	G	G	G	A	G	G	G	G	G	G	NA	G	G	G	G	G	G	G	G	G	A	G	G	G	G	G	G	G	G	A	G	G	G	G	G	G	G	G
chr7A	20172875	T	G	T	NA	T	T	T	T	G	T	T	T	T	G	T	T	T	T	T	T	NA	T	T	T	T	T	T	T	T	T	A	T	T	T	T	T	T	T	T	C	T	T	T	T	T	T	T	T
chr7A	20172883	G	C	G	NA	G	G	G	G	C	G	G	G	G	C	G	G	G	G	G	G	NA	G	G	G	G	G	G	G	G	G	C	G	G	G	G	G	G	G	G	G	G	G	G	G	G	G	G	G
chr7A	20172922	A	G	G	NA	A	A	A	G	-	A	A	G	A	-	G	G	A	G	G	A	NA	A	A	G	G	A	A	G	G	A	-	G	A	G	G	A	G	A	G	A	G	A	A	G	G	G	G	A
chr7A	20172969	G	A	A	NA	G	G	A	A	G	A	G	A	G	G	A	A	A	A	A	G	NA	G	A	A	A	G	G	A	A	G	G	A	A	A	A	A	A	G	A	G	A	G	G	A	A	A	A	G
chr7A	20173037	-	C	-	ACATTT	-	-	-	-	C	-	-	-	-	C	-	-	-	-	-	-	-	-	NA	-	-	-	-	-	-	-	G	-	-	-	-	-	-	-	-	-	-	-	-	-	-	-	-	-
chr7A	20173099	C	T	T	NA	C	C	C	T	A	C	C	T	C	A	T	T	C	T	T	C	NA	C	NA	T	T	C	C	T	T	C	A	T	C	T	T	C	T	C	T	C	T	C	C	T	T	T	T	C
chr7A	20173107	A	G	G	NA	G	G	G	G	C	G	A	G	A	C	G	G	G	G	G	G	NA	G	NA	G	G	G	A	G	G	G	C	G	G	G	G	G	G	A	G	A	G	A	A	G	G	G	G	A
chr7A	20173149	T	G	T	NA	T	T	T	T	G	T	T	T	T	G	T	T	T	T	T	T	NA	T	NA	T	T	T	T	T	T	T	G	T	T	T	T	T	T	T	T	T	T	T	T	T	T	T	T	T
chr7A	20173176	C	G	C	NA	T	T	C	C	G	C	C	C	C	G	C	C	C	C	C	T	NA	T	NA	C	C	C/T	C	C	C	T	G	C	C	C	C	C	C	C	C	C	C	C	C	C	C	C	C	C
chr7A	20173179	A	T	A	NA	NA	NA	T	A	A	T	A	A	A	A	A	A	NA	A	A	A	NA	A	NA	A	A	A	A	A	A	A	G	A	T	A	A	T	A	A	A	A	A	A	A	A	A	A	A	A
chr7A	20173185	T	G	G	NA	NA	NA	NA	G	T	NA	T	G	T	T	G	G	NA	G	G	NA	NA	NA	NA	G	G	NA	G	G	G	NA	T	G	NA	G	G	NA	G	G	G	G	G	T	T	G	G	G	G	T
chr7A	20173192	C	A	C	NA	A	A	C	C	C	C	C	C	C	C	C	C	C	C	C	A	NA	A	NA	C	C	C/A	C	C	C	A	C	C	C	C	C	C	C	C	C	C	C	C	C	C	C	C	C	C
chr7A	20173259	G	A	G	C	G	G	G	G	G	G	G	G	G	G	G	G	G	G	G	G	NA	G	NA	G	G	G	G	G	G	G	A	G	G	G	G	G	G	G	G	G	G	G	G	G	G	G	G	G
chr7A	20173273	A	T	A	NA	A	A	A	A	A	A	A	A	A	A	A	A	A	A	A	A	NA	A	A	A	A	A	A	A	A	A	A	A	A	A	A	T	A	A	A	A	A	A	A	A	A	A	A	A
chr7A	20173304	T	C	C	NA	T	T	T	C	A	T	T	C	T	A	C	C	T	C	C	T	NA	T	T	C	C	T	T	C	C	T	G	C	T	C	C	T	C	T	C	T	C	T	T	C	C	C	C	T
chr7A	20173310	C	T	C	NA	C	C	C	C	T	C	C	C	C	T	C	C	C	C	C	C	NA	C	C	C	C	C	T	C	C	C	T	C	C	C	C	C	C	T	C	C	C	C	C	C	C	C	C	C
chr7A	20173324	C	T	C	NA	C	C	T	C	G	T	C	C	C	G	C	C	T	C	C	C	NA	C	T	C	C	C	C	C	C	C	G	C	T	C	C	T	C	C	C	C	C	C	C	C	C	C	C	C
chr7A	20173459	G	A	G	NA	G	G	G	G	A	G	G	G	G	A	G	G	G	G	G	G	NA	G	G	G	G	G	G	G	G	G	A	G	G	G	G	G	G	G	G	G	G	G	G	G	G	G	G	G
chr7A	20173477	C	A	C	NA	C	C	C	C	A	C	C	C	C	A	C/A	C	C	C/A	C	C	NA	C	C	C	C	C	C	C	C	C	A	C	C	C	C	C	C	C	C	C	C	C	C	C	C	C	C	C
chr7A	20173488	TA	T	TA	NA	TA	TA	TA	TA	T	TA	TA	TA	TA	T	TA	TA	TA	TA	TA	TA	NA	TA	TA	TA	TA	TA	TA	TA	TA	TA	T	NA	TA	TA	TA	TA	TA	TA	TA	TA	TA	TA	TA	-	-	TA	TA	TA
chr7A	20173497	G	A	A	NA	G	G	G	G/A	-	G	G	G/A	G	-	G/A	G/A	G	G/A	G/A	G	NA	G	G	G/A	A	G	G	G/A	A	G	A	A	G	A	A	G	A	G	A	G	A	G	G	A	A	A	A	G
chr7A	20173595	T	A	T	T	T	T	T	T	A	T	T	T	T	A	T	T	T	T	T	T	NA	T	T	T	T	T	T	T	T	T	A	T	T	T	T	T	T	T	T	T	T	T	T	T	T	T	T	T
chr7A	20173726	TAA	TA	TA	NA	TA	TA	TA	TA	-	TA	TA	TA	TA	-	TA	TA	TA	TA	TA	TA	NA	TA	-	TA	TA	TA	TA	TA	TA	TA	-	TA	TA	TA	TA	TA	TA	TA	TA	TA	TA	TA	TA	TA	TA	TA	TA	TA
chr7A	20173764	C	T	T	NA	C	C	C	T	A	C	C	T	C	A	T	T	C	T	T	C	NA	C	C	T	T	C	C	T	T	C	A	T	C	T	T	C	T	C	T	C	T	C	C	T	T	T	T	C
chr7A	20173811	A	T	A	NA	A	A	A	A	C	A	A	A	A	C	A	A	A	A	A	A	NA	A	A	A	A	A	A	A	A	A	T	A	A	A	A	A	A	A	A	T	A	A	A	A	A	A	A	A
chr7A	20173899	A	G	A	NA	A	A	A	A	G	A	A	A	A	G	A	A	A	A	A	A	A	A	A	A	A	A	G	A	A	A	G	A	A	A	A	A	A	G	A	A	A	A	A	A	A	A	A	A
chr7A	20173907	T	A	T	NA	C	C	T	T	A	T	T	T	T	A	T	T	T	T	T	C	T	C	T	T	T	C	T	T	T	C	A	T	T	T	T	T	T	T	T	T	T	T	T	T	T	T	T	T
chr7A	20174035	A	G	G	NA	A	A	A	G	T	A	A	G	A	T	G	G	A	G	G	A	G	A	A	G	G	A	A	G	G	A	T	G	A	G	G	A	G	A	G	A	G	A	A	G	G	G	G	A
chr7A	20174064	A	C	A	NA	A	A	A	A	C	A	A	A	A	C	A	A	A	A	A	A	A	A	A	A	A	A	A	A	A	A	G	A	A	A	A	A	A	A	A	A	A	A	A	A	A	A	A	A
chr7A	20174118	G	T	G	NA	G	G	G	G	G	G	G	G	G	G	G	G	G	G	G	G	NA	G	G	G	G	G	G	G	G	G	G	G	G	G	G	G	G	G	G	G	G	G	G	G	G	G	G	G
chr7A	20174143	A	C	A	NA	A	A	A	A	C	A	A	A	A	C	A	A	A	A	A	A	NA	A	A	A	A	A	G	A	A	A	C	A	A	A	A	A	A	G	A	A	A	A	A	A	A	A	A	A
chr7A	20174153	T	A	T	NA	T	T	A	T	G	A	T	T	T	G	T	T	A	T	T	T	NA	T	A	T	T	T	T	T	T	T	A	T	A	T	T	A	T	T	T	T	T	T	T	T	T	T	T	T
chr7A	20174265	C	G	G	NA	NA	NA	G	G	C	G	C	G	C	C	G	G	G	G	G	G	NA	NA	G	G	G	G	C	G	G	G	T	G	G	G	G	G	G	C	G	C	G	C	C	G	G	G	G	C
chr7A	20174299	T	C	C	NA	NA	T/C	C	C	GAGC	C	T	C	T	GAGC	C	C	C	C	C	C	NA	C	C	C	C	C	C	C	C	C	-	C	C	C	C	C	C	C	C	C	C	T	T	C	C	C	C	T
chr7A	20174401	A	C	A	NA	G	A/G	A	A	C	A	A	A	A	C	A	A	A	A	A	G	A	G	NA	A	A	A/G	A	A	A	G	C	A	A	A	A	A	A	A	A	A	A	A	A	A	A	A	A	A
chr7A	20174446	C	T	C	NA	NA	C/T	T	C	G	T	C	C	C	G	C	C	T	C	C	T	C	C/T	NA	C	C	C/T	C	C	C	NA	A	C	T	C	C	T	C	C	C	C	C	C	C	C	C	C	C	C
chr7A	20174484	A	T	A	NA	A	A	NA	A	T	NA	A	A	A	T	A	A	NA	A	A	A	A	A	NA	A	A	A	A	A	A	A	T	A	NA	A	A	NA	A	A	A	A	A	A	C	A	A	A	A	C
chr7A	20174527	T	A	T	NA	C	C	T/C	T	A	C	T	T	T	A	T	T	C	T	T	C	NA	C	NA	T	T	C	T	T	T	C	A	T	C	T	T	C	T	T	T	T	T	T	T	T	T	T	T	T
chr7A	20174531	C	T	C	NA	T	T	T	C	A	T	C	C	C	A	C	C	T	C	C	T	NA	T	NA	C	C	T	C	C	C	T	A	C	T	C	C	T	C	C	C	C	C	C	C	C	C	C	C	C
chr7A	20174557	T	A	T	NA	T	T	T	T	T	T	T	T	T	T	T	T	T	T	T	T	NA	T	T	T	T	T	A	T	T	T	T	T	T	T	T	T	T	A	T	A	T	T	T	T	T	T	T	T
chr7A	20174680	G	-	G	NA	G	G	G	G	-	G	G	G	G	-	G	G	G	G	G	G	G	G	G	G	G	G	G	G	G	G	-	G	G	G	G	G	G	G	G	G	G	G	G	G	G	G	G	G
chr7A	20174806	T	G	T	NA	T	T	T	T	G	T	T	T	T	G	T	T	T	T	T	T	NA	T	T	T	T	T	T	T	T	T	G	T	T	T	T	T	T	T	T	T	T	T	T	T	T	T	T	T
chr7A	20174863	C	T	C	NA	T	T	T	C	-	T	C	C	C	-	C	C	T	C	C	T	NA	T	NA	C	C	T	C	C	C	T	TA	C	C/T	C	C	T	C	C	C	C	C	C	C	C	C	C	C	C
chr7A	20174872	T	G	T	NA	NA	NA	NA	T	G	NA	T	T	T	G	T	T	-	T	T	-	NA	-	NA	T	T	T	T	T	T	T	A	T	T/-	T	T	-	T	T	T	T	T	T	T	T	T	T	T	T
chr7A	20174878	-	T	-	NA	NA	NA	-	-	T	-	-	-	-	T	-	-	-	-	-	-	NA	-	NA	-	-	-	-	-	-	-	T	-	-	-	-	-	-	-	-	-	-	-	-	-	-	-	-	-
chr7A	20174950	T	G	T	NA	NA	NA	NA	T	G	NA	T	T	T	G	T	T	NA	T	T	NA	NA	NA	NA	T	T	NA	T	T	T	NA	G	T	NA	T	T	NA	T	T	T	C	T	T	T	T	T	T	T	T
chr7A	20175019	C	A	A	NA	NA	NA	NA	A	T	NA	C	A	C	T	A	A	NA	A	A	NA	NA	NA	NA	A	A	NA	A	A	A	NA	C	A	NA	A	A	NA	A	A	A	A	A	C	C	A	A	A	A	C
chr7A	20175056	A	C	NA	NA	NA	NA	NA	C	TCGA	NA	A	C	A	TCGA	C	C	NA	C	NA	NA	NA	NA	NA	C	C	NA	A	C	C	NA	-	NA	NA	C	C	NA	C	A	C	A	C	A	A	C	C	C	C	A
chr7A	20175061	A	G	G	NA	NA	NA	NA	NA	T	NA	A	NA	A	T	G	G	NA	G	NA	NA	NA	NA	NA	G	G	NA	A	G	G	NA	T	G	NA	G	G	NA	G	A	G	A	G	A	A	G	G	G	G	A
chr7A	20175120	C	G	G	NA	NA	NA	NA	G	T	NA	C	G	C	T	G	G	NA	G	G	NA	NA	NA	NA	G	G	NA	C	G	G	NA	T	G	NA	G	G	NA	G	C	G	C	G	C	C	G	G	G	G	C
chr7A	20175241	G	-	G	NA	NA	NA	NA	G	-	NA	G	G	G	-	G	G	NA	G	G	NA	NA	NA	NA	G	G	NA	A	G	G	NA	-	G	A	G	G	NA	G	A	G	G	G	G	G	G	G	G	G	G
chr7A	20175259	A	G	G	NA	NA	NA	NA	G	A	NA	A	G	A	A	G	G	NA	G	G	NA	NA	NA	NA	G	G	NA	A	G	G	NA	G	G	NA	G	G	NA	G	A	G	A	G	A	A	G	G	G	G	A
chr7A	20175313	A	-	A	NA	NA	NA	NA	A	-	NA	A	A	A	-	A	A	NA	A	A	NA	NA	NA	NA	A	A	NA	A	A	A	NA	TCGTTCGC	A	NA	A	A	NA	A	A	A	A	A	A	A	A	A	A	A	A
chr7A	20175318	A	T	A	NA	NA	NA	NA	A	T	NA	A	A	A	T	A	A	NA	A	A	NA	NA	NA	NA	A	A	NA	A	A	A	NA	T	A	NA	A	A	NA	A	A	A	A	A	A	A	A	A	A	A	A
chr7A	20175348	C	T	C	NA	NA	NA	NA	C	T	NA	C	C	C	T	C	C	NA	C	C	NA	NA	NA	NA	C	C	NA	C	C	C	NA	T	C	NA	C	C	NA	C	C	C	C	C	C	C	C	C	C	C	C
chr7A	20175394	G	T	T	NA	NA	NA	G	T	-	NA	G	T	G	-	T	T	G	T	T	G/T	G/T	G	G	T	T	G/T	G	T	T	G	-	T	NA	T	T	NA	T	G	T	G	T	G	G	T	T	T	T	G
chr7A	20175401	C	G	C	C	NA	NA	G	C	C	NA	C	C	C	C	C	C	C/G	C	C	C/G	C	G	G	C	C	C/G	C	C	C	C/G	C	C	NA	C	C	C/G	C	C	C	C	C	C	C	C	C	C	C	C
chr7A	20175465	C	T	C	C	C	C/A	C	C	T	C/A	C	C	C	T	C	C	C	C	C	C	A	C	C	C	C	C	C	C	C	C	T	C	C/A	C	C	C	C	C	C	C	C	C	C	C	C	C	C	C
chr7A	20175470	C	G	C	C	C/G	C/G	C	C	G	C/G	C	C	C	G	C	C	C	C	C	C	C	C	C	C	C	C	C	C	C	C	C	C	C/G	C	C	C	C	C	C	C	C	C	C	C	C	C	C	C
chr7A	20175492	G	T	G	G	G	G	G	G	T	G/A	G	G	G	T	G	G	G	G	G	G	G	G	G	G	G	G	G	G	G	G	T	G	G/A	G	G	G	G	G	G	G	G	G	G	G	G	G	G	G
chr7A	20175507	T	G	T	T	T	T	G	G	NA	T	T/G	G	G	NA	G	G	G	G	G	G	T	T	G	T	G	G	G	G	T	G	NA	G	T	G	T/G	G	T	T	T	T/G	T/G	T/G	T	T	T/G	T	T	T
chr7A	20175526	G	T	G	G	G	G	G	G	NA	G	G	G	G	NA	G	G	G	G	G	G	G	G	G	G	G	G	G/T	G	G	G	NA	G	G	G	G	G	G	T	G	G	G	G	G	G	G	G	G	G
chr7A	20175585	A	G	A	NA	A	A	A	A	NA	A	A	A	A	NA	A	A	A	A	A	A	A/G	A	A	A	A	A	A	A	A	A	NA	A	A	A	A	A	A	A	A	A	A	A	A	A	A	A	A	A
chr7A	20175606	G	C	C	NA	G	G	G	G/C	NA	G	G	G/C	G	NA	G/C	G/C	G	G/C	G/C	G	G/C	G	G	C	G/C	G	G	G/C	C	G	NA	G/C	G	G/C	G/C	G	C	G	C	G	G/C	G	G	C	G/C	C	C	G
chr7A	20175620	A	G	G	NA	NA	NA	NA	G	NA	A	A	G	A	NA	G	G	A	G	G	A	NA	G	NA	G	G	NA	A	G	G	A	NA	G	NA	G	G	NA	G	A	G	A	G	A	A	G	G	G	G	A
chr7A	20175628	AACTATAACAGGAACA	-	AACTATAACAGGAACA	AACTATAACAGGAACA	-	-	AACTATAACAGGAACA/-	AACTATAACAGGAACA	NA	-	AACTATAACAGGAACA	AACTATAACAGGAACA	AACTATAACAGGAACA	NA	AACTATAACAGGAACA	AACTATAACAGGAACA	AACTATAACAGGAACA/-	AACTATAACAGGAACA	AACTATAACAGGAACA	AACTATAACAGGAACA	AACTATAACAGGAACA	AACTATAACAGGAACA	AACTATAACAGGAACA	AACTATAACAGGAACA	AACTATAACAGGAACA	AACTATAACAGGAACA	AACTATAACAGGAACA	AACTATAACAGGAACA	AACTATAACAGGAACA	AACTATAACAGGAACA	NA	AACTATAACAGGAACA	-	AACTATAACAGGAACA	AACTATAACAGGAACA	AACTATAACAGGAACA/-	AACTATAACAGGAACA	AACTATAACAGGAACA	AACTATAACAGGAACA	AACTATAACAGGAACA	AACTATAACAGGAACA	AACTATAACAGGAACA	AACTATAACAGGAACA	AACTATAACAGGAACA	AACTATAACAGGAACA	AACTATAACAGGAACA	AACTATAACAGGAACA	AACTATAACAGGAACA
chr7A	20175815	T	A	NA	NA	NA	NA	C	C	NA	NA	T	C	T	NA	C	T/C	T/C	C	T/C	T/C	NA	T/C	NA	NA	T/C	T/C	T	T/C	T	T/C	NA	C	NA	T/C	T/C	T/C	T	T	T	T	T/C	T	T	T	T/C	NA	T	T
chr7A	20175819	G	A	A	NA	G	NA	G	G	NA	G	G	G	G	NA	G/A	G	G	G/A	G	G	NA	G	G	A	G/A	G	G	G/A	A	G	NA	G/A	G	G/A	G/A	G	A	G	A	G	G/A	G	G	A	G/A	A	A	G
chr7A	20175853	G	A	G	NA	A	A	G/A	G	NA	A	G	G	G	NA	G	G	G/A	G	G	G/A	NA	G/A	G	G	G	G/A	G	G	G	G/A	NA	G	A	G	G	G/A	G	G	G	G	G	G	G	G	G	G	G	G
chr7A	20175870	A	C	A	NA	A	A	A/C	A/C	NA	A	A/C	A/C	A/C	NA	A/C	A/C	A/C	A/C	C	A/C	NA	A/C	C	A	A/C	A/C	A/C	A/C	A	A/C	NA	A/C	A	A/C	A/C	A/C	A	A	A	A/C	A/C	A/C	A	A	A/C	A	A	A
chr7A	20175937	T	C	C	NA	T	T	T	T/C	NA	T	T	T/C	T	NA	T/C	T/C	T	T/C	T/C	T	T/C	T	T	C	T/C	T	T	T/C	C	T	NA	T/C	T	T/C	T/C	T	C	T	C	T	T/C	T	T	C	T/C	C	C	T
chr7A	20175957	G	T	G	NA	G	G	G	G	NA	G	G	G	G	NA	G	G	G	G	G	G	G	G	G	G	G	G	G	G	G	G	NA	G	G	G	G	G	G	G	G	G	G	G	G	G	G	G	G	G
chr7A	20175965	C	A	C	NA	C	C	C/A	C/A	NA	C	C/A	C/A	C/A	NA	C/A	C/A	C/A	C/A	C/A	C/A	C	C/A	A	C	C/A	C/A	C/A	C/A	C	C/A	NA	C/A	C	C/A	C/A	C/A	C	C	C	C/A	C/A	C/A	C	C	C/A	C	C	C
chr7A	20175986	AACTCAA	T	AACTCAA	AACTCAA	AACTCAA	AACTCAA	AACTCAA	AACTCAA	NA	AACTCAA	AACTCAA	AACTCAA	AACTCAA	NA	AACTCAA	AACTCAA	AACTCAA	AACTCAA	AACTCAA	AACTCAA	AACTCAA	AACTCAA	AACTCAA	AACTCAA	AACTCAA	AACTCAA	AACTCAA	AACTCAA	AACTCAA	AACTCAA	NA	AACTCAA	AACTCAA	AACTCAA	AACTCAA	AACTCAA	AACTCAA	AACTCAA	AACTCAA	AACTCAA	AACTCAA	AACTCAA	AACTCAA	AACTCAA	AACTCAA	AACTCAA	AACTCAA	AACTCAA
chr7A	20176058	C	T	C	C	C	C	C	C	NA	C	C	C/T	C	NA	C/T	T	C	T	T	C	C	T	C/T	C	C	C/T	C	C	C	T	NA	C	C	C	C	T	C	C	C	C	C	C	C	C	C	C	C	C
chr7A	20176066	CATACAAGACA	G	CATACAAGACA	CATACAAGACA	CATACAAGACA	CATACAAGACA	CATACAAGACA	CATACAAGACA	NA	CATACAAGACA	CATACAAGACA	CATACAAGACA	CATACAAGACA	NA	CATACAAGACA	CATACAAGACA	CATACAAGACA	CATACAAGACA	CATACAAGACA	CATACAAGACA	CATACAAGACA	CATACAAGACA	CATACAAGACA	CATACAAGACA	CATACAAGACA	CATACAAGACA	CATACAAGACA	CATACAAGACA	CATACAAGACA	CATACAAGACA	NA	CATACAAGACA	CATACAAGACA	CATACAAGACA	CATACAAGACA	CATACAAGACA	CATACAAGACA	CATACAAGACA	CATACAAGACA	CATACAAGACA	CATACAAGACA	CATACAAGACA	CATACAAGACA	CATACAAGACA	CATACAAGACA	CATACAAGACA	CATACAAGACA	CATACAAGACA
chr7A	20176074	ACATAAGTGACAGTGTTATTTATCTATTA	-	ACATAAGTGACAGTGTTATTTATCTATTA	ACATAAGTGACAGTGTTATTTATCTATTA	ACATAAGTGACAGTGTTATTTATCTATTA	ACATAAGTGACAGTGTTATTTATCTATTA	-	-	NA	ACATAAGTGACAGTGTTATTTATCTATTA	ACATAAGTGACAGTGTTATTTATCTATTA/-	ACATAAGTGACAGTGTTATTTATCTATTA/-	ACATAAGTGACAGTGTTATTTATCTATTA/-	NA	-	ACATAAGTGACAGTGTTATTTATCTATTA	-	ACATAAGTGACAGTGTTATTTATCTATTA	ACATAAGTGACAGTGTTATTTATCTATTA	-	ACATAAGTGACAGTGTTATTTATCTATTA	ACATAAGTGACAGTGTTATTTATCTATTA	-	ACATAAGTGACAGTGTTATTTATCTATTA	-	-	-	ACATAAGTGACAGTGTTATTTATCTATTA/-	ACATAAGTGACAGTGTTATTTATCTATTA	ACATAAGTGACAGTGTTATTTATCTATTA	NA	ACATAAGTGACAGTGTTATTTATCTATTA/-	ACATAAGTGACAGTGTTATTTATCTATTA	ACATAAGTGACAGTGTTATTTATCTATTA/-	ACATAAGTGACAGTGTTATTTATCTATTA/-	ACATAAGTGACAGTGTTATTTATCTATTA	ACATAAGTGACAGTGTTATTTATCTATTA	ACATAAGTGACAGTGTTATTTATCTATTA	ACATAAGTGACAGTGTTATTTATCTATTA	ACATAAGTGACAGTGTTATTTATCTATTA/-	ACATAAGTGACAGTGTTATTTATCTATTA/-	-	ACATAAGTGACAGTGTTATTTATCTATTA	ACATAAGTGACAGTGTTATTTATCTATTA	ACATAAGTGACAGTGTTATTTATCTATTA/-	ACATAAGTGACAGTGTTATTTATCTATTA	ACATAAGTGACAGTGTTATTTATCTATTA	ACATAAGTGACAGTGTTATTTATCTATTA
chr7A	20176102	-	ACATAACT	ACATAACT	ACATAACT	-	-	-	-	NA	-	-	-	-	NA	-	-	-	-	-	-	ACATAACT	-	-	ACATAACT	-	-	-	-	-	-	NA	-	-	-	-	-	-	ACATAACT	-	-	-	-	-	-	-	-/ACATAACT	-/ACATAACT	-
chr7A	20176120	A	-	A	A	G	G	A	A	NA	A	A	A	A	NA	A	A	A	A	A	G	A	A	A	A	A	G	A	A	A	A	NA	A	A	A	A	A	A	A	A	A	A	A	A	A	A	A	A	A
chr7A	20176131	C	G	C	C	C	C	C	C	NA	C	C	C	C	NA	C	C	C	C	C	C	C	C	C	C	C	C	C	C	C	C	NA	C	C	C	C	C	C	C	C	G	C	C	C	C	C	C	C	C
chr7A	20176154	G	A	A	G	G	G	G	G/A	NA	G	G	G/A	G	NA	G/A	G	G	G/A	G	G	G/A	G	G	A	G/A	G	G	G/A	A	G	NA	A	G	G/A	A	G	A	G	A	G	A	G	G	A	A	A	A	G
chr7A	20176194	C	T	C	T	C	C	C	C	NA	C	C	C	C	NA	C	C	C	C	C	C	C/T	C	C	C	C	C	C	C	C	C	NA	C	C	C	C	C	C	C	C	C	C	C	C	C	C	C	C	C
chr7A	20176207	C	G	C	A	C	C	C	C	NA	C	C	C	C	NA	C	C	C	C	C	C	C/A	C	C	C	C	C	C	C	C	C	NA	C	C	C	C	C	C	C	C	C	C	C	C	C	C	C	C	C
chr7A	20176230	G	A	G	G	G	G	G/A	G/A	NA	G	G/A	G/A	G/A	NA	G/A	A	G/A	G/A	A	G/A	G	A	A	G	G/A	G/A	G/A	G/A	G	G/A	NA	G/A	G	G/A	G/A	G/A	G	G	G	G/A	G/A	G/A	G	G	G/A	G	G	G
chr7A	20176266	T	G	T	T	T	T	T	T	NA	T	T	T	T	NA	T	T	T	T	T	T	T	T	T	T	T	T	T	T	T	T	NA	T	T	T	T	T	T	T	T	T	T	T	T	T	T	T	T	T
chr7A	20176278	G	A	G	G	G	G	G	G	NA	G	G	G	G	NA	G	G	G	G	G	G	G	G	G	G	G	G	G	G	G	G	NA	G	G	G	G	G	G	G	G	G	G	G	G	G	G	G	G	G
chr7A	20176281	T	C	T	T	T	T	T/C	T/C	NA	T	T/C	T/C	T/C	C	T/C	T/C	T/C	T/C	T/C	T/C	T	T/C	C	T	T/C	T/C	T/C	T/C	T	T/C	NA	T/C	T	T/C	T/C	T/C	T	T	T	T/C	T/C	T/C	T	T	T	T	T	T
chr7A	20176307	G	A	A	NA	G	G	G	A	NA	G	G	A	G	NA	A	G/A	G	A	A	G	A	G	G	A	A	G	G	A	A	G	NA	A	G	A	A	G	A	G	A	G	A	G	G	A	A	A	A	G
chr7A	20176315	A	C	A	NA	A	A	C	A	NA	C	A	A	A	NA	A	A	C	A	A	A	A	A	NA	A	A	A	A	A	A	A	NA	A	C	A	A	C	A	A	A	A	A	A	A	A	A	A	A	A
chr7A	20176335	C	A	C	NA	C	C	C	C	NA	C	C	C	C	NA	C	C	C	C	C	C	C	C	NA	C	C	C	A	C	C	C	NA	C	C	C	C	C	C	A	C	C	C	C	C	C	C	C	C	C
chr7A	20176348	C	T	T	NA	C	C	C	T	NA	C	C	T	C	NA	T	T	C	T	T	C	T	C	NA	T	T	C	C	T	T	C	NA	T	C	T	T	C	T	C	T	C	T	C	C	T	T	T	T	C
chr7A	20176371	C	G	C	NA	C	C	C	C	NA	C	C	C	C	NA	C	C	C	C	C	C	C	C	NA	C	C	C	T	C	C	C	NA	C	C	C	C	C	C	T	C	C	C	C	C	C	C	C	C	C
chr7A	20176410	T	G	G	NA	T	T	NA	G	NA	T	T	G	T	NA	G	G	T	G	G	T	G	T	NA	G	G	T	T	G	G	T	NA	G	NA	G	G	T	G	T	G	T	G	T	T	G	G	G	G	T
chr7A	20176416	C	CTG	C	NA	C	C	NA	C	NA	C	C	C	C	NA	C	C	C	C	C	C	C	C	NA	C	C	C	C	C	C	C	NA	C	NA	C	C	NA	C	C	C	C	C	C	C	C	C	C	C	C
chr7A	20176420	A	G	A	NA	G	A/G	NA	A	NA	NA	A	A	A	NA	A	A	G	A	A	G	A	G	NA	A	A	G	A	A	A	G	NA	A	NA	A	A	NA	A	A	A	A	A	A	A	A	A	A	A	A
chr7A	20176457	A	C	C	NA	A	A	NA	C	NA	NA	A	C	A	NA	C	C	NA	C	C	A	C	A	NA	C	C	NA	NA	C	C	A	NA	C	NA	C	C	NA	C	A	C	A	C	A	A	C	C	C	C	A
chr7A	20176466	G	GGA	G	NA	NA	NA	NA	G	NA	NA	NA	G	NA	NA	G	G	NA	G	G	NA	G	NA	NA	G	G	NA	G	G	G	NA	NA	G	NA	G	G	NA	G	G	G	G	G	G	G	G	G	G	G	G
chr7A	20176470	G	CCCGGCCGCCG	G	NA	NA	NA	NA	G	NA	NA	NA	G	G	NA	G	G	NA	G	G	NA	G	NA	NA	G	G	NA	A	G	G	NA	NA	G	NA	G	G	NA	G	A	G	G	G	G	G	G	G	G	G	G
chr7A	20176475	C	CGA	C	NA	NA	NA	NA	C	NA	NA	NA	C	C	NA	C	C	NA	C	C	NA	C	NA	NA	C	C	NA	C	C	C	NA	NA	C	NA	C	C	NA	C	C	C	C	C	C	C	C	C	C	C	C
chr7A	20176510	C	A	C	NA	NA	NA	NA	C	T	NA	NA	C	C	NA	C	C	T	C	C	NA	C	NA	NA	C	C	NA	C	C	C	NA	NA	C	NA	C	C	T	C	C	C	C	C	C	C	C	C	C	C	C
chr7A	20176566	A	T	T	NA	NA	NA	NA	T	C	NA	NA	T	A	C	T	T	A	T	T	NA	T	NA	NA	T	T	NA	A	T	T	NA	C	T	NA	T	T	A	T	A	T	A	T	A	A	T	T	T	T	A
chr7A	20176593	C	A	C	NA	NA	NA	T	C	A	NA	NA	C	C/T	A	C	C	T	C	C	NA	C	NA	NA	C	C	NA	C	C	C	NA	A	C	T	C	C	T	C	C	C	C	C	C/T	C	C	C	C	C	C
chr7A	20176598	G	C	G	NA	NA	NA	NA	G	C	NA	NA	G	G/T	C	G	G	G	G	G	NA	G	NA	NA	G	G	NA	G	G	G	NA	C	G	NA	G	G	G	G	G	G	G	G	G/T	G	G	G	G	G	G
chr7A	20176708	C	T	T	NA	NA	NA	C	T	G	NA	NA	T	C	G	T	T	C	T	T	NA	T	NA	NA	T	T	NA	C	T	T	NA	G	T	C	T	T	C	T	C	T	C	T	C	C	T	T	T	T	C
chr7A	20176785	G	A	A	NA	NA	NA	A	A	G	NA	NA	A	G	G	A	A	A	A	A	NA	A	NA	NA	A	A	A	A	A	A	NA	G	A	A	A	A	A	A	A	A	A	A	G	G	A	A	A	A	G
chr7A	20176809	T	A	NA	NA	NA	NA	NA	NA	A	NA	NA	A	NA	A	NA	A	T	NA	T/A	NA	A	NA	NA	A	A	NA	T/A	A	A	NA	A	A	NA	NA	A	T	A	T	A	T	A	T	T	A	A	A	A	T
chr7A	20176851	G	T	NA	NA	NA	NA	NA	NA	T	NA	NA	NA	NA	T	NA	G	A	NA	NA	NA	G	NA	NA	NA	NA	NA	G	G	G	NA	T	G	A	NA	G	A	G	G	G	G	G	G	G	G	G	G	G	G
chr7A	20176890	AGG	-	-	-	AGG	NA	AGG	AGG	G	AGG	AGG	AGG	AGG	G	AGG	AGG	AGG	AGG	AGG	AGG	-	AGG	AGG	-	AGG	AGG	AGG	AGG	AGG	AGG	G	AGG	AGG	AGG	AGG	AGG	AGG	-	AGG	AGG	AGG	AGG	AGG	AGG	AGG	-	-	AGG
chr7A	20176902	AGG	-	AGG	AGG	AGG	NA	AGG	AGG	A	AGG	AGG	AGG	AGG	A	AGG	AGG	AGG	AGG	AGG	AGG	AGG	AGG	AGG	AGG	AGG	AGG	AGG	AGG	-	AGG	A	AGG	AGG	AGG	AGG	AGG	AGG/-	AGG	-	AGG	AGG	AGG	AGG	-	AGG	AGG	AGG	AGG
chr7A	20176915	C	-	C	C	NA	NA	NA	NA	-	NA	NA	NA	NA	-	C/T	NA	C	NA	C	NA	C	NA	NA	C	NA	NA	C	NA	NA	NA	-	NA	C	NA	NA	C	NA	C	NA	C	C	C	C	C	C	C	C	C
chr7A	20176964	G	A	A	A	NA	NA	NA	NA	T	NA	NA	G	G/A	A	G/A	G/A	G	G	G	NA	A	NA	NA	A	G	A	G	G	G	NA	T	G	G	G	G	G	G/A	A	G	G	G	G	G	G	G	G/A	A	G
chr7A	20177008	C	T	C	C	NA	NA	C	C	T	NA	C	C	C	T	C	C	C	C	C	C	C	C	C	C	C	C	C	C	T	C	T	C	C	C	C	C	C/T	C	T	C	C	C	C	T	C/T	C/T	C	C
chr7A	20177062	G	A	G	G	NA	NA	A	A	T	NA	A	A	A	T	A	A	A	A	A	A	G	A	A	G	A	A	A	A	G	A	T	A	NA	A	A	A	G	G	G	A	A	A	G	G	G/A	G	G	G
chr7A	20177087	T	C	C	C	NA	NA	C	C	-	NA	C	C	C	G	C	C	C	C	C	C	C	C	C	NA	C	C	C	C	C	C	-	C	NA	C	C	C	C	T	C	C	C	C	T	C	C	C	C	T
chr7A	20177107	C	T	T	NA	NA	NA	C	C	G	NA	C	C	C	G	C	C	C	C	C	C	T	C	C	NA	C	C	C	C	T	C	G	C	NA	C	C	C	T	C	T	C	C	C	C	T	C/T	T	T	C
chr7A	20177163	A	T	NA	NA	NA	NA	A	A	T	NA	A	A	A	T	A	A	A	A	A	A	A	A	A	NA	A	A	A	A	A	A	T	A	NA	A	A	A	A	A	A	A	A	A	A	A	A	A	A	A
chr7A	20177225	T	C	NA	NA	NA	NA	NA	NA	G	NA	T	NA	NA	G	NA	NA	NA	C	NA	NA	C	NA	NA	NA	NA	NA	C	C	C	NA	G	NA	NA	NA	C	NA	C	C	C	C	C	T	T	C	C	C	C	T
chr7A	20177262	GTG	-	GTG/-	GTG	NA	NA	GTG	GTG	A	NA	GTG	GTG	GTG	G	GTG	GTG	GTG	GTG/-	GTG	GTG	GTG/-	GTG	GTG	GTG/-	GTG	GTG	GTG	GTG/-	-	GTG	A	GTG/-	NA	GTG	GTG	GTG	-	GTG	-	GTG	GTG/-	GTG	GTG	-	GTG/-	GTG/-	GTG/-	GTG
chr7A	20177270	T	A	NA	NA	NA	NA	A	A	A	NA	T/A	A	T/A	A	A	A	A	A	A	A	NA	A	A	NA	A	A	T/A	A	NA	A	A	A	NA	A	A	A	NA	T	NA	A	A	A	T	NA	A	NA	NA	T
chr7A	20177377	T	C	T/C	C	NA	NA	T	T	T	NA	T	T	T	T	T	T	T	T	T	T	C	T	T	C	T	T	T	T	NA	T	T	T	NA	T	T	T	T	C	T	T	T	T	T	T	T	T	T	T
chr7A	20177386	T	C	T	T	NA	NA	C	C	C	NA	C	C	C	C	C	C	C	C	C	C	T	C	C	T	C	C	C	C	NA	C	C	C	NA	C	C	C	T	T	T	C	C	C	T	T	C	T	T	T
chr7A	20177389	G	A	G/A	G	NA	NA	G	G	A	NA	G	G	G	A	G	G	G	G	G	G	G	G	G	G	G	G	G	G	A	G	A	G	NA	G	G	G	A	G	A	G	G	G	G	A	G	A	A	G
chr7A	20177399	T	G	T	T	NA	NA	T	T	G	NA	T	T	T	G	T	T	T	T	T	T	T	T	T	T	T	T	T	T	NA	T	G	T	NA	T	T	T	T	T	T	T	T	T	T	T	T	T	T	T
chr7A	20177403	C	T	C/T	T	NA	NA	C	C	C	NA	C	C	C	T	C	C	C	C	C	C	T	C	C	T	C	C	C	C	NA	C	C	C	NA	C	C	C	C	T	C	C	C	C	C	C	C	C	C	C
chr7A	20177417	T	A	T	T	NA	NA	A	A	T	NA	A	A	A	T	A	A	A	A	A	A	T	A	A	T	A	A	A	A	NA	A	T	A	NA	A	A	A	T	T	T	A	A	A	T	T	A	T	T	T
chr7A	20177457	G	A	G/A	G	NA	NA	G	G	G	NA	G	G	G	G	G	G	G	G	G	G	G	G	G	G	G	G	G	G	NA	G	G	G	NA	G	G	G	A	G	A	G	G	G	G	A	G	A	A	NA
chr7A	20177459	C	T	C	C	NA	NA	C	C	C	NA	C	C	C	C	C	C	C	C	C	C	C	T	C	C	C	C	C	C	NA	C	C	C	NA	C	C	C	C	C	C	C	C	C	C	C	C	C	C	C
chr7A	20177541	C	A	NA	C	NA	NA	C	C	G	NA	C	C	C	A	C	C	C	C	C	C	NA	C	C	NA	C	C	C	C	NA	C	G	C	NA	C	C	C	NA	C	NA	C	C	C	C	C	C	NA	C	C
chr7A	20177559	C	G	NA	C	NA	NA	C	C	G	NA	C	C	C	G	C	C	C	C	C	C	NA	C	C	NA	C	C	C	C	NA	C	G	C	NA	C	C	C	T	C	NA	C	C	C	C	T	C	NA	T	C
chr7A	20177595	G	A	NA	G	NA	NA	G	G	A	NA	G	G	G	G	G	G	G	G	G	G	NA	G	G	NA	G	G	G	G	NA	G	A	G	NA	G	G	G	G	A	NA	G	G	G	G	G	G	NA	G	G
chr7A	20177612	G	T	NA	G	NA	NA	NA	NA	T	NA	G	NA	G	T	NA	NA	NA	NA	NA	NA	NA	NA	G	NA	NA	NA	G	T	NA	T	T	NA	NA	NA	NA	NA	NA	G	NA	G	NA	G/T	G	NA	NA	NA	NA	G
chr7A	20177629	A	T	NA	A	NA	NA	NA	NA	T	NA	A	NA	A	T	NA	NA	NA	NA	NA	NA	NA	NA	A	NA	NA	NA	A	NA	NA	NA	T	NA	NA	NA	NA	NA	NA	A	NA	A	NA	A/G	A	NA	NA	NA	NA	A
chr7A	20177737	G	C	NA	G	NA	NA	NA	NA	C	NA	G	NA	G	C	NA	NA	NA	NA	NA	NA	NA	NA	G	NA	NA	NA	G	NA	NA	NA	C	NA	NA	NA	NA	NA	NA	G	NA	A	NA	G	G	NA	NA	NA	NA	G
chr7A	20177797	T	C	NA	T	NA	NA	C	C	C	NA	T/C	C	T/C	C	C	C	T/C	C	C	NA	NA	NA	T/C	NA	NA	NA	T	NA	NA	C	C	C	NA	T/C	C	C	NA	T	NA	T	NA	T	T	NA	C	NA	NA	T
chr7A	20177809	T	C	NA	C	NA	NA	C	C	C	NA	T/C	C	T/C	C	C	C	C	C	C	NA	NA	NA	C	NA	NA	NA	T	NA	NA	C	C	C	NA	C	C	C	NA	T	NA	T	NA	T	T	NA	C	NA	NA	T
chr7A	20177838	A	C	NA	C	NA	NA	NA	NA	G	NA	A	A	A	C	A	NA	A	A	NA	NA	NA	NA	NA	NA	NA	NA	A	NA	NA	A	G	A	NA	NA	NA	A	NA	A	NA	A	NA	A	A	NA	A	NA	NA	A
chr7A	20177913	T	C	NA	NA	NA	NA	NA	NA	T	NA	T	NA	T	T	NA	NA	NA	NA	NA	NA	NA	NA	NA	NA	NA	NA	C	NA	NA	NA	T	NA	NA	NA	NA	NA	NA	C	NA	T	NA	T	T	NA	NA	NA	NA	T
chr7A	20177973	A	G	NA	G	NA	NA	NA	NA	A	NA	A	NA	A	G	NA	NA	NA	NA	NA	NA	NA	NA	NA	NA	NA	NA	A	NA	NA	NA	A	NA	NA	NA	NA	NA	NA	A	NA	A	NA	A	A	NA	NA	NA	NA	A
chr7A	20178001	G	A	NA	A	NA	NA	NA	NA	G	NA	G	NA	G	A	NA	NA	NA	NA	NA	NA	NA	NA	A	NA	NA	NA	G	NA	NA	NA	G	NA	NA	NA	NA	NA	NA	G	NA	G	NA	G	G	NA	NA	NA	NA	G
chr7A	20178125	C	G	NA	T	NA	NA	NA	NA	G	NA	C	NA	C	G	NA	NA	NA	NA	NA	NA	NA	NA	T	NA	NA	NA	C	NA	NA	NA	G	NA	NA	NA	NA	NA	NA	C	NA	C	NA	C	C	NA	NA	NA	NA	C
chr7A	20178140	C	G	C	C	NA	NA	NA	NA	G	NA	C	NA	C	G	A	NA	NA	NA	NA	NA	C	NA	NA	NA	NA	NA	C	C	NA	NA	G	NA	NA	NA	NA	NA	NA	C	NA	C	NA	C	C	A	NA	C	C	C
chr7A	20178154	A	G	G	G	NA	NA	NA	NA	G	NA	A	NA	A	G	G	G	NA	G	NA	NA	G	G	NA	NA	NA	NA	A	G	NA	NA	G	NA	NA	NA	NA	NA	G	A/G	NA	A	NA	A	A	G	G	G	G	A
chr7A	20178182	C	A	C	C	NA	NA	NA	NA	A	NA	C	NA	C	A	C	NA	NA	C	NA	NA	C	T	NA	NA	NA	NA	C	C	NA	C	A	NA	NA	NA	NA	NA	C	C	NA	C	NA	C	C	C	C	C	C	C
chr7A	20178200	G	A	G	G	NA	NA	NA	NA	A	NA	G	NA	G	A	G	NA	NA	G	NA	NA	G	G	NA	NA	NA	NA	G	G	G	G	A	NA	NA	NA	NA	NA	G	G	NA	G	NA	G	G	G	G	G	G	G
chr7A	20178226	A	T	G	G	NA	NA	NA	NA	T	NA	A	NA	A	T	A	NA	NA	A	NA	NA	G	A	NA	NA	NA	NA	A	A	A	A	T	NA	NA	NA	NA	NA	A	A/G	NA	A	NA	A	A	A	A	G	G	A
chr7A	20178244	-	AGATA	-	-	-	-	AGATA	AGATA	T	-	AGATA	AGATA	AGATA	T	AGATA	AGATA	AGATA	AGATA	AGATA	AGATA	-	-	AGATA	-	AGATA	AGATA	AGATA	AGATA	-	AGATA	T	AGATA	-	AGATA	AGATA	AGATA	-	-	-	AGATA	AGATA	AGATA	-	-	AGATA	-	-	-
chr7A	20178279	G	A	G	G	NA	NA	NA	NA	G	NA	G	NA	G	A	G	NA	NA	G	NA	NA	G	C	NA	NA	NA	NA	G	G	G	G	G	NA	NA	NA	NA	NA	G	G	NA	G	NA	G	G	G	G	G	G	G
chr7A	20178297	T	G	T	T	NA	NA	NA	NA	T	NA	T	NA	T	T	G	G	G	G	NA	NA	T	T	NA	NA	NA	NA	T	NA	G	G	T	NA	NA	NA	NA	NA	G	T	NA	T	NA	T	T	G	G	T/G	T	T
chr7A	20178323	C	G	C	C	NA	NA	NA	NA	G	NA	C	NA	C	G	NA	NA	NA	NA	NA	NA	C	C	NA	NA	NA	NA	C	NA	NA	A	G	NA	NA	NA	NA	NA	NA	C	NA	C	NA	C	C	A	A	C	C	C
chr7A	20178343	C	T	NA	T	NA	NA	NA	NA	T	NA	C	NA	C	T	NA	NA	NA	NA	NA	NA	NA	NA	NA	NA	NA	NA	C	NA	NA	NA	T	NA	NA	NA	NA	NA	NA	C	NA	C	NA	C	C	NA	NA	NA	NA	C
chr7A	20178414	G	C	NA	NA	NA	C	NA	NA	G	NA	G	C	G	G	C	NA	NA	NA	C	NA	C	NA	NA	NA	NA	C	G	C	C	C	G	C	NA	C	C	NA	C	G	C	G	C	G	G	C	C	C	C	G
chr7A	20178458	T	G	NA	NA	NA	G	NA	NA	C	NA	T	G	T	T	G	NA	NA	NA	G	NA	G	NA	NA	NA	NA	G	T	G	G	G	C	G	NA	G	G	NA	G	T	G	T	G	T	T	G	G	G	G	T
chr7A	20178536	T	G	G	A	NA	NA	NA	NA	G	NA	T	G	T	G	G	G	NA	G	G	NA	G	G	A	NA	G	G	T	G	G	NA	G	G	NA	G	G	NA	G	T	G	T	G	T	T	NA	G	G	G	T
chr7A	20178569	T	-	-	-	NA	NA	NA	NA	C	NA	T	-	T	C	-	-	NA	-	NA	NA	-	-	-	NA	NA	-	-	-	-	NA	C	NA	NA	-	-	NA	-	-	-	-	-	T	T	NA	-	-	-	T
chr7A	20178653	G	TGCA	NA	G	NA	NA	NA	NA	TGCA	NA	G	NA	G	TGCA	NA	NA	NA	NA	NA	NA	NA	NA	G	NA	NA	NA	T	NA	NA	NA	TGCA	NA	NA	NA	NA	NA	NA	NA	NA	NA	NA	G	G	NA	NA	NA	NA	G
chr7A	20178690	T	CCTTCTCGATG	NA	A	NA	NA	NA	NA	CCTTCTCGATG	NA	T	NA	T	CCTTCTCGATG	NA	NA	NA	NA	NA	NA	NA	NA	A	NA	NA	NA	A	NA	NA	NA	CCTTCTCGATG	NA	NA	NA	NA	NA	NA	A	NA	A	NA	T	T	NA	NA	NA	NA	T
chr7A	20178714	T	CGATCT	NA	C	NA	NA	NA	NA	CGATCT	NA	T	NA	T	CGATCT	NA	NA	NA	NA	NA	T	NA	NA	C	NA	NA	NA	T	NA	NA	NA	CGATCT	NA	NA	NA	NA	NA	NA	T	NA	T	NA	T	T	NA	NA	NA	NA	T
chr7A	20178797	T	C	NA	T	T	T	NA	NA	T	T	T	NA	T	T	T	NA	NA	NA	NA	T	NA	T	T	NA	NA	NA	C	NA	NA	T	T	NA	T/C	NA	T/C	T	NA	C	T/C	C	T	T	T	T	T	T	T	T
chr7A	20178826	G	A	A	G	A	G/A	A	A	G	G/A	G	A	G	G	A	A	A	A	A	G/A	A	G/A	G	A	G/A	A	G	A	A	A	G	A	A	A	A	A	A	G	A	G	A	G	G	A	A	A	A	G
chr7A	20178865	A	T	A	A	A	A	A	A	T	A	A	A	A	T	A	A	A	A	A	A	A	A	A	A	A	A	G	A	A	A	T	A	A	A	A	A	A	G	A	G	A	A	A	A	A	A	A	A
chr7A	20178879	T	C	C	T	C	T/C	T/C	C	T	C	T	C	T	T	C	C	T/C	C	C	C	C	C	T	C	C	C	T	C	C	C	T	C	C	C	C	T/C	C	T	C	T	C	T	T	C	C	C	C	T
chr7A	20178884	A	T	A	A	A	A	A	A	C	A	A	A	A	T	A	A	A	A	A	A	A	A	A	A	A	A	A	A	A	A	C	A	A	A	A	A	A	A	A	A	A	A	A	A	A	A	A	A
chr7A	20178946	C	T	C	C	C	C	C	C	T	C	C	C	C	C	C	C	C	C	C	C	C	C	C	C	C	C	C	C	C	C	T	C	C	C	C	C	C	C	C	C	C	C	C	C	C	C	C	C
chr7A	20179009	G	C	G	G	G	G	G	G	T	G	G	G/T	G	T	G	G	G	G	G	G	G	G	G	G	G	G	G	G	G	G	T	G	G	G	G	G	G	G/T	G/T	G	G	G	G	G	G	G	G	G
chr7A	20179027	A	C	A	A	A	A	A	A	A	A	A	A	A	C	A	A	A	A	A	A	A	A	A	A	A	A	A	A	A	A	A	A	A	A	A	A	A	A/G	A	A	A	A	A	A	A	A	A	A
chr7A	20179152	T	C	T	T	T	T	T	T	C	T	T	T	T	T	T	T	T	T	T	T	T	T	T	T	T	T	T	T	T	T	C	T	T	T	T	T	T	T	T	C	T	T	T	T	T	T	T	T
chr7A	20179170	G	T	G	G	T	T	G	G	G	G	G	G	G	G	G	G	G	G	G	T	G	T	G	G	G	T	T	G	G	T	G	G	G	G	G	G	G	T	G	T	G	G	G	G	G	G	G	G
chr7A	20179279	C	T	C	C	C	C	C	C	T	C	C	C	C	T	C	C	C	C	C	C	C	C	C	C	C	C	C	C	C	C	T	C	C	C	C	C	C	C	C	C	C	C	C	C	C	C	C	C
chr7A	20179288	C	T	C	C	C	C	C	C	T	C	C	C	C	C	C	C	C	C	C	C	C	C	C	C	C	C	C	C	C	C	T	C	C	C	C	C	C	C	C	C	C	C	C	C	C	C	C	C
chr7A	20179336	G	C	G	G	A	A	G	G	C	G	G	G	G	C	G	G	G	G	G	A	G	A	G	G	G	A	G	G	G	A	C	G	G	G	G	G	G	G	G	G	G	G	G	G	G	G	G	G
chr7A	20179346	A	G	G	A	A	A	A	G	T	A	A	G	A	C	G	G	A	G	G	A	G	A	A	G	G	A	G	G	G	A	T	G	A	G	G	A	G	G	G	G	G	A	A	G	G	G	G	A
chr7A	20179396	G	A	G	G	G	G	G	G	AT	G	G	G	G	AT	G	G	G	G	G	G	G	G	G	G	G	G	A	G	G	G	AT	G	G	G	G	G	G	A	G	A	G	G	G	G	G	G	G	G
chr7A	20179411	G	T	T	G	G	G	G	T	T	G	G	T	G	A	T	T	G	T	T	G	T	G	G	T	T	G	G	T	T	G	T	T	G	T	T	G	T	G	T	G	T	G	G	T	T	T	T	G
chr7A	20179450	G	A	A	A	A	A	A	A	C	A	G	A	G	C	A	A	A	A	A	A	A	A	A	A	A	A	A	A	A	A	C	A	A	A	A	A	A	A	A	A	A	G	G	A	A	A	A	G
chr7A	20179483	A	G	A	A	T	T	A	A	A	A	A	A	A	G	A	A	A	A	A	T	A	T	A	A	A	T	A	A	A	T	A	A	A	A	A	A	A	A	A	A	A	A	A	A	A	A	A	A
chr7A	20179565	G	A	A	G	A	A	A	A	G	A	G	A	G	G	A	A	A	A	A	A	A	A	G/A	A	A	A	A	A	A	A	G	A	A	A	A	A	A	A	A	A	A	G	G	A	A	A	A	G
chr7A	20179597	G	T	G	G	G	G	G	G	T	G	G	G	G	T	G	G	G	G	G	G	G	G	G	G	G	G	G	G	G	G	T	G	G	G	G	G	G	G	G	G	G	G	G	G	G	G	G	G
chr7A	20179751	C	T	C	C	C	C	C	C	G	C	C	C	C	A	C	C	C	C	C	C	C	C	C	C	C	C	T	C	C	C	G	C	C	C	C	C	C	T	C	T	C	C	C	C	C	C	C	C
chr7A	20179889	A	T	A	A	A	A	T	A	G	T	A	A	A	C	A	A	T	A	A	A	A	A	A	A	A	A	A	A	A	A	G	A	T	A	A	T	A	NA	A	A	A	A	A	A	A	A	A	A
chr7A	20179916	T	AG	NA	T	T	T	T	T	AG	T	T	T	T	AG	T	T	T	T	T	T	T	T	T	T	T	T	T	T	T	T	AG	T	T	T	NA	NA	T	NA	T	T	T	T	T	T	NA	T	T	T
chr7A	20179920	T	-	NA	NA	T	T	NA	NA	-	NA	T	NA	T	-	T	NA	NA	NA	NA	T	G	T	NA	T	NA	T	NA	T/G	NA	T	NA	NA	NA	NA	NA	NA	T	NA	T	T	T	G	T	T	NA	T/G	T	T
chr7A	20179934	A	TGGT	NA	NA	A	A	NA	NA	TGGT	NA	A	NA	A	TGGT	A	NA	NA	NA	NA	A	NA	A	NA	T	NA	A	NA	NA	NA	A	NA	NA	NA	NA	NA	NA	A	NA	A	A	A	A	A	NA	NA	NA	A	A
chr7A	20180035	A	C	NA	G	A	A	G	NA	C	NA	A/G	A/G	A/G	T	A	NA	NA	NA	NA	A	NA	A/G	NA	NA	NA	A	NA	NA	NA	A	NA	NA	NA	NA	NA	NA	A	NA	NA	A	A/G	A	A	NA	A	NA	A	A/G
chr7A	20180062	A	G	NA	G	A	A	G	NA	T	NA	A/G	A/G	A/G	A	A	A	NA	NA	NA	A	NA	A/G	NA	NA	NA	A	NA	NA	NA	A	NA	NA	NA	NA	NA	NA	A/G	NA	NA	A	A/G	A	A	NA	A	NA	NA	A/G
chr7A	20180083	-	A	NA	NA	A	A	NA	NA	T	NA	-	-	-	A	-	-	NA	NA	NA	A	NA	-/A	NA	NA	NA	A	NA	NA	NA	A	NA	NA	NA	NA	NA	NA	-	NA	NA	-	-	-	-	NA	NA	NA	NA	-
chr7A	20180159	A	G	NA	NA	G	G	NA	NA	A	NA	A	G	NA	A	NA	G	NA	NA	NA	G	NA	NA	NA	NA	NA	G	NA	NA	NA	G	NA	NA	NA	NA	G	NA	NA	NA	NA	G	NA	A	A	NA	G	NA	NA	A
chr7A	20180320	C	A	NA	NA	NA	NA	NA	NA	C	NA	NA	NA	C	A	NA	NA	NA	NA	NA	NA	NA	NA	NA	NA	NA	NA	NA	NA	NA	NA	NA	NA	NA	NA	NA	NA	NA	NA	NA	NA	NA	NA	C	NA	NA	NA	T	C
chr7A	20180409	T	A	NA	NA	NA	NA	NA	NA	A	NA	T	NA	T	A	NA	NA	NA	NA	NA	NA	NA	NA	NA	NA	NA	NA	NA	NA	NA	NA	NA	NA	NA	NA	NA	NA	NA	NA	NA	G	NA	NA	T	NA	NA	NA	NA	T
chr7A	20180527	A	G	NA	NA	NA	NA	NA	NA	G	NA	A	NA	NA	G	NA	NA	NA	NA	NA	NA	NA	NA	NA	NA	NA	NA	NA	NA	NA	NA	NA	NA	NA	NA	NA	NA	NA	NA	NA	C	NA	NA	A	NA	NA	NA	NA	A
chr7A	20180737	T	C	NA	NA	NA	NA	NA	NA	C	NA	NA	NA	T	T	NA	NA	NA	NA	NA	NA	NA	NA	NA	NA	NA	NA	NA	NA	NA	NA	NA	NA	NA	NA	NA	NA	NA	NA	NA	T	NA	T	T	NA	NA	NA	NA	T
chr7A	20180765	G	A	NA	NA	NA	NA	NA	NA	A	NA	G	NA	G	A	NA	NA	NA	NA	NA	NA	NA	NA	NA	NA	NA	NA	NA	NA	NA	NA	NA	NA	NA	NA	NA	NA	NA	NA	NA	G	NA	G	G	NA	A	NA	NA	G
chr7A	20180840	A	TA	NA	NA	NA	NA	NA	NA	TA	NA	A	NA	NA	TA	NA	NA	NA	NA	NA	NA	NA	NA	NA	NA	NA	NA	NA	NA	NA	NA	NA	NA	NA	NA	NA	NA	NA	NA	NA	A	NA	A	A	NA	G	NA	NA	A
chr7A	20180888	C	T	NA	NA	NA	NA	NA	NA	T	NA	C	NA	NA	C	NA	NA	NA	NA	NA	NA	NA	NA	NA	NA	NA	NA	NA	NA	NA	NA	NA	NA	NA	NA	NA	NA	NA	NA	NA	C	NA	C	C	NA	C	NA	NA	C
chr7A	20180890	A	T	NA	T	NA	NA	NA	NA	A	NA	T	NA	T	A	NA	NA	NA	NA	NA	NA	NA	NA	T	NA	NA	NA	NA	NA	NA	NA	NA	NA	NA	NA	NA	NA	NA	NA	NA	A	NA	A	A	NA	A	NA	NA	A
chr7A	20180914	C	T	T	C	C	C	C	T	G	C	C	T	C	G	T	T	C	T	T	C	T	C	C	T	T	C	C	T	T	C	NA	T	C	T	T	C	T	C	T	C	T	C	C	T	T	T	T	C
chr7A	20180920	C	G	C	C	G	G	G	C	C	G	C	C	C	T	C	C	G	C	C	G	C	G	C	C	C	G	G	C	C	G	NA	C	G	C	C	G	C	G	C	G	C	C	C	C	C	C	C	C
chr7A	20181103	C	A	C	C	C	C	C	C	C	C	C	C	C	C	C	C	C	C	C	C	C	C	C	C	C	C	C	C	C	C	NA	C	C	C	C	C	C	C	C	C	C	C	C	C	C	C	C	C
chr7A	20181127	G	T	T	T	G	G	G	T	G	G	G	T	G	G	T	T	G	T	T	G	T	G	G/T	T	T	G	T	T	T	G	NA	T	G	T	T	G	T	T	T	G	T	G	G	T	T	T	T	G
chr7A	20181161	-	C	C	C	-	-	-	-/C	T	-	-	C	-	T	-	C	-	C	C	-	-	-	-	C	C	-	C	C	C	-	NA	C	-	C	C	-	C	C	C	-	-/C	-	-	C	C	C	C	-
chr7A	20181178	C	G	NA	NA	C	C	C	C	G	C	C	C	C	G	NA	NA	C	NA	C	C	NA	C	C	NA	NA	C	NA	NA	NA	C	NA	NA	C	NA	NA	C	C	NA	NA	T	C	C	C	C	NA	NA	C	C
chr7A	20181259	G	A	G	G	G	G	G	G	A	G	G	G	G	G	G	G	G	G	G	G	NA	G	G	G	G	G	NA	G	G	G	NA	G	G	G	G	G	G	NA	G	T	G	G	G	G	G	G	G	G
chr7A	20181306	G	C	C	C	G	G	G	G/C	A	G	G	C	G	A	C	C	G	C	C	G	C	G	G	C	C	G	NA	C	C	G	NA	C	G	C	C	G	C	NA	C	G	C	G	G	C	C	C	C	G
chr7A	20181324	-	A	-	-	A	-/A	-	-	-	-	-	-	-	-	-	-	-	-	-	A	-	A	-	-	-	A	NA	-	-	A	NA	-	-	-	-	-	-	NA	-	A	-	-	-	-	-	-	-	-
chr7A	20181345	C	G	C	C	T	C	C	C	G	C	C	C	C	G	C	C	C	C	C	T	C	T	C	C	C	T	C	C	C	T	NA	C	C	C	C	C	C	C	C	C	C	C	C	C	C	C	C	C
chr7A	20181421	C	T	T	C	C	C	C	T	T	C	C	T	C	T	T	T	C	T	T	C	T	C	C	T	T	C	C	T	T	C	NA	T	C	T	T	C	T	C	T	C	T	C	C	T	T	T	T	C
chr7A	20181425	C	T	T	T	T	C/T	T	T	C	T	C	T	C	C	T	T	T	T	T	T	T	T	T	T	T	T	T	T	T	T	NA	T	T	T	T	T	T	T	T	T	T	C	C	T	T	T	T	C
chr7A	20181448	C	A	C	C	C	C	C	C	T	C	C	C	C	A	C	C	C	C	C	C	C	C	C	C	C	C	G	C	C	C	NA	C	C	C	C	C	C	G	C	C	C	C	C	C	C	C	C	C
chr7A	20181514	A	G	A	A	A	A	A	A	T	A	A	A	A	G	A	A	A	A	A	A	A	A	A	A	A	A	A	A	A	A	NA	A	A	A	A	A	A	A	A	A	A	A	A	A	A	A	A	A
chr7A	20181554	G	C	C	C	C	C	C	C	C	C	G	C	G	C	C	C	C	C	C	C	C	C	C	C	C	C	C	C	C	C	NA	C	C	C	C	C	C	C	C	C	C	G	G	C	C	C	C	G
chr7A	20181588	T	G	T	C	T	T	T	T	G	T	T	T	T	G	T	T	T	T	T	T	T	T	T	T	T	T	T	T	T	T	NA	T	T	T	T	T	T	T	T	T	T	T	T	T	T	T	T	T
chr7A	20181599	A	G	G	A/G	A	A	A	G	A	A	A	G	A	A	G	G	A	G	G	A	G	A	A	G	G	A	A	G	G	A	NA	G	A	G	G	A	G	A	G	A	G	A	A	G	G	G	G	A
chr7A	20181663	G	T	G	NA	G	G	G	G	T	G	G	G	G	C	G	G	G	G	G	G	G	G	G	G	G	G	G	G	G	G	NA	G	G	G	G	G	G	G	G	T	G	G	G	G	G	G	G	G
chr7A	20181701	G	C	G	NA	A	G/A	G	G	C	G	G	G	G	C	G	G	G	G	G	A	G	A	G	G	G	A	G	G	G	A	NA	G	G	G	G	G	G	G	G	G	G	G	G	G	G	G	G	G
chr7A	20181720	A	G	G	NA	NA	A/G	A	G	T	A	A	G	A	C	G	G	A	G	G	G	G	NA	A	G	G	NA	A	G	G	G	NA	G	A	G	G	A	G	A	G	A	G	A	A	G	G	G	G	A
chr7A	20181723	C	A	A	NA	NA	C	C	A	G	C	C	A	C	G	A	A	C	A	A	NA	NA	NA	C	A	A	NA	C	A	A	NA	NA	A	C	A	A	C	A	C	A	C	A	C	C	A	A	A	A	C
chr7A	20182157	C	A	NA	NA	NA	NA	C	NA	C	C	C	NA	C	C	NA	NA	C	NA	NA	NA	NA	NA	C	NA	NA	NA	NA	NA	NA	NA	NA	NA	C	NA	NA	C	NA	NA	NA	NA	NA	C	C	NA	NA	NA	NA	C
chr7A	20182182	GGCGAGGCGCGGCCTGGCGGCGGCGGT	-	GGCGAGGCGCGGCCTGGCGGCGGCGGT	GGCGAGGCGCGGCCTGGCGGCGGCGGT	GGCGAGGCGCGGCCTGGCGGCGGCGGT	GGCGAGGCGCGGCCTGGCGGCGGCGGT	GGCGAGGCGCGGCCTGGCGGCGGCGGT	GGCGAGGCGCGGCCTGGCGGCGGCGGT	TA	GGCGAGGCGCGGCCTGGCGGCGGCGGT	GGCGAGGCGCGGCCTGGCGGCGGCGGT	GGCGAGGCGCGGCCTGGCGGCGGCGGT	GGCGAGGCGCGGCCTGGCGGCGGCGGT	-	GGCGAGGCGCGGCCTGGCGGCGGCGGT	GGCGAGGCGCGGCCTGGCGGCGGCGGT	GGCGAGGCGCGGCCTGGCGGCGGCGGT	GGCGAGGCGCGGCCTGGCGGCGGCGGT	GGCGAGGCGCGGCCTGGCGGCGGCGGT	GGCGAGGCGCGGCCTGGCGGCGGCGGT	GGCGAGGCGCGGCCTGGCGGCGGCGGT	GGCGAGGCGCGGCCTGGCGGCGGCGGT	GGCGAGGCGCGGCCTGGCGGCGGCGGT	GGCGAGGCGCGGCCTGGCGGCGGCGGT	GGCGAGGCGCGGCCTGGCGGCGGCGGT	GGCGAGGCGCGGCCTGGCGGCGGCGGT	GGCGAGGCGCGGCCTGGCGGCGGCGGT	GGCGAGGCGCGGCCTGGCGGCGGCGGT	GGCGAGGCGCGGCCTGGCGGCGGCGGT	GGCGAGGCGCGGCCTGGCGGCGGCGGT	NA	GGCGAGGCGCGGCCTGGCGGCGGCGGT	GGCGAGGCGCGGCCTGGCGGCGGCGGT	GGCGAGGCGCGGCCTGGCGGCGGCGGT	GGCGAGGCGCGGCCTGGCGGCGGCGGT	GGCGAGGCGCGGCCTGGCGGCGGCGGT	GGCGAGGCGCGGCCTGGCGGCGGCGGT	GGCGAGGCGCGGCCTGGCGGCGGCGGT	GGCGAGGCGCGGCCTGGCGGCGGCGGT	GGCGAGGCGCGGCCTGGCGGCGGCGGT	GGCGAGGCGCGGCCTGGCGGCGGCGGT	GGCGAGGCGCGGCCTGGCGGCGGCGGT	GGCGAGGCGCGGCCTGGCGGCGGCGGT	GGCGAGGCGCGGCCTGGCGGCGGCGGT	GGCGAGGCGCGGCCTGGCGGCGGCGGT	GGCGAGGCGCGGCCTGGCGGCGGCGGT	GGCGAGGCGCGGCCTGGCGGCGGCGGT	GGCGAGGCGCGGCCTGGCGGCGGCGGT
chr7A	20182209	GGCGAGCGAGGG	-	-	-	GGCGAGCGAGGG	GGCGAGCGAGGG	GGCGAGCGAGGG	-	G	GGCGAGCGAGGG	GGCGAGCGAGGG	-	GGCGAGCGAGGG	A	-	-	GGCGAGCGAGGG	-	-	GGCGAGCGAGGG	-	GGCGAGCGAGGG	-	-	-	GGCGAGCGAGGG	GGCGAGCGAGGG	-	-	GGCGAGCGAGGG	NA	-	GGCGAGCGAGGG	-	-	GGCGAGCGAGGG	-	GGCGAGCGAGGG	-	GGCGAGCGAGGG	-	GGCGAGCGAGGG	GGCGAGCGAGGG	-	-	-	-	GGCGAGCGAGGG
chr7A	20182242	G	C	NA	NA	NA	G/C	C	C	T	C	G	NA	G	T	NA	NA	C	NA	NA	C	NA	C	C	NA	NA	C	NA	NA	NA	C	NA	NA	C	NA	NA	C	NA	NA	NA	C	NA	G	G	NA	NA	NA	NA	G
chr7A	20182264	CCGTCGAGCAG	TAA	CCGTCGAGCAG	CCGTCGAGCAG	CCGTCGAGCAG	CCGTCGAGCAG	CCGTCGAGCAG	CCGTCGAGCAG	TAA	CCGTCGAGCAG	CCGTCGAGCAG	CCGTCGAGCAG	CCGTCGAGCAG	TAA	CCGTCGAGCAG	CCGTCGAGCAG	CCGTCGAGCAG	CCGTCGAGCAG	CCGTCGAGCAG	CCGTCGAGCAG	CCGTCGAGCAG	CCGTCGAGCAG	CCGTCGAGCAG	CCGTCGAGCAG	CCGTCGAGCAG	CCGTCGAGCAG	-	CCGTCGAGCAG	CCGTCGAGCAG	CCGTCGAGCAG	NA	CCGTCGAGCAG	CCGTCGAGCAG	CCGTCGAGCAG	CCGTCGAGCAG	CCGTCGAGCAG	CCGTCGAGCAG	-	CCGTCGAGCAG	CCGTCGAGCAG	CCGTCGAGCAG	CCGTCGAGCAG	CCGTCGAGCAG	CCGTCGAGCAG	CCGTCGAGCAG	CCGTCGAGCAG	CCGTCGAGCAG	CCGTCGAGCAG
chr7A	20182274	G	C	G	G	G	G	G	G	C	G	G	G	G	T	G	G	G	G	G	G	NA	G	G	G	G	G	NA	G	G	G	NA	G	G	G	NA	G	G	NA	NA	G	G	G	G	NA	NA	NA	G	G
chr7A	20182312	-	A	-	G	-	-	-	-	A	-	-	-	-	A	-	-	-	-	-	-	NA	-	-	-	-	-	-	-	-	-	NA	-	-	-	-	-	-	-	NA	-	-	-	-	NA	-	NA	-	-
chr7A	20182316	-	A	A	NA	-	-	-	A	A	-	-	A	-	A	A	A	-	A	A	-	NA	-	-	A	A	-	-	A	A	-	NA	A	-	A	A	-	A	-	NA	-	A	-	-	A	A	NA	-/A	-
chr7A	20182319	G	T	G	G	G	G	G	G	T	G	G	G	G	T	G	G	G	G	G	G	NA	G	G	G	G	G	G	G	G	G	NA	G	G	G	G	G	G	G	NA	G	G	G	G	G	G	NA	G	G
chr7A	20182351	GGGCGCCGCGCGGGGA	-	GGGCGCCGCGCGGGGA	GGGCGCCGCGCGGGGA	GGGCGCCGCGCGGGGA	GGGCGCCGCGCGGGGA	GGGCGCCGCGCGGGGA	GGGCGCCGCGCGGGGA	A	GGGCGCCGCGCGGGGA	GGGCGCCGCGCGGGGA	GGGCGCCGCGCGGGGA	GGGCGCCGCGCGGGGA	G	GGGCGCCGCGCGGGGA	GGGCGCCGCGCGGGGA	GGGCGCCGCGCGGGGA	GGGCGCCGCGCGGGGA	GGGCGCCGCGCGGGGA	GGGCGCCGCGCGGGGA	GGGCGCCGCGCGGGGA	GGGCGCCGCGCGGGGA	GGGCGCCGCGCGGGGA	GGGCGCCGCGCGGGGA	GGGCGCCGCGCGGGGA	GGGCGCCGCGCGGGGA	GGGCGCCGCGCGGGGA	GGGCGCCGCGCGGGGA	GGGCGCCGCGCGGGGA	GGGCGCCGCGCGGGGA	NA	GGGCGCCGCGCGGGGA	GGGCGCCGCGCGGGGA	GGGCGCCGCGCGGGGA	GGGCGCCGCGCGGGGA	GGGCGCCGCGCGGGGA	GGGCGCCGCGCGGGGA	GGGCGCCGCGCGGGGA	GGGCGCCGCGCGGGGA	GGGCGCCGCGCGGGGA	GGGCGCCGCGCGGGGA	GGGCGCCGCGCGGGGA	GGGCGCCGCGCGGGGA	GGGCGCCGCGCGGGGA	GGGCGCCGCGCGGGGA	GGGCGCCGCGCGGGGA	GGGCGCCGCGCGGGGA	GGGCGCCGCGCGGGGA
chr7A	20182365	G	A	G	G	G	G	G	G	A	G	G	G	G	A	G	G	G	G	G	G	NA	G	G	G	G	G	G	G	G	G	NA	G	G	G	G	G	G	G	NA	G	G	G	G	G	G	G	G	G
chr7A	20182387	G	C	C	C	G	G	G	C	G	G	G	C	G	G	C	C	G	C	C	G	NA	G	G	C	C	G	G	C	C	G	NA	C	G	C	C	G	C	G	C	G	C	G	G	C	C	C	C	G
chr7A	20182436	C	G	G	G	G	C/G	G	G	A	G	C	G	C	A	G	G	G	G	NA	G	NA	G	G	NA	G	G	G	G	G	G	NA	NA	G	G	G	G	G	G	G	C	G	C	C	G	G	G	G	C
chr7A	20182488	-	TCGCCGCGCGCTATCCCCTG	TCGCCGCGCGCTATCCCCTG	TCGCCGCGCGCTATCCCCTG	-	-	-	TCGCCGCGCGCTATCCCCTG	A	-	-	TCGCCGCGCGCTATCCCCTG	-	T	TCGCCGCGCGCTATCCCCTG	TCGCCGCGCGCTATCCCCTG	-	TCGCCGCGCGCTATCCCCTG	TCGCCGCGCGCTATCCCCTG	-	TCGCCGCGCGCTATCCCCTG	-	TCGCCGCGCGCTATCCCCTG	TCGCCGCGCGCTATCCCCTG	TCGCCGCGCGCTATCCCCTG	-	-	TCGCCGCGCGCTATCCCCTG	TCGCCGCGCGCTATCCCCTG	-	NA	TCGCCGCGCGCTATCCCCTG	-	TCGCCGCGCGCTATCCCCTG	TCGCCGCGCGCTATCCCCTG	-	TCGCCGCGCGCTATCCCCTG	-	TCGCCGCGCGCTATCCCCTG	-	TCGCCGCGCGCTATCCCCTG	-	-	TCGCCGCGCGCTATCCCCTG	TCGCCGCGCGCTATCCCCTG	TCGCCGCGCGCTATCCCCTG	TCGCCGCGCGCTATCCCCTG	-
chr7A	20182509	G	C	NA	NA	NA	G	NA	NA	G	G	G	NA	G	G	NA	NA	NA	NA	NA	NA	NA	NA	NA	NA	NA	NA	G	NA	NA	NA	NA	NA	NA	NA	NA	NA	NA	G	NA	G	NA	G	G	NA	NA	NA	NA	G
chr7A	20182513	G	C	NA	NA	NA	G	NA	NA	C	G	G	NA	G	C	NA	NA	NA	NA	NA	NA	NA	NA	NA	NA	NA	NA	G	NA	NA	NA	NA	NA	NA	NA	NA	NA	NA	G	NA	C	NA	G	G	NA	NA	NA	NA	G
chr7A	20182530	CG	-	-	-	CG	CG	CG	-	A	CG	CG	-	CG	A	-	-	CG	-	-	CG	-	CG	-	-	-	CG	CG	-	-	CG	NA	-	CG	-	-	CG	-	CG	-	CG	-	CG	CG	-	-	-	-	CG
chr7A	20182532	-	C	-	-	TCT	TCT	-	-	T	-	-	-	-	C	-	-	-	-	-	TCT	-	TCT	-	-	-	TCT	-	-	-	TCT	NA	-	-	-	-	-	-	-	-	-	-	-	-	-	-	-	-	-
chr7A	20182545	A	G	NA	NA	NA	A	NA	NA	A	A	A	NA	A	A	NA	A	NA	NA	NA	NA	NA	NA	NA	NA	NA	NA	G	NA	NA	NA	NA	NA	NA	NA	NA	NA	NA	G	NA	G	NA	A	A	NA	NA	NA	NA	A
chr7A	20182581	T	C	NA	NA	NA	T	NA	NA	C	T	T	NA	T	T	NA	T	NA	NA	NA	NA	NA	NA	NA	NA	NA	NA	NA	NA	NA	NA	NA	NA	NA	NA	NA	NA	NA	NA	NA	T	NA	T	T	NA	NA	NA	T	T
chr7A	20182595	-	GACAAG	NA	NA	NA	-	GACAAG	NA	T	GACAAG	-	NA	-	C	NA	-	GACAAG	NA	NA	NA	NA	NA	NA	NA	NA	NA	GACAAG	NA	NA	NA	NA	NA	GACAAG	NA	NA	GACAAG	NA	GACAAG	NA	-	GACAAG	-	-	NA	NA	NA	NA	-
chr7A	20182611	A	T	NA	NA	NA	A	NA	NA	T	A	A	NA	A	T	NA	A	NA	NA	NA	A/T	NA	A/T	NA	NA	NA	NA	NA	NA	NA	T	NA	NA	NA	NA	NA	NA	NA	NA	NA	A	NA	A	A	NA	NA	NA	NA	A
chr7A	20182646	G	A	NA	NA	G	G	NA	NA	NA	G	G	NA	G	G	NA	NA	NA	NA	NA	G	NA	G	NA	NA	NA	G	NA	NA	NA	G	NA	NA	NA	NA	NA	NA	NA	NA	NA	A	NA	G	G	NA	NA	NA	NA	G
chr7A	20182657	A	T	NA	NA	A	A	NA	NA	T	A	A	NA	A	T	NA	NA	NA	NA	NA	A	NA	A	NA	NA	NA	A	NA	NA	NA	A	NA	NA	NA	NA	NA	NA	NA	NA	NA	A	NA	A	A	NA	NA	NA	NA	A
chr7A	20182689	G	C	NA	NA	G	G	NA	NA	T	NA	G	NA	G	C	NA	NA	NA	NA	NA	G	NA	G	NA	NA	NA	G	NA	NA	NA	G	NA	NA	NA	NA	NA	NA	NA	NA	NA	A	NA	G	G	NA	NA	NA	NA	G
chr7A	20182697	G	T	NA	NA	G	G	NA	NA	T	NA	G	NA	G	T	NA	NA	NA	NA	NA	G	NA	G	NA	NA	NA	G	NA	NA	NA	G	NA	NA	NA	NA	NA	NA	NA	NA	NA	C	NA	G	G	NA	NA	NA	NA	G
chr7A	20182705	C	-	NA	NA	C	C	T	NA	-	T	C	NA	C	-	NA	NA	T	NA	NA	C	NA	C	NA	NA	NA	C	NA	NA	NA	C	NA	NA	T	NA	NA	T	NA	NA	NA	C	NA	C	C	NA	NA	NA	NA	C
chr7A	20182722	G	A	NA	NA	A	A	A	G/A	T	A	G	NA	G	T	NA	NA	A	NA	NA	A	NA	A	A	NA	NA	A	NA	NA	NA	A	NA	NA	A	NA	NA	A	NA	NA	NA	A	NA	G	G	NA	NA	NA	NA	G
chr7A	20182743	A	G	NA	NA	A	A	A	A	A	A	A	NA	A	A	NA	NA	A	NA	NA	A	NA	A	A	NA	NA	A	NA	NA	NA	A	NA	NA	A	NA	NA	A	NA	NA	NA	A	NA	A	A	NA	NA	NA	NA	A
chr7A	20182754	C	A	NA	NA	C	C	C	C	C	C	C	NA	C	C	NA	NA	C	NA	NA	C	NA	C	C	NA	NA	C	NA	NA	NA	C	NA	NA	C	NA	NA	C	NA	NA	NA	C	NA	C	C	NA	NA	NA	NA	C
chr7A	20182867	A	-	NA	NA	NA	A	A	NA	A	A	A	NA	A	G	NA	NA	A	NA	NA	NA	NA	NA	A	NA	NA	NA	NA	NA	NA	NA	NA	NA	A	NA	NA	A	NA	NA	NA	A	NA	A	A	NA	NA	NA	A	A
chr7A	20182900	A	C	NA	NA	NA	A	NA	NA	C	A/G	A	NA	A	G	NA	NA	NA	NA	NA	NA	NA	NA	NA	NA	NA	NA	NA	NA	NA	NA	NA	NA	G	NA	NA	NA	NA	NA	NA	A	NA	A	A	NA	NA	NA	A	A
chr7A	20183007	T	G	NA	NA	NA	T	NA	NA	G	NA	A	NA	A	G	NA	NA	NA	NA	NA	NA	NA	NA	NA	NA	NA	NA	NA	NA	NA	NA	NA	NA	NA	NA	NA	NA	NA	NA	NA	NA	NA	NA	T	NA	NA	NA	NA	T
chr7A	20183012	AG	-	-	NA	NA	AG	AG	-	A/G	AG	AG	-	AG	G	NA	-	AG	-	-	NA	-	NA	NA	-	-	NA	NA	-	-	NA	NA	-	AG	-	-	AG	-	NA	-	AG	-	AG	AG	-	-	-	-	AG
chr7A	20183046	-	A	NA	NA	NA	-	NA	NA	A	NA	-	NA	-	A	NA	NA	NA	NA	NA	NA	NA	NA	NA	NA	NA	NA	NA	NA	NA	NA	NA	NA	NA	NA	NA	NA	NA	NA	NA	NA	NA	-	-	NA	NA	NA	NA	-
chr7A	20183078	AC	-	AC	-	NA	AC	-	AC	A	-	AC	AC	AC	A	AC	AC	-	AC	AC	-	AC	NA	-	AC	AC	NA	NA	AC	AC	NA	NA	AC	-	AC	AC	-	AC	NA	AC	AC	AC	AC	AC	AC	AC	AC	AC	AC
chr7A	20183121	G	A	G	NA	NA	G	A	G	C	A	G	G	G	C	G/A	G	A	G	G	NA	NA	NA	A	G	NA	NA	NA	G	G	NA	NA	G	A	G	G	A	G	NA	G	NA	G	G	G	G	G	G	G	G
chr7A	20183125	G	A	G	NA	NA	G	A	G	G	A	G	G	G	T	G	G	A	G	G	NA	NA	NA	A	G	G	NA	NA	G	G	NA	NA	G	A	G	G	A	G	NA	G	NA	G	G	G	G	G	G	G	G
chr7A	20183129	-	C	-	GTC	NA	-	-	-	C/G	-	-	-	-	C	-	-	-	-	-	NA	-	NA	GTC	-	-	NA	NA	-	-	-	NA	-	-	-	-	-	-	NA	-	-	-	-	-	-	-	-	-	-
chr7A	20183176	G	C	G	NA	NA	G	G	G	C	G	C	G	C	C	G	G	G	G	G	NA	NA	NA	G	G	G	NA	NA	G	G	NA	NA	G	G	G	G	G	G	NA	G	NA	G	C	G	G	G	G	G	G
chr7A	20183192	-	C	-	NA	NA	-	-	-	C	-	T	-	T	C	-	-	-	-	-	NA	NA	NA	-	-	-	NA	NA	-	-	NA	NA	-	-	-	-	-	-	NA	-	NA	-	T	-	-	-	-	-	-
chr7A	20183235	C	T	T	NA	NA	C	C	T	G	C	C	T	C	G	T	T	C	T	T	NA	NA	NA	C	T	T	NA	NA	T	T	NA	NA	T	C	T	T	C	T	NA	T	NA	T	C	C	T	T	T	T	C
chr7A	20183331	T	G	NA	NA	NA	NA	G	NA	T/G	G	T	NA	T	T	NA	NA	G	NA	NA	NA	NA	NA	NA	NA	NA	NA	NA	NA	NA	NA	NA	NA	G	NA	NA	G	NA	NA	NA	NA	NA	T	T	NA	NA	NA	NA	T
chr7A	20183345	-	G	NA	NA	NA	NA	A	NA	G	A	NA	NA	NA	G	NA	NA	A	NA	NA	NA	NA	NA	A	NA	NA	NA	NA	NA	NA	NA	NA	NA	A	NA	NA	NA	NA	NA	NA	NA	NA	NA	-	NA	NA	NA	NA	NA
chr7A	20183387	T	A	NA	NA	NA	NA	C	NA	A	C	NA	NA	NA	A	NA	NA	C	NA	NA	NA	NA	NA	C	NA	NA	NA	NA	NA	NA	NA	NA	NA	C	NA	NA	NA	NA	NA	NA	NA	NA	NA	T	NA	NA	NA	NA	NA
chr7A	35763397	T	G	T	G	T	T	T	T	G	T	T	T	T	C	T	T	T	T	T	T	T	T	T	T	T	T	T	T	T	T	NA	T	T	T	T	T	T	T	T	T	T	T	G	G	T	G	G	T
chr7A	35763406	G	A	G	G	G	G	G	G	A	G	G	G	G	G	G	G	G	A	A	G	G	G	G	G	G	G	G	G	G	G	NA	G	A	G	G	G	G	G	G	G	G	G	G	G	G	G	G	G
chr7A	35763456	A	G	A	A	G	G	A	A	NA	A	A	A	G	AACTATAACAGGAACA	A	A	A	A	A	G	G	G	G	A	A	A	G	A	G	G	NA	A	A	G	G	A	A	G	G	G	A	A	A	A	A	A	A	A
chr7A	35763490	C	T	C	T	T	T	C	C	NA	T	T	C	T	T/C	C	T	C	T	T	T	T	T	T	T	T	C	T	C	T	T	NA	T	T	T	T	C	C	T	T	T	C	C	T	T	T	T	T	T
chr7A	35763497	ATTTTTT	G	ATTTTTT	ATTTTTT	ATTTTTT	ATTTTTT	ATTTTTT	ATTTTTT	NA	ATTTTTT	ATTTTTT	ATTTTTT	ATTTTTT	G/A	ATTTTTT	ATTTTTT	ATTTTTT	ATTTTTT	ATTTTTT	ATTTTTT	ATTTTTT	ATTTTTT	ATTTTTT	ATTTTTT	ATTTTTT	ATTTTTT/-	ATTTTTT	ATTTTTT	ATTTTTT	ATTTTTT	NA	ATTTTTT	ATTTTTT	ATTTTTT	ATTTTTT	ATTTTTT	ATTTTTT	ATTTTTT	ATTTTTT	ATTTTTT	ATTTTTT	ATTTTTT	ATTTTTT	ATTTTTT	ATTTTTT	ATTTTTT	ATTTTTT	ATTTTTT
chr7A	35763574	G	A	G	A	A	A	G	G	NA	A	A	G	A	G	G	A	G	A	A	A	A	A	A	A	A	G	A	G	A	A	NA	A	A	A	A	G	G	A	A	A	G	G	A	A	A	A	A	A
chr7A	35763603	TTCTTG	A	TTCTTG	TTCTTG	TTCTTG	TTCTTG	TTCTTG	TTCTTG	NA	TTCTTG	TTCTTG	TTCTTG	TTCTTG	A/C	TTCTTG	TTCTTG	TTCTTG	TTCTTG	TTCTTG	TTCTTG	TTCTTG	TTCTTG	TTCTTG	TTCTTG	TTCTTG	TTCTTG/-	TTCTTG	TTCTTG	TTCTTG	TTCTTG	NA	TTCTTG	TTCTTG	TTCTTG	TTCTTG	TTCTTG	TTCTTG	TTCTTG	TTCTTG	TTCTTG	TTCTTG	TTCTTG	TTCTTG	TTCTTG	TTCTTG	TTCTTG	TTCTTG	TTCTTG
chr7A	35763655	-	T	-	T	-	-	-	-	T	T	-	-	-	T/C	-	-	-	-	-	-	-	-	-	-	-	-	-	-	-	-	NA	-	-	-	-	-	-	-	-	-	-	-	T	T	-	T	T	-
chr7A	35763753	TA	G	TA	TA	TA	TA	TA	TA	G	TA	TA	TA	TA	G	TA	TA	TA	TA	TA	TA	TA	TA	TA	TA	TA	-	TA	TA	TA	TA	NA	TA	TA	TA	TA	TA	TA	TA	TA	TA	TA	TA	TA	TA	TA	TA	TA	TA
chr7A	35763762	TTG	C	TTG	TTG	TTG	TTG	TTG	TTG	C/A	TTG	TTG	TTG	TTG	C/T	TTG	TTG	TTG	TTG	TTG	TTG	TTG	TTG	TTG	TTG	TTG	-	TTG	TTG	TTG	TTG	NA	TTG	TTG	TTG	TTG	TTG	TTG	TTG	TTG	TTG	TTG	TTG	TTG	TTG	TTG	TTG	TTG	TTG
chr7A	35763819	T	AACTCAA	T	T	T	T	T	T	AACTCAA	T	T	T	T	AACTCAA	T	T	T	T	T	T	T	T	T	T	T	T	T	T	T	T	NA	T	T	T	T	T	T	T	T	T	T	T	T	T	T	T	T	T
chr7A	35763857	C	T	C	C	C	C	C	C	T	C	C	C	C	C	C	C	C	T	T	C	C	C	C	C	C	C	C	C	C	C	NA	C	T	C	C	C	C	C	C	C	C	C	C	C	C	C	C	C
chr7A	35763927	-	T	-	-	-	-	-	-	CATACAAGACA	T	T	-	-	CATACAAGACA	-	T	-	-	-	-	-	-	-	T	T	NA	-	-	-	-	NA	T	-	-	-	-	-	-	-	-	-	-	-	-	T	-	-	T
chr7A	35763976	C	ACATAAGTGACAGTGTTATTTATCTATTA	C	C	C	C	C	C	ACATAAGTGACAGTGTTATTTATCTATTA/-	C	C	C	C	ACATAAGTGACAGTGTTATTTATCTATTA	C	C	C	C	C	C	C	C	C	C	C	NA	C	C	C	C	NA	C	C	C	C	C	C	C	C	C	C	C	C	C	C	C	C	C
chr7A	35763983	T	-	T	C	T	T	T	T	-	T	T	T	T	-/ACATAACT	T	T	T	T	T	T	T	T	T	T	T	NA	T	T	T	T	NA	T	T	T	T	T	T	T	T	T	T	T	C	C	T	C	C	T
chr7A	35764043	-	A	-	-	-	-	-	-	A	-	-	-	-	A	-	-	-	-	-	-	-	-	-	-	-	TACCG	-	-	-	-	NA	-	-	-	-	-	-	-	-	-	-	-	-	-	-	-	-	-
chr7A	35764057	CA	C	CA	CA	CA	CA	CA	CA	C	CA	CA	CA	CA	C	CA	CA	CA	CA	CA	CA	CA	CA	CA	CA	CA	-	CA	CA	CA	CA	NA	CA	CA	CA	CA	CA	CA	CA	CA	CA	CA	CA	CA	CA	CA	CA	CA	CA
chr7A	35764069	T	G	T	C	T	T	T	T	G	T	T	T	T	G/A	T	T	T	T	T	T	T	T	T	T	T	NA	T	T	T	T	NA	T	T	T	T	T	T	T	T	T	T	T	C	C	T	C	C	T
chr7A	35764135	CACACG	C	CACACG	CACACG	CACACG	CACACG	CACACG	CACACG	C	CACACG	CACACG	CACACG	CACACG	C/T	CACACG	CACACG	CACACG	CACACG	CACACG	CACACG	CACACG	CACACG	CACACG	CACACG	CACACG	-	CACACG	CACACG	CACACG	CACACG	NA	CACACG	CACACG	CACACG	CACACG	CACACG	CACACG	CACACG	CACACG	CACACG	CACACG	CACACG	CACACG	CACACG	CACACG	CACACG	CACACG	CACACG
chr7A	35764195	A	C	G	A	A	A	A	A	C	A	A	A	A	C/A	A	A	G	A	A	A	A	A	A	A	A	NA	A	G	A	A	NA	A	A	A	A	A	A	A	A	A	A	A	A	A	A	A	A	A
chr7A	35764201	CTATACTACCGTGTAACA	-	CTATACTACCGTGTAACA	CTATACTACCGTGTAACA	CTATACTACCGTGTAACA	CTATACTACCGTGTAACA	CTATACTACCGTGTAACA	CTATACTACCGTGTAACA	A	-	-	CTATACTACCGTGTAACA	CTATACTACCGTGTAACA	G	CTATACTACCGTGTAACA	-	CTATACTACCGTGTAACA	CTATACTACCGTGTAACA	CTATACTACCGTGTAACA	CTATACTACCGTGTAACA	CTATACTACCGTGTAACA	CTATACTACCGTGTAACA	CTATACTACCGTGTAACA	-	-	CTATACTACCGTGTAACA	CTATACTACCGTGTAACA	CTATACTACCGTGTAACA	CTATACTACCGTGTAACA	CTATACTACCGTGTAACA	NA	-	CTATACTACCGTGTAACA	CTATACTACCGTGTAACA	CTATACTACCGTGTAACA	CTATACTACCGTGTAACA	CTATACTACCGTGTAACA	CTATACTACCGTGTAACA	CTATACTACCGTGTAACA	CTATACTACCGTGTAACA	CTATACTACCGTGTAACA	CTATACTACCGTGTAACA	CTATACTACCGTGTAACA	CTATACTACCGTGTAACA	-	CTATACTACCGTGTAACA	CTATACTACCGTGTAACA	-
chr7A	35764218	A	T	A	A	A	A	A	A	T	G	NA	A	A	T	A	NA	A	A	A	A	A	A	A	G	NA	NA	A	A	A	A	NA	A	A	A	A	A	A	A	A	A	A	A	A	A	A/G	A	A	NA
chr7A	35764297	-	G	-	-	-	-	-	-	G	-	-	-	-	G	-	-	-	-	-	-	-	-	-	-	-	TATA	-	-	-	-	NA	-	-	-	-	-	-	-	-	-	-	-	-	-	-	-	-	-
chr7A	35764325	G	A	G	A	A	A	G	G	T/C	A	A	G	A	T	G	A	G	A	A	A	A	A	A	A	A	G	A	G	A	A	NA	A	A	A	A	G	G	A	A	A	G	G	A	A	A	A	A	A
chr7A	35764432	T	C	T	T	T	T	T	T	G	C	C	T	T	G/A	T	C	T	T	T	T	T	T	T	C	C	T	T	T	T	T	NA	C	T	T	T	T	T	T	T	T	T	T	T	T	C	T	T	C
chr7A	35764472	C	T	C	C	T	T	C	C	A/C	T	T	C	T	A	C	T	C	C	C	T	T	T	T	T	T	C	T	C	T	T	NA	T	C	T	T	C	C	T	T	T	C	C	C	C	T	C	C	T
chr7A	35764558	-	C	-	GAACG	-	-	-	-	C	-	-	-	-	C	-	-	-	-	-	-	-	-	-	-	-	-	-	-	-	-	NA	-	-	-	-	-	-	-	-	-	-	-	GAACG	GAACG	-	GAACG	GAACG	-
chr7A	35764772	G	A	G	G	G	G	G	G	C	G	G	G	G	C/T	G	G	G	G	G	G	G	G	G	G	G	G	G	G	G	G	NA	G	G	G	G	G	G	G	G	G	G	G	G	G	G	G	G	G
chr7A	35764975	-	GCACCCACCCACGCAC	-	-	GCACCCACCCACGCAC	GCACCCACCCACGCAC	-	-	C	-	-	-	-	C	-	-	-	GCACCCACCCACGCAC	GCACCCACCCACGCAC	-	GCACCCACCCACGCAC	-	-	-	-	-	-	-	-	-	NA	-	GCACCCACCCACGCAC	-	-	-	-	-	GCACCCACCCACGCAC	-	-	-	-	-	-	-	-	-
chr7A	35764991	G	T	G	C	NA	NA	G	G	T	G	G	G	G	T/G	G	G	G	NA	NA	G	NA	NA	G	G	G	G	NA	G	NA	G	NA	G	NA	NA	NA	G	G	NA	NA	NA	G	G	C	G/C	G	G/C	C	G
chr7A	35765017	A	G	A	A/G	NA	A/G	A	A	C	G	G	A	G	C	A	G	A	NA	NA	G	NA	NA	A/G	G	G	A	NA	A	NA	G	NA	G	NA	NA	NA	A	A	NA	G	NA	A	A	G	G	G	G	G	G
chr7A	35765045	C	A	C	C	NA	NA	C	C	G	C	C	C	T	A/G	C	C	C	NA	NA	T	NA	NA	C/T	C	C	C	NA	C	NA	T	NA	C	NA	NA	NA	C	C	NA	NA	NA	C	C	C	C	C	C	C	C
chr7A	35765052	G	T	G	G	NA	NA	G	G	C	G	G	G	G	A/C	G	G	G	NA	NA	G	NA	NA	G	G	G	G	NA	G	NA	G	NA	G	NA	NA	NA	G	G	NA	NA	NA	G	G	G	G	G	G	G	G
chr7A	35765056	G	A	G	A	NA	NA	G	G	G	G	G	G	G	G	G	G	G	NA	NA	G	NA	NA	G	G	G	G	NA	G	NA	G	NA	G	NA	NA	NA	G	G	NA	NA	NA	G	G	A	A	G	A	A	G
chr7A	35765064	G	A	G	G	NA	NA	G	G	G	G	G	G	G	G	G	G	G	NA	NA	G	NA	NA	G	G	G	G	NA	G	NA	G	NA	G	NA	NA	NA	G	G	NA	A	NA	G	G	G	G	G	G	G	G
chr7A	35765066	T	G	T	T	NA	NA	T	T	T	G	G	T	T	T	T	G	T	NA	NA	T	NA	NA	T	G	G	T	NA	T	NA	T	NA	G	NA	NA	NA	T	T	NA	NA	NA	T	T	T	T	G	T	T	G
chr7A	35765130	C	T	C	T	NA	NA	C	C	C	NA	NA	C	T	C	C	NA	C	NA	NA	NA	NA	NA	C	NA	NA	C	NA	C	NA	NA	NA	NA	NA	NA	NA	C	C	NA	C	NA	C	C	T	T	NA	T	T	NA
chr7A	35765146	G	A	G	G	NA	NA	G	G	A	NA	NA	G	G	A	G	NA	G	NA	NA	NA	NA	NA	G	NA	NA	G	NA	G	NA	NA	NA	NA	NA	NA	NA	G	G	NA	NA	NA	G	G	G	G	NA	G	G	NA
chr7A	35765185	T	C	T	C	NA	NA	T	T	C	NA	NA	T	C	C	T	NA	T	NA	NA	NA	NA	NA	T	NA	NA	T	NA	T	NA	NA	NA	NA	NA	NA	NA	T	T	NA	NA	NA	T	T	C	C	NA	C	C	NA
chr7A	35765211	-	CCGTAGCGTGGCGGTC	-	-	CCGTAGCGTGGCGGTC	CCGTAGCGTGGCGGTC	-	-	T	CCGTAGCGTGGCGGTC	CCGTAGCGTGGCGGTC	-	CCGTAGCGTGGCGGTC	T	-	CCGTAGCGTGGCGGTC	-	CCGTAGCGTGGCGGTC	CCGTAGCGTGGCGGTC	CCGTAGCGTGGCGGTC	CCGTAGCGTGGCGGTC	CCGTAGCGTGGCGGTC	CCGTAGCGTGGCGGTC	CCGTAGCGTGGCGGTC	CCGTAGCGTGGCGGTC	-	CCGTAGCGTGGCGGTC	-	CCGTAGCGTGGCGGTC	CCGTAGCGTGGCGGTC	NA	CCGTAGCGTGGCGGTC	CCGTAGCGTGGCGGTC	CCGTAGCGTGGCGGTC	CCGTAGCGTGGCGGTC	-	-	CCGTAGCGTGGCGGTC	CCGTAGCGTGGCGGTC	CCGTAGCGTGGCGGTC	-	-	-	-	CCGTAGCGTGGCGGTC	-	-	CCGTAGCGTGGCGGTC
chr7A	35765242	GCGT	C	GCGT	GCGT	GCGT	GCGT	GCGT	GCGT	C	GCGT	GCGT	GCGT	GCGT	C	GCGT	GCGT	GCGT	GCGT	GCGT	GCGT	GCGT	GCGT	GCGT	GCGT	GCGT	GCGT	GCGT	GCGT	GCGT	GCGT	NA	GCGT	GCGT	GCGT	GCGT	GCGT	GCGT	GCGT	GCGT	GCGT	GCGT	GCGT	GCGT	GCGT	GCGT	GCGT	GCGT	GCGT
chr7A	35765260	GGAGC	-	GGAGC	GGAGC	-	-	GGAGC	GGAGC	G	-	-	GGAGC	-	A	GGAGC	-	GGAGC	-	-	-	-	-	-	-	-	GGAGC	-	GGAGC	-	-	NA	-	-	-	-	GGAGC	GGAGC	-	-	-	GGAGC	GGAGC	GGAGC	GGAGC	-	GGAGC	GGAGC	-
chr7A	35765262	A	T	A	A	NA	NA	A	A	T	NA	NA	A	A	T	A	NA	A	NA	NA	NA	NA	NA	A	NA	NA	A	NA	A	NA	NA	NA	NA	NA	NA	NA	A	A	NA	A/C	NA	A	A	A	A	A/C	A	A	C
chr7A	35765264	C	A	C	C	C/A	C/A	C	C	G	NA	NA	C	C	G	C	A	C	A	A	A	A	A	C	A	A	C	A	C	NA	A	NA	A	NA	A	A	C	C	A	A	A	C	C	C	C	A	C	C	A
chr7A	35765296	-	AGG	-	-	-	-	-	-	AGG	-	-	-	-	-	-	-	-	-	-	-	-	-	-	-	-	-	-	-	-	-	NA	-	-	-	-	-	-	-	-	-	-	-	-	-	-	-	-	-
chr7A	35765325	A	AGG	A	A	A	A	A	A	AGG	A	A	A	G	AGG	A	A	A	A	A	G	A	A	A/G	A	A	A	A	A	A	G	NA	A	A	A	A	A	A	A	A	A	A	A	A	A	A	A	A	A
chr7A	35765485	C	T	C	C	T	T	C	C	C	T	T	C	C	C	C	T	C	T	T	C	T	C	C	T	T	C	C	C	C	C	NA	T	T	C	C	C	C	C	T	C	C	C	C	C	T	C	C	T
chr7A	35765487	-	GAA	-	-	-	-	-	-	A	-	-	-	GAA	A	-	-	-	-	-	GAA	-	-	GAA	-	-	-	-	-	-	GAA	NA	-	-	-	-	-	-	-	-	-	-	-	-	-	-	-	-	-
chr7A	35765495	-	C	-	-	-	-	-	-	C	-	-	-	-	C	-	-	-	-	-	-	-	-	-	-	-	-	-	-	-	-	NA	-	-	-	-	-	-	-	-	-	-	-	-	-	-	-	-	-
chr7A	35765502	AGAAGAAGC	-	AGAAGAAGC	AGAAGAAGC	-	-	AGAAGAAGC	AGAAGAAGC	A	AGAAGAAGC	AGAAGAAGC	AGAAGAAGC	AGAAGAAGC	G	AGAAGAAGC	AGAAGAAGC	AGAAGAAGC	-	-	AGAAGAAGC	-	AGAAGAAGC	AGAAGAAGC	AGAAGAAGC	AGAAGAAGC	AGAAGAAGC	AGAAGAAGC	AGAAGAAGC	AGAAGAAGC	AGAAGAAGC	NA	AGAAGAAGC	-	AGAAGAAGC	AGAAGAAGC	AGAAGAAGC	AGAAGAAGC	AGAAGAAGC	-	AGAAGAAGC	AGAAGAAGC	AGAAGAAGC	AGAAGAAGC	AGAAGAAGC	AGAAGAAGC	AGAAGAAGC	AGAAGAAGC	AGAAGAAGC
chr7A	35765510	C	A	C	C	A	A	C	C	C	C	C	C	C	C	C	C	C	A	A	C	A	C	C	C	C	C	C	C	C	C	NA	C	A	C	C	C	C	C	A	C	C	C	C	C	C	C	C	C
chr7A	35765559	T	C	T	T	T	T	T	T	C	T	T	T	T	C	T	T	T	T	T	T	T	C	T	T	T	T	C	T	C	T	NA	T	T	C	C	T	T	C	T	C	T	T	T	T	T	T	T	T
chr7A	35765566	T	G	T	T	G	G	T	T	A	T	T	T	G	A/G	T	T	T	G	G	G	G	G	G	T	T	T	G	T	G	G	NA	T	G	G	G	T	T	G	G	G	T	T	T	T	T	T	T	T
chr7A	35765731	G	C	G	G	G	G	G	G	T	G	G	G	G	C	G	G	G	G	G	G	G	G	G	G	G	G	G	G	G	G	NA	G	G	G	G	G	G	G	G	G	G	G	G	G	G	G	G	G
chr7A	35765772	T	GTG	T	T	T	T	T	T	NA	T	T	T	A	GTG/-	T	T	T	T	T	A	T	T	A	T	T	T	T	T	T	A	NA	T	T	T	T	T	T	T	T	T	T	T	T	T	T	T	T	T
chr7A	35765774	A	-	A	A	A	A	A	A	NA	-	-	A	T	T	A	-	A	A	A	T	A	A	T	-	-	A	A	A	A	T	NA	-	A	A	A	A	A	A	A	A	A	A	A	A	-	A	A	-
chr7A	35765829	G	T	G	G	G	G	G	G	NA	G	G	G	G	C	G	G	G	G	G	G	G	G	G	G	G	G	G	G	G	G	NA	G	G	G	G	G	G	G	G	G	G	G	G	G	G	G	G	G
chr7A	35765999	G	A	G	G	A	A	G	G	NA	G	G	G	G	T	G	G	G	A	A	G	A	G	G	G	G	G	G	G	G	G	NA	G	A	G	G	G	G	G	A	G	G	G	G	G	G	G	G	G
chr7A	35766005	C	G	C	C	C	C	C	C	NA	C	C	C	C	G	C	C	C	C	C	C	C	-	C	C	C	C	-	C	-	C	NA	C	C	-	-	C	C	-	C	-	C	C	C	C	C	C	C	C
chr7A	35766324	G	T	G	G	G	G	G	G	NA	G	G	G	G	T	G	G	G	G	G	G	G	G	G	G	G	G	G	G	G	G	NA	G	G	G	G	G	G	G	G	G	G	G	G	G	G	G	G	G
chr7A	35766373	G	C	G	G	G	G	G	G	NA	C	C	G	G	T	G	C	G	G	G	G	G	G	G	C	C	G	G	G	G	G	NA	C	G	G	G	G	G	G	G	G	G	G	G	G	C	G	G	C
chr7A	35766385	A	T	A	A	A	A	A	A	NA	A	A	A	A	T	A	A	A	A	A	A	A	G	A	A	A	A	G	A	G	A	NA	A	A	G	G	A	A	G	A	G	A	A	A	A	A	A	A	A
chr7A	35766424	A	T	A	T	T	T	A	A	NA	NA	NA	A	T	G	A	NA	A	T	T	T	NA	T	A	NA	NA	A	NA	A	NA	T	NA	T	NA	NA	NA	A	A	NA	T	NA	A	A	T	T	NA	T	T	T
chr7A	35766428	-	GA	-	GA	GA	GA	-	-	NA	GA	GA	-	GA	C	-	GA	-	GA	GA	GGA	GA	GA	GA	GA	GA	-	GA	-	GA	GA	NA	GA	GA	GA	GA	-	-	GGA	GA	GA	-	-	GA	GA	GA	GA	GA	GA
chr7A	35766467	A	T	A	A	A	A	A	A	NA	T	T	A	A	NA	A	T	A	A	A	A	A	A	A	NA	T	A	A	A	A	A	NA	NA	A	A	A	A	A	A	A	A	A	A	A	A	T	A	A	T
chr7A	35766562	CAT	C	CAT	CAT	CAT	CAT	CAT	CAT	NA	CAT	CAT	CAT	CAT	NA	CAT	CAT	CAT	CAT	CAT	CAT	CAT	CAT	CAT	-	CAT	CAT	CAT	CAT	CAT	CAT	NA	-	CAT	CAT	CAT	CAT	CAT	CAT	CAT	CAT	CAT	CAT	CAT	CAT	CAT	CAT	CAT	CAT
chr7A	35766569	GTAAGCTTGCGCCACT	G	GTAAGCTTGCGCCACT	GTAAGCTTGCGCCACT	GTAAGCTTGCGCCACT	GTAAGCTTGCGCCACT	GTAAGCTTGCGCCACT	GTAAGCTTGCGCCACT	NA	GTAAGCTTGCGCCACT	GTAAGCTTGCGCCACT	GTAAGCTTGCGCCACT	GTAAGCTTGCGCCACT	G	GTAAGCTTGCGCCACT	GTAAGCTTGCGCCACT	GTAAGCTTGCGCCACT	GTAAGCTTGCGCCACT	GTAAGCTTGCGCCACT	GTAAGCTTGCGCCACT	GTAAGCTTGCGCCACT	GTAAGCTTGCGCCACT	GTAAGCTTGCGCCACT	-	GTAAGCTTGCGCCACT	GTAAGCTTGCGCCACT	GTAAGCTTGCGCCACT	GTAAGCTTGCGCCACT	GTAAGCTTGCGCCACT	GTAAGCTTGCGCCACT	NA	-	GTAAGCTTGCGCCACT	GTAAGCTTGCGCCACT	GTAAGCTTGCGCCACT	GTAAGCTTGCGCCACT	GTAAGCTTGCGCCACT	GTAAGCTTGCGCCACT	GTAAGCTTGCGCCACT	GTAAGCTTGCGCCACT	GTAAGCTTGCGCCACT	GTAAGCTTGCGCCACT	GTAAGCTTGCGCCACT	GTAAGCTTGCGCCACT	GTAAGCTTGCGCCACT	GTAAGCTTGCGCCACT	GTAAGCTTGCGCCACT	GTAAGCTTGCGCCACT
chr7A	35766587	CTT	G	CTT	CTT	CTT	CTT	CTT	CTT	NA	CTT	CTT	CTT	CTT	NA	CTT	CTT	CTT	CTT	CTT	CTT	CTT	-	CTT	CTT	CTT	CTT	-	CTT	-	CTT	G	CTT	CTT	-	-	CTT	CTT	-	CTT	-	CTT	CTT	CTT	CTT	CTT	CTT	CTT	CTT
chr7A	35766716	C	A	C	C	C	C	C	C	NA	C	C	C	C	A/G	C	C	C	C	C	C	C	C	C	C	C	C	C	C	C	C	A	C	G	C	C	C	C	C	C	C	C	C	C	C	C	C	C	C
chr7A	35767071	C	G	C	C	C	C	C	C	G	C	C	C	C	G	C	C	C	T	T	C	C	C	C	C	C	C	C	C	C	C	G	C	T	C	C	C	C	C	C	C	C	C	C	C	C	C	C	C
chr7A	35767233	A	T	T	NA	A/T	NA	NA	T	NA	T	NA	T	T	T	A/T	A/T	T	T	A/T	T	T	T	NA	NA	NA	NA	T	NA	T	T	T	A	NA	T	NA	NA	NA	NA	NA	NA	NA	NA	NA	NA	NA	NA	NA	NA
chr7A	35767277	-	C	NA	NA	NA	TGCCG	NA	NA	NA	NA	NA	NA	NA	C	NA	NA	NA	NA	NA	NA	NA	NA	NA	NA	NA	NA	NA	NA	NA	NA	C	NA	NA	NA	NA	NA	NA	NA	NA	NA	NA	NA	NA	NA	NA	NA	NA	NA
chr7A	35767463	GCA	-	-	GCA/-	-	NA	GCA/-	NA	A	-	NA	-	-	A	-	-	-	-	-	-	-	-	-	GCA/-	-	-	-	-	-	-	C	-	GCA/-	-	-	-	-	-	-	-	-	-	-	-	-	-	-	-
chr7A	35767577	T	C	NA	NA	NA	NA	NA	NA	T	NA	NA	T/C	NA	T	NA	NA	NA	NA	NA	NA	NA	NA	NA	NA	NA	NA	NA	NA	NA	NA	T	NA	NA	NA	NA	NA	NA	NA	NA	NA	NA	NA	NA	C	NA	NA	NA	NA
chr7A	35767607	C	G	NA	NA	NA	NA	NA	NA	A/G	NA	NA	NA	NA	G	NA	NA	NA	NA	NA	NA	NA	NA	NA	NA	NA	NA	NA	NA	NA	NA	G	NA	NA	NA	NA	NA	NA	NA	NA	NA	NA	NA	NA	T	NA	NA	NA	NA
chr7A	35767862	CACCCACC	-	CACCCACC	NA	NA	NA	CACCCACC	NA	NA	NA	-	-	-	A	CACCCACC/-	-	NA	-	-	-	NA	-	NA	CACCCACC/-	NA	-	-	-	-	NA	A	NA	NA	NA	-	-	-	NA	CACCCACC	-	CACCCACC/-	-	-	-	-	NA	-	NA
chr7A	35767884	-	TTCTTCCTC	NA	NA	NA	NA	NA	NA	NA	NA	NA	TTCTTCCTC	TTCTTCCTC	T	NA	NA	NA	NA	NA	TTCTTCCTC	NA	TTCTTCCTC	NA	NA	NA	TTCTTCCTC	NA	-	TTCTTCCTC	NA	T	NA	NA	NA	-	TTCTTCCTC	-	NA	-	TTCTTCCTC	-/TTCTTCCTC	TTCTTCCTC	TTCTTCCTC	-/TTCTTCCTC	TTCTTCCTC	NA	TTCTTCCTC	NA
chr7A	35767914	ATTCTGA	-	NA	NA	NA	NA	NA	NA	NA	NA	NA	ATTCTGA	NA	C	NA	NA	NA	NA	NA	ATTCTGA/-	NA	NA	NA	NA	NA	-	NA	NA	NA	NA	C	NA	NA	NA	NA	-	NA	NA	ATTCTGA	-	ATTCTGA	-	NA	ATTCTGA	-	NA	-	NA
chr7A	35768095	G	A	NA	NA	NA	NA	NA	NA	NA	NA	NA	G	NA	G	NA	NA	NA	NA	NA	NA	NA	NA	NA	NA	NA	NA	NA	NA	NA	NA	G	NA	NA	NA	C	NA	NA	NA	NA	NA	NA	NA	NA	NA	NA	NA	G/C	NA
chr7A	35769200	-	AT	NA	NA	NA	NA	NA	NA	C	NA	AT	AT	AT	C	NA	NA	NA	NA	AT	AT	NA	AT	NA	NA	NA	AT	AT	NA	NA	NA	C	NA	NA	NA	AT	AT	AT	AT	AT	AT	AT	NA	NA	NA	NA	NA	NA	NA
chr7A	35769428	GTGGAGG	-	-	-	-	NA	-	-	NA	NA	-	-	-	G	NA	-	-	-	-	-	-	-	NA	GTGGAGG/-	-	-	-	-	-	-	G	-	-	-	-	-	-	-	-	-	-	-	-	-	-	-	-	-
chr7A	35769481	-	A	-	-	-	NA	-	-	NA	NA	NA	NA	-	G	NA	-	-	-	-	-	-	-	NA	CGGAATTGCTTGCCGCCTGCAG	-	-	-	NA	-	NA	G	-	-	-	-	-	-	-	-	-	-	-	-	-	-	-	-	-
chr7A	35769647	C	-	NA	NA	NA	NA	NA	NA	NA	NA	NA	NA	NA	-	NA	NA	NA	NA	NA	NA	NA	NA	NA	NA	NA	NA	NA	NA	NA	NA	-	NA	NA	NA	NA	NA	NA	NA	NA	NA	NA	NA	NA	NA	NA	NA	NA	NA
chr7A	35769861	CA	-	-	-	NA	NA	-	NA	NA	-	NA	NA	-	G	-	-	-	-	-	-	-	-	NA	-	-	-	-	-	NA	-	G	-	-	NA	-	-	-	-	-	-	-	-	-	-	-	-	-	-
chr7A	77434169	G	A	G	A	G	A	G	A	NA	G	A	A	A	T	A	A	A	A	A	G	G	A	A	A	G	G	A	A	A	G	T	G	A	A	A	G	A	A	A	G	A	A	A	A	G	A	A	A
chr7A	77434225	G	C	G	C	G	C	G	C	NA	G	C	C	C	C	C	C	C	C	C	G	G	C	C	C	G	G	C	C	C	G	C	G	C	C	C	G	C	C	C	G	C	C	C	C	G	C	C	C
chr7A	77434309	CCT	T	CCT	CCT	CCT	CCT	CCT	CCT	NA	CCT	CCT	CCT	CCT	T	CCT	CCT	CCT	CCT	CCT	CCT	CCT	CCT	CCT	CCT	CCT	CCT	CCT	CCT	CCT	CCT	T	CCT	CCT	CCT	CCT	CCT	CCT	CCT	CCT	CCT	CCT	CCT	CCT	CCT	CCT	CCT	CCT	CCT
chr7A	77434320	T	C	T	T	T	T	T	T	G	T	T	T	T	NA	T	T	T	T	T	T	T	T	T	T	T	T	T	T	T	T	C	C	T	T	T	T	T	T	T	T	T	T	T	T	T	T	T	T
chr7A	77434338	C	G	C	C	C	C	C	C	G	C	C	C	C	G	C	C	C	C	C	C	C	C	C	C	C	C	C	C	C	C	G	C	C	C	C	C	C	C	C	C	C	C	C	C	C	C	C	C
chr7A	77434348	G	A	G	G	A	G	G	G	G	G	G	G	G	G	G	G	G	G	G	G	G	G	G	G	A	A	G	G	G	G	A	G	G	G	G	G	G	G	G	G	G	G	G	G	G	G	G	G
chr7A	77434374	G	A	G	A	G	A	G	A	-	G	A	A	A	-	A	A	A	A	A	G	G	A	A	A	G	G	A	A	A	G	-	G	A	A	A	G	A	A	A	G	A	A	A	A	G	A	A	A
chr7A	77434525	A	G	A	G	G	G	A	G	G	A	G	G	G	G	G	G	G	G	G	A	A	G	G	G	G	G	G	G	G	A	G	G	G	G	G	A	G	G	G	A	G	G	G	G	A	G	G	G
chr7A	77434551	G	-	G	-	-	-	G	-	A	G	-	-	-	A	-	-	-	-	-	G	G	-	-	-	-	-	-	-	-	G	A	G	-	-	-	G	-	-	-	G	-	-	-	-	G	-	-	-
chr7A	77434554	A	T	A	A	G	A	A	A	T	A	A	A	A	T	A	A	A	A	A	A	A	A	A	A	G	G	A	A	A	A	C	A	A	A	A	A	A	A	A	A	A	A	A	A	A	A	A	A
chr7A	77434585	ATAA	C	ATAA	ATAA	ATAA	ATAA	ATAA	ATAA	C	ATAA	ATAA	ATAA	ATAA	C	ATAA	ATAA	ATAA	ATAA	ATAA	ATAA	ATAA	ATAA	ATAA	ATAA	ATAA	ATAA	ATAA/-	ATAA/-	ATAA/-	ATAA/-	T/C	ATAA	ATAA	ATAA	ATAA	ATAA	ATAA	ATAA	ATAA	ATAA	ATAA	ATAA	ATAA	ATAA	ATAA	ATAA	ATAA	ATAA
chr7A	77434614	T	A	T	T	T	T	T	T	A	T	T	T	T	A	T	T	T	T	T	T	T	T	T	T	T	T	T	T	T	T	G/A	T	T	T	T	T	T	T	T	T	T	T	T	T	T	T	T	T
chr7A	77434730	C	A	C	C	C	C	C	C	A	C	C	C	C	A	C	C	C	C	C	C	C	C	C	C	C	C	C	C	C	C	A	A	C	C	C	C	C	C	C	C	C	C	C	C	C	C	C	C
chr7A	77434783	-	CGT	-	-	CGT	-	-	-	C	-	-	-	-	C	-	-	-	-	-	-	-	-	-	-	CGT	CGT	-	-	-	-	T/C	CGT	-	-	-	-	-	-	-	-	-	-	-	-	-	-	-	-
chr7A	77434850	T	A	A	T	T	T	A	T	A	A	T	T	T	A/T	T	T	T	T	T	A	A	T	T	T	T	T	T	T	T	A	A	T	T	T	T	A	T	T	T	A	T	T	T	T	T	T	T	T
chr7A	77434883	-	C	-	-	-	-	-	-	C	-	-	-	-	C	-	-	-	-	-	-	-	-	-	-	-	-	-/GA	-	-	-/GA	C	-	-	-	-	-	-	-	-	-	-	-	-	-	-	-	-	-
chr7A	77434900	CCGCGTT	G	CCGCGTT	CCGCGTT	CCGCGTT	CCGCGTT	CCGCGTT	CCGCGTT	T	CCGCGTT	CCGCGTT	CCGCGTT	CCGCGTT	G	CCGCGTT	CCGCGTT	CCGCGTT	CCGCGTT	CCGCGTT	CCGCGTT	CCGCGTT	CCGCGTT	CCGCGTT	CCGCGTT	CCGCGTT	CCGCGTT	CCGCGTT/-	CCGCGTT	CCGCGTT	CCGCGTT/-	G	CCGCGTT	CCGCGTT	CCGCGTT	CCGCGTT	CCGCGTT	CCGCGTT	CCGCGTT	CCGCGTT	CCGCGTT	CCGCGTT	CCGCGTT	CCGCGTT	CCGCGTT	CCGCGTT	CCGCGTT	CCGCGTT	CCGCGTT
chr7A	77435003	T	C	C	C	T	C	C	C	NA	C	C	C	C	A	C	C	C	C	C	C	C	C	C	C	T	T	C	C	C	C	A	T	C	C	C	C	C	C	C	C	C	C	C	C	T	C	C	C
chr7A	77435181	C	-	-	-	C	-	-	-	T	-	-	-	-	T	-	-	-	-	-	-	-	-	-	-	C	C	-	-	-	-	T	C	-	-	-	-	-	-	-	-	-	-	-	-	C	-	-	-
chr7A	77435197	C	G	C	C	C	C	C	C	G	C	C	C	C	G	C	C	C	C	C	C	C	C	C	T	C	C	C	C	C	C	G	C	C	C	C	C	C	C	C	C	C	C	C	C	C	C	C	C
chr7A	77435225	-	C	-	-	C	-	-	-	C	-	-	-	-	C	-	-	-	-	-	-	-	-	-	-	C	C	-	-	-	-	C	-	-	-	-	-	-	-	-	-	-	-	-	-	-	-	-	-
chr7A	77435274	A	C	A	A	G	A	A	A	C	A	A	A	A	C	A	A	A	A	A	A	A	A	A	A	G	G	A	A	A	A	C	A	A	A	A	A	A	A	A	A	A	A	A	A	A	A	A	A
chr7A	77435317	C	T	T	T	T	T	T	T	G	T	T	T	T	G	T	T	T	T	T	T	T	T	T	T	T	T	T	T	T	T	G	T	T	T	T	T	T	T	T	T	T	T	T	T	C	T	T	T
chr7A	77435351	-	G	-	-	-	-	-	-	A	-	-	-	-	G	-	-	-	-	-	-	-	-	-	-	-	-/AG	-	-	-	-	A	-	-	-	-	-	-	-	-	-	-	-	-	-	-	-	-	-
chr7A	77435439	A	G	A	A	A	A	A	A	G	A	A	A	A	G	A	A	A	A	A	A	A	A	A	A	A	A	A	A	A	A	G	A	A	A	A	A	A	A	A	A	A	A	A	A	C	A	A	A
chr7A	77435528	G	A	A	A	A	A	A	A	G	A	A	A	A	T	A	A	A	A	A	A	A	A	A	A	A	A	A	A	A	A	G	A	A	A	A	A	A	A	A	A	A	A	A	A	G	A	A	A
chr7A	77435582	A	G	G	G	A	G	G	G	A	G	G	G	G	A	G	G	G	G	G	G	G	G	G	G	A	A	G	G	G	G	A	A	G	G	G	G	G	G	G	G	G	G	G	G	A	G	G	G
chr7A	77435596	G	A	A	A	A	A	A	A	A	A	A	A	A	A	A	A	A	A	A	A	A	A	A	A	A	A	A	A	A	A	A	A	A	A	A	A	A	A	A	A	A	A	A	A	G	A	A	A
chr7A	77435838	-	A	-	-	-	-	-	-	A	-	-	-	-	A	-	-	-	-	-	-	-	-	-	-	-	-	-	-	-	-	G	-	-	-	-	-	-	-	-	-	-	-	-	-	-	-	-	-
chr7A	77435845	A	G	A	A	G	A	A	A	G	A	A	A	A	G	A	A	A	A	A	A	A	A	A	A	G	G	A	A	A	A	G	A	A	A	A	A	A	A	A	A	A	A	A	A	A	A	A	A
chr7A	77435869	G	C	C	C	C	C	C	C	C	C	C	C	C	C	C	C	C	C	C	C	C	C	C	C	C	C	C	C	C	C	C	C	C	C	C	C	C	C	C	C	C	C	C	C	G	C	C	C
chr7A	77435894	AG	A	AG	AG	AG	AG	AG	AG	T	AG	AG	AG	AG	A	AG	AG	AG	AG	AG	AG	AG	AG	AG	AG	AG	AG	AG/-	AG/-	AG/-	AG/-	A	AG	AG	AG	AG	AG	AG	AG	AG	AG	AG	AG	AG	AG	AG	AG	AG	AG
chr7A	77435977	T	C	C	C	C	C	C	C	T	C	C	C	C	T	C	C	C	C	C	C	C	C	C	C	C	C	C	C	C	C	T	C	C	C	C	C	C	C	C	C	C	C	C	C	T	C	C	C
chr7A	77436173	CATATGA	T	CATATGA	CATATGA	CATATGA	CATATGA	CATATGA	CATATGA	T	CATATGA	CATATGA	CATATGA	CATATGA	T	CATATGA	CATATGA	CATATGA	CATATGA	CATATGA	CATATGA	CATATGA	CATATGA	CATATGA	CATATGA	CATATGA	CATATGA	CATATGA/-	CATATGA/-	CATATGA/-	CATATGA/-	T	CATATGA	CATATGA	CATATGA	CATATGA	CATATGA	CATATGA	CATATGA	CATATGA	CATATGA	CATATGA	CATATGA	CATATGA	CATATGA	CATATGA	CATATGA	CATATGA	CATATGA
chr7A	77436213	G	A	A	A	A	A	A	A	T	A	A	A	A	T	A	A	A	A	A	A	A	A	A	A	A	A	A	A	A	A	T	A	A	A	A	A	A	A	A	A	A	A	A	A	G	A	A	A
chr7A	77436230	C	G	C	C	T	C	C	C	G	C	C	C	C	G	C	C	C	C	C	C	C	C	C	C	T	T	C	C	C	C	G	C	C	C	C	C	C	C	C	C	C	C	C	C	C	C	C	C
chr7A	77436271	-	G	-	-	-	-	-	-	G	-	-	-	-	G	-	-	-	-	-	-	-	-	-	-	-	-	-	-	-	-	G	-	-	-	-	-	-	-	-	-	-	-	-	-	-	-	-	-
chr7A	77436274	G	A	A	A	NA	A	A	A	-	A	A	A	A	-	A	A	A	A	A	A	A	A	A	A	NA	NA	A	A	A	A	-	A	A	A	A	A	A	A	A	A	A	A	A	A	G	A	A	A
chr7A	77436291	GTTCAGC	G	GTTCAGC	GTTCAGC	-	GTTCAGC	GTTCAGC	GTTCAGC	G	GTTCAGC	GTTCAGC	GTTCAGC	GTTCAGC	G	GTTCAGC	GTTCAGC	GTTCAGC	GTTCAGC	GTTCAGC	GTTCAGC	GTTCAGC	GTTCAGC	GTTCAGC	GTTCAGC	-	-	GTTCAGC	GTTCAGC	GTTCAGC	GTTCAGC	G	GTTCAGC	GTTCAGC	GTTCAGC	GTTCAGC	GTTCAGC	GTTCAGC	GTTCAGC	GTTCAGC	GTTCAGC	GTTCAGC	GTTCAGC	GTTCAGC	GTTCAGC	GTTCAGC	GTTCAGC	GTTCAGC	GTTCAGC
chr7A	77436296	G	T	G	G	T	G	G	G	NA	G	G	G	G	NA	G	G	G	G	G	G	G	G	G	G	T	G/T	G	G	G	G	NA	G	G	G	G	G	G	G	G	G	G	G	G	G	G	G	G	G
chr7A	77436339	G	T	G	G	G	G	G	G	NA	G	G	G	G	NA	G	G	G	G	G	G	G	G	G	G	G	G	G	G	G	G	NA	G	G	G	G	G	G	G	G	G	G	G	G	G	G	G	G	G
chr7A	77436424	T	C	T	T	T	T	T	T	NA	T	T	T	T	NA	T	T	T	T	T	T	T	T	T	T	T	T	T	T	T	T	NA	T	T	T	T	T	T	T	T	T	T	T	T	T	T	T	T	T
chr7A	77436614	-	T	-	-	-	-	-	-	NA	-	-	-	-	NA	-	-	-	-	-	-	-	-	-	-	-	-	-	-	-	-	NA	-/T	-	-	-	-	-	-	-	-	-	-	-	-	-	-	-	-
chr7A	77436628	-	G	T	-	-	-	-	-	NA	-	-	-	-	NA	-	-	-	-	-	T	T	-	-	-	-	-	-	-	-	T	NA	-	-	-	-	-	-	-	-	T	-	-	-	-	-	-	-	-
chr7A	77436632	A	-	A	A	A	A	A	A	NA	A	A	A	A	NA	A	A	A	A	A	A	A	A	A	A	A	A	A	A	A	A	NA	A	A	A	A	A	A	A	A	A	A	A	A	A	A	A	A	A
chr7A	77436641	A	T	T	T	T	T	T	T	NA	T	T	T	T	NA	T	T	T	T	T	T	T	T	T	T	T	T	T	T	T	T	NA	T	T	T	T	T	T	T	T	T	T	T	T	T	T	T	T	T
chr7A	77436644	T	G	T	T	T	T	T	T	NA	T	T	T	T	A	T	T	T	T	T	T	T	T	T	T	T	T	T	T	T	T	NA	G	T	T	T	T	T	T	T	T	T	T	T	T	T	T	T	T
chr7A	77436790	-	C	-	-	A	-	-	-	C	-	-	-	-	T	-	-	-	-	-	-	-	-	-	-	A	A	-	-	-	-	C	-	-	-	-	-	-	-	-	-	-	-	-	-	-	-	-	-
chr7A	77436798	-	G	-	-	-	-	-	-	G	-	-	-	-	C	-	-	-	-	-	-	-	-	-	-	-	-	-	-	-	-	C	G	-	-	-	-	-	-	-	-	-	-	-	-	-	-	-	-
chr7A	77436872	C	T	C	C	T	C	C	C	C	C	C	C	C	C	C	C	C	C	C	C	C	C	C	C	T	T	C	C	C	C	C	C	C	C	C	C	C	C	C	C	C	C	C	C	C	C	C	C
chr7A	77437185	A	G	A	A	A	A	A	A	G	A	A	A	A	T	A	A	A	A	A	A	A	A	A	A	A	A	A	A	A	A	T	A	A	A	A	A	A	A	A	A	A	A	A	A	A	A	A	A
chr7A	77437578	AATAACAT	-	AATAACAT	AATAACAT	AATAACAT	AATAACAT	AATAACAT	AATAACAT	-	AATAACAT	AATAACAT	AATAACAT	AATAACAT	-	AATAACAT	AATAACAT	AATAACAT	AATAACAT	AATAACAT	AATAACAT	AATAACAT	AATAACAT	AATAACAT	AATAACAT	AATAACAT	AATAACAT	AATAACAT	AATAACAT	AATAACAT	AATAACAT	-	AATAACAT	AATAACAT	AATAACAT	AATAACAT	AATAACAT	AATAACAT	AATAACAT	AATAACAT	AATAACAT	AATAACAT	AATAACAT	AATAACAT	AATAACAT	AATAACAT	AATAACAT	AATAACAT	AATAACAT
chr7A	77437595	C	T	C	C	T	C	C	C	C	C	C	C	C	T	C	C	C	C	C	C	C	C	C	C	T	T	C	C	C	C	T	C	C	C	C	C	C	C	C	C	C	C	C	C	C	C	C	C
chr7A	77437982	-	G	-	-	-	-	-	-	G	-	-	-	-	G	-	-	-	-	-	-	-	-	-	-	-	-	-	-	-	-	G	-	-	-	-	-	-	-	-	-	-	-	-	-	-	-	-	-
chr7A	77438025	A	C	C	C	C	C	C	C	G	C	C	C	C	C	C	C	C	C	C	C	C	C	C	C	C	C	C	C	C	C	C	C	C	C	C	C	C	C	C	C	C	C	C	C	A	C	C	C
chr7A	77438045	A	G	G	G	G	G	G	G	-	G	G	G	G	-	G	G	G	G	G	G	G	G	G	G	G	G	G	G	G	G	AA	G	G	G	G	G	G	G	G	G	G	G	G	G	A	G	G	G
chr7A	77438087	G	-	G	G	C	G	G	G	G	G	G	G	G	-	G	G	G	G	G	G	G	G	G	G	C	C	G	G	G	G	A	G	G	G	G	G	G	G	G	G	G	G	G	G	G	G	G	G
chr7A	77438148	G	A	A	A	G	A	A	A	C	A	A	A	A	C	A	A	A	A	A	A	A	A	A	A	G	G	A	A	A	A	C	G	A	A	A	A	A	A	A	A	A	A	A	A	G	A	A	A
chr7A	77438341	G	T	G	G	T	G	G	G	C	G	G	G	G	T	G	G	G	G	G	G	G	G	G	G	T	T	G	G	G	G	C	G	G	G	G	G	G	G	G	G	G	G	G	G	G	G	G	G
chr7A	77438438	G	A	G	G	G	G	G	G	T	G	G	G	G	T	G	G	G	G	G	G	G	G	G	G	G	G	G	G	G	G	T	A	G	G	G	G	G	G	G	G	G	G	G	G	G	G	G	G
chr7A	77438627	A	C	A	A	G	A	A	A	C	A	A	A	A	C	A	A	A	A	A	A	NA	A	A	A	G	G	A	A	A	A	C	A	A	A	A	A	A	A	A	A	A	A	A	A	A	A	A	A
chr7A	77439145	G	A	A	A	NA	A	NA	NA	A	NA	A	A	A	A	A	NA	NA	A	NA	A	NA	A	NA	A	NA	NA	A	A	A	A	A	A	A	NA	A	A	A	A	A	A	A	NA	A	A	G	A	A	A
chr7A	77439213	ACG	C	ACG	ACG	ACG	ACG	ACG	ACG	C	ACG	ACG	ACG	ACG	C	ACG	ACG	ACG	ACG	ACG	ACG	NA	ACG	ACG	ACG	ACG	ACG	ACG/-	ACG/-	ACG	ACG/-	C	ACG	ACG	ACG	ACG	ACG	ACG	ACG	ACG	ACG	ACG	ACG	ACG	ACG	ACG	ACG	ACG	ACG
chr7A	77439255	G	T	G	G	G	G	G	G	T	G	G	G	G	T	G	T	G	G	G	G	NA	G	G	G	G	NA	G	G	G	G	C	G	G	G	G	G	G	G	G	G	G	G	G	G	G	G	G	G
chr7A	77439267	A	G	A	A	A	A	A	A	A	A	A	A	A	G	A	A	A	A	A	A	NA	A	A	A	A	NA	A	A	A	A	G	A	A	A	A	A	A	A	A	A	A	A	A	A	A	A	A	A
chr7A	77439272	A	T	T	T	T	T	T	T	G	T	T	T	T	G	T	T	T	T	T	T	NA	T	T	T	T	T	T	T	T	T	G	T	T	T	T	T	T	T	T	T	T	T	T	T	A	T	T	T
chr7A	77439373	T	G	T	T	T	T	T	T	G	T	T	T	T	G	T	T	T	T	T	T	NA	T	T	T	T	T	T	T	T	T	G	T	T	T	T	T	T	T	T	T	T	T	T	T	T	T	T	T
chr7A	77439783	C	T	T	T	T	T	T	T	A	T	T	T	T	G	T	T	T	T	T	T	T	T	T	T	T	T	T	T	T	T	A	T	T	T	T	T	T	T	T	T	T	T	T	T	C	T	T	T
chr7A	77439920	G	A	A	A	A	A	A	A	C	A	A	A	A	A	A	A	A	A	A	A	A	A	A	A	A	A	A	A	A	A	A	A	A	A	A	A	A	A	A	A	A	A	A	A	G	A	A	A
chr7A	77440026	G	C	C	C	G	C	C	C	C	C	C	C	C	C	C	C	C	C	C	C	C	C	C	C	G	G	C	C	C	C	C	C	C	C	C	C	C	C	C	C	C	C	C	C	G	C	C	C
chr7A	77440188	A	GGCGAGGCGCGGCCTGGCGGCGGCGGT	A	A	A	A	A	A	GGCGAGGCGCGGCCTGGCGGCGGCGGT	A	A	A	A	GGCGAGGCGCGGCCTGGCGGCGGCGGT	A	A	A	A	A	A	NA	T	A	A	A	A	A	A	A	A	GGCGAGGCGCGGCCTGGCGGCGGCGGT	A	T	A	A	A	A	A	A	A	A	A	A	A	A	A	A	A
chr7A	77440306	T	GGCGAGCGAGGG	T	T	T	T	T	T	GGCGAGCGAGGG	T	T	T	T	-	T	T	T	T	T	T	NA	T	T	T	T	T	T	T	T	T	-	T	T	T	T	T	T	T	T	T	T	T	T	T	T	T	T	T
chr7A	77440486	C	G	C	C	T	C	C	C	G	NA	C	C	C	C	C	C	C	C	C	C	NA	C	C	C	T	NA	C	C	C	C	C	C	C	C	C	C	C	C	C	C	C	C	C	C	C	C	C	C
chr7A	77440520	A	T	T	NA	A	NA	NA	NA	NA	NA	NA	T	T	CCGTCGAGCAG	NA	NA	NA	NA	NA	T	NA	NA	NA	NA	A	NA	T	T	NA	T	CCGTCGAGCAG	NA	T	NA	NA	T	T	T	T	NA	T	NA	T	T	A	T	T	T
chr7A	77440570	G	A	NA	NA	NA	NA	NA	NA	NA	NA	NA	NA	NA	G	NA	NA	NA	NA	NA	NA	NA	NA	NA	NA	A	NA	NA	NA	NA	NA	G	NA	NA	NA	NA	NA	NA	NA	NA	NA	NA	NA	NA	NA	G	NA	NA	NA
chr7A	77440589	T	-	NA	NA	NA	NA	NA	NA	-	NA	NA	NA	NA	-	NA	NA	NA	NA	NA	NA	NA	NA	NA	NA	NA	NA	NA	NA	NA	NA	G	NA	NA	NA	NA	NA	NA	NA	NA	NA	NA	NA	NA	NA	T	NA	NA	NA
chr7A	77440638	T	C	C	C	NA	NA	C	C	-	NA	C	C	NA	A	C	NA	NA	C	NA	C	NA	C	NA	NA	C	NA	C	C	C	C	NA	C	C	NA	C	C	C	C	C	C	C	NA	C	C	T	C	C	C
chr7A	77440699	A	C	C	C	A	C	C	C	G	C	C	C	C	G	C	C	C	C	C	C	NA	C	C	C	A	NA	C	C	C	C	G	C	C	C	C	C	C	C	C	C	C	C	C	C	A	C	C	C
chr7A	77440815	-	GGGCGCCGCGCGGGGA	-	-	TAA	-	-	-	GGGCGCCGCGCGGGGA	-	-	-	-	GGGCGCCGCGCGGGGA	-	-	-	-	-	-	-	-	-	-	TAA	TAA	-	-	-	-	GGGCGCCGCGCGGGGA	-	-	-	-	-	-	-	-	-	-	-	-	-	-	-	-	-
chr7A	77440844	-	G	-	-	-	-	-	-	G	-	-	-	-	G	-	-	-	-	-	-	NA	-	-	-	-	-	-	-	-	-	G	-	-	-	-	-	-	-	-	-	-	-	-	-	-	-	-	-
chr7A	77440849	G	C	G	G	G	G	G	G	G	G	G	G	G	C	G	G	G	G	G	G	NA	G	G	G	G	NA	G	G	G	G	C	G	G	G	G	G	G	G	G	G	G	G	G	G	G	G	G	G
chr7A	77440906	G	A	A	A	G	A	A	A	C	A	A	A	A	G	A	A	A	A	A	A	A	A	A	A	G	NA	A	A	A	A	G	A	A	A	A	A	A	A	A	A	A	A	A	A	G	A	A	A
chr7A	77441097	A	-	A	A	G	A	A	A	-	A	A	A	A	-	A	A	A	A	A	A	NA	A	A	A	G	G	A	A	A	A	TCGCCGCGCGCTATCCCCTG	A	A	A	A	A	A	A	A	A	A	A	A	A	A	A	A	A
chr7A	77441293	A	G	A	A	G	A	A	A	G	A	A	A	A	-	A	A	A	A	A	A	NA	A	A	A	G	NA	A	A	A	A	G	A	A	A	A	A	A	A	A	A	A	A	A	A	A	A	A	A
chr7A	77441374	T	C	C	C	C	C	C	C	G	NA	C	C	C	G	C	C	C	C	C	C	NA	C	C	C	C	NA	C	C	C	C	G	C	C	C	C	C	C	C	C	C	C	C	C	C	T	C	C	C
chr7A	77441538	-	CG	-	-	-	-	-	-	CG	-	-	-	-	-	-	-	-	-	-	-	NA	-	-	-	-	-	-	-	-	-	-	-	-	-	-	-	-	-	-	-	-	-	-	-	-	-	-	-
chr7A	77441548	A	-	A	A	A	A	A	NA	-	NA	A	A	A	-	NA	NA	NA	NA	NA	A	NA	NA	NA	NA	NA	NA	NA	NA	A	NA	-	NA	NA	NA	NA	NA	NA	NA	NA	NA	NA	NA	NA	NA	NA	NA	NA	NA
chr7A	77441745	-	A	NA	-	-	-	-	NA	A	NA	-	-	-	A	NA	NA	NA	NA	NA	NA	NA	NA	NA	NA	NA	NA	NA	NA	NA	NA	A	NA	NA	NA	NA	NA	NA	NA	NA	NA	NA	NA	NA	NA	NA	NA	NA	NA
chr7A	77441763	C	T	NA	C	C	C	NA	NA	NA	NA	C	C	C	NA	NA	NA	NA	NA	NA	NA	NA	NA	NA	NA	NA	NA	NA	NA	NA	NA	NA	NA	NA	NA	NA	NA	NA	NA	NA	NA	NA	NA	NA	NA	NA	NA	NA	NA
chr7A	77441995	-	T	NA	-	-	NA	NA	NA	NA	NA	NA	-	NA	NA	NA	NA	NA	NA	NA	NA	NA	NA	NA	NA	NA	NA	NA	NA	NA	NA	NA	NA	NA	NA	NA	NA	NA	NA	NA	NA	NA	NA	NA	NA	NA	NA	NA	NA
chr7A	77442011	CTCTCTCTCTCTCT	CT	NA	CT	CT	CT	NA	NA	NA	NA	CT	CT	CT	T	NA	NA	NA	NA	NA	NA	NA	NA	NA	NA	NA	NA	NA	NA	NA	NA	NA	NA	NA	NA	NA	NA	NA	NA	NA	NA	NA	NA	NA	NA	NA	NA	NA	NA
chr7A	77442030	T	G	NA	NA	NA	NA	NA	NA	A	NA	NA	NA	NA	G	NA	NA	NA	NA	NA	NA	NA	NA	NA	NA	NA	NA	NA	NA	NA	NA	G	NA	NA	NA	NA	NA	NA	NA	NA	NA	NA	NA	NA	NA	NA	NA	NA	NA
chr7A	77442032	T	A	NA	NA	NA	NA	NA	NA	A	NA	NA	NA	NA	A	NA	NA	NA	NA	NA	NA	NA	NA	NA	NA	NA	NA	NA	NA	NA	NA	A	NA	NA	NA	NA	NA	NA	NA	NA	NA	NA	NA	NA	NA	NA	NA	NA	NA
chr7A	77442053	TGCTGC	TGC	NA	NA	TGC	NA	NA	NA	A	NA	NA	NA	NA	G	NA	NA	NA	NA	NA	NA	NA	NA	NA	NA	NA	NA	NA	NA	NA	NA	G	NA	NA	NA	NA	NA	NA	NA	NA	NA	NA	NA	NA	NA	NA	NA	NA	NA
chr7A	77442147	-	CCGT	-	-	-	-/CCGT	-	NA	C	NA	-	-	-	T	NA	NA	NA	NA	NA	NA	NA	NA	NA	NA	NA	NA	NA	NA	NA	NA	C	NA	NA	NA	NA	NA	NA	NA	NA	NA	NA	NA	NA	NA	NA	NA	NA	NA
chr7A	77442171	-	C	-	-	GGGAGA	-	NA	NA	T	NA	-	-	-	T	NA	NA	NA	NA	NA	NA	NA	NA	NA	NA	NA	NA	NA	NA	NA	NA	C	NA	NA	NA	NA	NA	NA	NA	NA	NA	NA	NA	NA	NA	NA	NA	NA	NA
chr7A	77442233	G	A	NA	G	T	G	NA	NA	A	NA	G	G	G	G	NA	NA	NA	NA	NA	NA	NA	NA	NA	NA	NA	NA	NA	NA	NA	NA	G	NA	NA	NA	NA	NA	NA	NA	NA	NA	NA	NA	NA	NA	NA	NA	NA	NA
chr7A	77442322	-	G	NA	-	-	-	NA	NA	A	NA	-	-	-	G	NA	NA	NA	NA	NA	NA	NA	NA	NA	NA	NA	NA	NA	NA	NA	NA	G	NA	NA	NA	NA	NA	NA	NA	NA	NA	NA	NA	NA	NA	NA	NA	NA	NA
chr7A	77442410	C	A	NA	NA	NA	NA	NA	NA	C	NA	NA	NA	NA	C	NA	NA	NA	NA	NA	NA	NA	NA	NA	NA	NA	NA	NA	NA	NA	NA	C	NA	NA	NA	NA	NA	NA	NA	NA	NA	NA	NA	NA	NA	NA	NA	NA	NA
chr7A	77442420	C	A	NA	NA	NA	NA	NA	NA	NA	NA	NA	NA	NA	A	NA	NA	NA	NA	NA	NA	NA	NA	NA	NA	NA	NA	NA	NA	NA	NA	A	NA	NA	NA	NA	NA	NA	NA	NA	NA	NA	NA	NA	NA	NA	NA	NA	NA
chr7A	77442480	C	A	NA	C	C	C	NA	NA	NA	NA	NA	C	NA	NA	NA	NA	NA	NA	NA	NA	NA	NA	NA	NA	NA	NA	NA	NA	NA	NA	NA	NA	NA	NA	NA	NA	NA	NA	NA	NA	NA	NA	NA	NA	NA	NA	NA	NA
chr7A	77442490	-	T	-	-	-	-	-	NA	NA	NA	-	-	-	T/G	NA	NA	NA	NA	NA	-	NA	NA	NA	NA	NA	NA	NA	NA	NA	NA	NA	NA	NA	NA	NA	NA	NA	NA	NA	NA	NA	NA	NA	NA	NA	NA	NA	NA
chr7A	77442631	C	AG	C	C	G	C	NA	NA	NA	NA	NA	NA	NA	-	NA	NA	NA	NA	NA	NA	NA	NA	NA	NA	NA	NA	NA	NA	NA	NA	NA	NA	NA	NA	NA	NA	NA	NA	NA	NA	NA	NA	NA	NA	NA	NA	NA	NA
chr7A	77442645	T	C	C	C	NA	C	NA	NA	NA	NA	NA	NA	NA	-	NA	NA	NA	NA	NA	NA	NA	NA	NA	NA	NA	NA	NA	NA	NA	NA	-	NA	NA	NA	NA	NA	NA	NA	NA	NA	NA	NA	NA	NA	NA	NA	NA	NA
chr7A	77442700	ATCGAACGTCCACTACTGCCGCCAG	AC	ATCGAACGTCCACTACTGCCGCCAG	ATCGAACGTCCACTACTGCCGCCAG	-	ATCGAACGTCCACTACTGCCGCCAG	ATCGAACGTCCACTACTGCCGCCAG	NA	NA	NA	NA	NA	ATCGAACGTCCACTACTGCCGCCAG	AC	NA	NA	NA	NA	NA	NA	NA	NA	NA	NA	NA	NA	NA	NA	NA	NA	-	NA	NA	NA	NA	NA	NA	NA	NA	NA	NA	NA	NA	NA	NA	NA	NA	NA
chr7A	77442784	G	A	A	A	G	A	A	NA	NA	NA	NA	A	NA	G	NA	NA	NA	NA	NA	NA	NA	NA	NA	NA	NA	NA	NA	NA	NA	NA	G	NA	NA	NA	NA	NA	NA	NA	NA	NA	NA	NA	NA	NA	NA	NA	NA	NA
chr7A	77442811	G	C	C	C	G	C	C	NA	NA	NA	NA	C	C	G	NA	NA	NA	NA	NA	NA	NA	NA	NA	NA	NA	NA	NA	NA	NA	NA	G	NA	NA	NA	NA	NA	NA	NA	NA	NA	NA	NA	NA	NA	NA	NA	NA	NA
chr7A	77442866	T	-	T	T	T	T	NA	NA	NA	NA	NA	T	T	-	NA	NA	NA	NA	NA	NA	NA	NA	NA	NA	NA	NA	NA	NA	NA	NA	GTC	NA	NA	NA	NA	NA	NA	NA	NA	NA	NA	NA	NA	NA	NA	NA	NA	NA
chr7A	77443060	T	G	NA	T	A	T	NA	NA	NA	NA	NA	NA	NA	G	NA	NA	NA	NA	NA	NA	NA	NA	NA	NA	NA	NA	NA	NA	NA	NA	G	NA	NA	NA	NA	NA	NA	NA	NA	NA	NA	NA	NA	NA	NA	NA	NA	NA
chr7A	77443069	T	-	NA	T	NA	T	NA	NA	NA	NA	NA	NA	NA	-	NA	NA	NA	NA	NA	NA	NA	NA	NA	NA	NA	NA	NA	NA	NA	NA	-	NA	NA	NA	NA	NA	NA	NA	NA	NA	NA	NA	NA	NA	NA	NA	NA	NA
chr7A	77443130	A	C	NA	C	NA	C	NA	NA	NA	NA	NA	NA	NA	T	NA	NA	NA	NA	NA	NA	NA	NA	NA	NA	NA	NA	NA	NA	NA	NA	C	NA	NA	NA	NA	NA	NA	NA	NA	NA	NA	NA	NA	NA	NA	NA	NA	NA
chr7A	77443148	A	G	NA	NA	NA	NA	NA	NA	NA	NA	NA	NA	NA	G	NA	NA	NA	NA	NA	NA	NA	NA	NA	NA	NA	NA	NA	NA	NA	NA	G	NA	NA	NA	NA	NA	NA	NA	NA	NA	NA	NA	NA	NA	NA	NA	NA	NA
chr7A	77443161	-	T	NA	NA	NA	NA	NA	NA	NA	NA	NA	NA	NA	-	NA	NA	NA	NA	NA	NA	NA	NA	NA	NA	NA	NA	NA	NA	NA	NA	-	NA	NA	NA	NA	NA	NA	NA	NA	NA	NA	NA	NA	NA	NA	NA	NA	NA
chr7A	77443165	T	C	NA	NA	NA	NA	NA	NA	NA	NA	NA	NA	NA	C	NA	NA	NA	NA	NA	NA	NA	NA	NA	NA	NA	NA	NA	NA	NA	NA	C	NA	NA	NA	NA	NA	NA	NA	NA	NA	NA	NA	NA	NA	NA	NA	NA	NA
chr7A	77443221	A	G	NA	G	G	G	NA	NA	T	NA	NA	NA	G	T	NA	NA	NA	NA	NA	NA	NA	NA	NA	NA	NA	NA	NA	NA	NA	NA	T	NA	NA	NA	NA	NA	NA	NA	NA	NA	NA	NA	NA	NA	NA	NA	NA	NA
chr7A	77443377	A	T	T	T	T	T	T	NA	A	NA	T	T	T	A	NA	NA	NA	NA	NA	NA	NA	NA	NA	NA	NA	NA	NA	NA	NA	NA	A	NA	NA	NA	NA	NA	NA	NA	NA	NA	NA	NA	NA	NA	NA	NA	NA	NA
chr7A	77443491	G	A	A	A	G	A	A	NA	A	NA	A	NA	A	A	NA	NA	NA	NA	NA	A	NA	NA	NA	NA	NA	NA	NA	NA	NA	NA	A	NA	NA	NA	NA	NA	NA	NA	NA	NA	NA	NA	NA	NA	NA	NA	NA	NA
chr7A	77443567	G	C	C	C	G	C	C	NA	T	NA	NA	C	C	T	NA	NA	NA	NA	NA	NA	NA	NA	NA	NA	NA	NA	NA	NA	NA	C	T	NA	NA	NA	NA	NA	NA	NA	NA	NA	NA	NA	NA	NA	NA	NA	NA	NA
chr7A	77443611	C	T	NA	C	C	C	C	NA	T	NA	NA	NA	C	T	NA	NA	NA	NA	NA	NA	NA	NA	NA	NA	NA	NA	NA	NA	NA	NA	T	NA	NA	NA	NA	NA	NA	NA	NA	NA	NA	NA	NA	NA	NA	NA	NA	NA
chr7A	77443637	G	T	NA	G	G	G	G	NA	T	NA	NA	NA	G	T	NA	NA	NA	NA	NA	NA	NA	NA	NA	NA	NA	NA	NA	NA	NA	NA	T	NA	NA	NA	NA	NA	NA	NA	NA	NA	NA	NA	NA	NA	NA	NA	NA	NA
chr7A	77443741	T	C	NA	C	T	C	C	NA	A	NA	NA	NA	C	A	NA	NA	NA	NA	NA	NA	NA	NA	NA	NA	NA	NA	NA	NA	NA	NA	A	NA	NA	NA	NA	NA	NA	NA	NA	NA	NA	NA	NA	NA	NA	NA	NA	NA
chr7A	77443749	A	G	NA	A	G	A	NA	NA	G	NA	NA	NA	A	G	NA	NA	NA	NA	NA	NA	NA	NA	NA	NA	NA	NA	NA	NA	NA	NA	G	NA	NA	NA	NA	NA	NA	NA	NA	NA	NA	NA	NA	NA	NA	NA	NA	NA
chr7A	77443759	C	T	NA	T	C	T	T	NA	C	NA	NA	NA	T	C	NA	NA	NA	NA	NA	NA	NA	NA	NA	NA	NA	NA	NA	NA	NA	NA	C	NA	NA	NA	NA	NA	NA	NA	NA	NA	NA	NA	NA	NA	NA	NA	NA	NA
chr7A	77443765	G	C	NA	G	G	G	NA	NA	C	NA	NA	NA	G	C	NA	NA	NA	NA	NA	NA	NA	NA	NA	NA	NA	NA	NA	NA	NA	NA	C	NA	NA	NA	NA	NA	NA	NA	NA	NA	NA	NA	NA	NA	NA	NA	NA	NA
chr7A	77443801	G	A	NA	G	G	G	NA	NA	G	NA	NA	NA	G	G	NA	NA	NA	NA	NA	NA	NA	NA	NA	NA	NA	NA	NA	NA	NA	NA	G	NA	NA	NA	NA	NA	NA	NA	NA	NA	NA	NA	NA	NA	NA	NA	NA	NA
chr7A	77443924	A	G	NA	G	NA	G	NA	NA	A	NA	NA	NA	G	A	NA	NA	NA	NA	NA	NA	NA	NA	NA	NA	NA	NA	NA	NA	NA	NA	A	NA	NA	NA	NA	NA	NA	NA	NA	NA	NA	NA	NA	NA	NA	NA	NA	NA
chr7A	77444008	T	A	NA	NA	NA	NA	NA	NA	A	NA	NA	NA	NA	A	NA	NA	NA	NA	NA	NA	NA	NA	NA	NA	NA	NA	NA	NA	NA	NA	A	NA	NA	NA	NA	NA	NA	NA	NA	NA	NA	NA	NA	NA	NA	NA	NA	NA
chr7A	77444085	A	T	NA	G	NA	NA	NA	NA	T	NA	NA	NA	NA	T	NA	NA	NA	NA	NA	NA	NA	NA	NA	NA	NA	NA	NA	NA	NA	NA	T	NA	NA	NA	NA	NA	NA	NA	NA	NA	NA	NA	NA	NA	NA	NA	NA	NA
chr7A	77444147	A	G	NA	G	NA	NA	NA	NA	A	NA	NA	NA	NA	A	NA	NA	NA	NA	NA	NA	NA	NA	NA	NA	NA	NA	NA	NA	NA	NA	A	NA	NA	NA	NA	NA	NA	NA	NA	NA	NA	NA	NA	NA	NA	NA	NA	NA
chr7A	77444252	G	A	NA	NA	NA	NA	NA	NA	A	NA	NA	NA	NA	A	NA	NA	NA	NA	NA	NA	NA	NA	NA	NA	NA	NA	NA	NA	NA	NA	A	NA	NA	NA	NA	NA	NA	NA	NA	NA	NA	NA	NA	NA	NA	NA	NA	NA
chr7A	77444259	A	C	NA	NA	NA	NA	NA	NA	C	NA	NA	NA	NA	C	NA	NA	NA	NA	NA	NA	NA	NA	NA	NA	NA	NA	NA	NA	NA	NA	C	NA	NA	NA	NA	NA	NA	NA	NA	NA	NA	NA	NA	NA	NA	NA	NA	NA
chr7A	77444408	C	T	NA	NA	NA	NA	NA	NA	T	NA	NA	NA	NA	T	NA	NA	NA	NA	NA	NA	NA	NA	NA	NA	NA	NA	NA	NA	NA	NA	T	NA	NA	NA	NA	NA	NA	NA	NA	NA	NA	NA	NA	NA	NA	NA	NA	NA
chr7A	77444415	C	G	NA	NA	NA	NA	NA	NA	G	NA	NA	NA	NA	G	NA	NA	NA	NA	NA	NA	NA	NA	NA	NA	NA	NA	NA	NA	NA	NA	G	NA	NA	NA	NA	NA	NA	NA	NA	NA	NA	NA	NA	NA	NA	NA	NA	NA
chr7A	77444514	G	T	NA	NA	NA	NA	NA	NA	T	NA	NA	NA	NA	T	NA	NA	NA	NA	NA	NA	NA	NA	NA	NA	NA	NA	NA	NA	NA	NA	T	NA	NA	NA	NA	NA	NA	NA	NA	NA	NA	NA	NA	NA	NA	NA	NA	NA
chr7A	77444831	G	A	NA	NA	NA	NA	NA	NA	G	NA	NA	NA	NA	G	NA	NA	NA	NA	NA	NA	NA	NA	NA	NA	NA	NA	NA	NA	NA	NA	G	NA	NA	NA	NA	NA	NA	NA	NA	NA	NA	NA	NA	NA	NA	NA	NA	NA
chr7A	77444933	C	T	T	T	C	T	NA	NA	ATAGA	NA	NA	NA	T	ATAGA	NA	NA	NA	NA	NA	NA	NA	NA	NA	NA	NA	NA	NA	NA	NA	NA	ATAGA	NA	NA	NA	NA	NA	NA	NA	NA	NA	NA	NA	NA	NA	NA	NA	NA	NA
chr7A	77444969	T	G	T	T	T	T	NA	NA	G	NA	NA	NA	NA	G	NA	NA	NA	NA	NA	NA	NA	NA	NA	NA	NA	NA	NA	NA	NA	NA	G	NA	NA	NA	NA	NA	NA	NA	NA	NA	NA	NA	NA	NA	NA	NA	NA	NA
chr7A	77445015	G	A	G	G	C	G	NA	NA	A	NA	NA	NA	G	A	NA	NA	NA	NA	NA	NA	NA	NA	NA	NA	NA	NA	NA	NA	NA	NA	A	NA	NA	NA	NA	NA	NA	NA	NA	NA	NA	NA	NA	NA	NA	NA	NA	NA
chr7A	77445037	T	-	NA	T	T	T	NA	NA	-	NA	NA	NA	T	-	NA	NA	NA	NA	NA	NA	NA	NA	NA	NA	NA	NA	NA	NA	NA	NA	-	NA	NA	NA	NA	NA	NA	NA	NA	NA	NA	NA	NA	NA	NA	NA	NA	NA
chr7A	77445211	G	A	NA	A	G	A	NA	NA	-	NA	NA	NA	A	-	NA	NA	NA	NA	NA	NA	NA	NA	NA	NA	NA	NA	NA	NA	NA	NA	-	NA	NA	NA	NA	NA	NA	NA	NA	NA	NA	NA	NA	NA	NA	NA	NA	NA
chr7A	77445272	T	C	NA	C	C	NA	NA	NA	C	NA	NA	NA	NA	C	NA	NA	NA	NA	NA	NA	NA	NA	NA	NA	NA	NA	NA	NA	NA	NA	C	NA	NA	NA	NA	NA	NA	NA	NA	NA	NA	NA	NA	NA	NA	NA	NA	NA
chr7A	77445279	C	A	NA	T	C	NA	NA	NA	A	NA	NA	NA	NA	A	NA	NA	NA	NA	NA	NA	NA	NA	NA	NA	NA	NA	NA	NA	NA	NA	A	NA	NA	NA	NA	NA	NA	NA	NA	NA	NA	NA	NA	NA	NA	NA	NA	NA
chr7A	77445335	G	C	NA	G	NA	NA	NA	NA	C	NA	NA	NA	NA	C	NA	NA	NA	NA	NA	NA	NA	NA	NA	NA	NA	NA	NA	NA	NA	NA	C	NA	NA	NA	NA	NA	NA	NA	NA	NA	NA	NA	NA	NA	NA	NA	NA	NA
chr7A	77445393	T	CTTGAA	NA	NA	NA	NA	NA	NA	CTTGAA	NA	NA	NA	NA	-	NA	NA	NA	NA	NA	NA	NA	NA	NA	NA	NA	NA	NA	NA	NA	NA	CTTGAA	NA	NA	NA	NA	NA	NA	NA	NA	NA	NA	NA	NA	NA	NA	NA	NA	NA
chr7A	77445442	G	T	NA	T	NA	T	NA	NA	-	NA	NA	NA	NA	-	NA	NA	NA	NA	NA	NA	NA	NA	NA	NA	NA	NA	NA	NA	NA	NA	-	NA	NA	NA	NA	NA	NA	NA	NA	NA	NA	NA	NA	NA	NA	NA	NA	NA
chr7A	77445478	G	-	NA	G	NA	G	NA	NA	-	NA	NA	NA	NA	-	NA	NA	NA	NA	NA	NA	NA	NA	NA	NA	NA	NA	NA	NA	NA	NA	-	NA	NA	NA	NA	NA	NA	NA	NA	NA	NA	NA	NA	NA	NA	NA	NA	NA
chr7A	77445482	G	A	NA	G	NA	G	NA	NA	A	NA	NA	NA	NA	A	NA	NA	NA	NA	NA	NA	NA	NA	NA	NA	NA	NA	NA	NA	NA	NA	A	NA	NA	NA	NA	NA	NA	NA	NA	NA	NA	NA	NA	NA	NA	NA	NA	NA
chr7A	77445561	A	G	NA	A	NA	A	NA	NA	A/G	NA	NA	NA	NA	A	NA	NA	NA	NA	NA	NA	NA	NA	NA	NA	NA	NA	NA	NA	NA	NA	A/G	NA	NA	NA	NA	NA	NA	NA	NA	NA	NA	NA	NA	NA	NA	NA	NA	NA
chr7A	77445637	G	C	NA	G	NA	G	NA	NA	C/T	NA	NA	NA	NA	C/T	NA	NA	NA	NA	NA	NA	NA	NA	NA	NA	NA	NA	NA	NA	G	NA	C/T	NA	NA	NA	NA	NA	NA	NA	NA	NA	NA	NA	NA	NA	NA	NA	NA	NA
chr7A	77445659	A	G	NA	G	NA	G	NA	NA	A/G	NA	NA	NA	G	A	NA	NA	NA	NA	NA	NA	NA	NA	NA	NA	NA	NA	NA	NA	G	NA	A/G	NA	NA	NA	NA	NA	NA	NA	NA	NA	NA	NA	NA	NA	NA	NA	NA	NA
chr7A	77445786	C	T	NA	T	NA	T	NA	NA	G/A	NA	NA	NA	T	G/A	NA	NA	NA	NA	NA	NA	NA	NA	NA	NA	NA	NA	NA	NA	T	NA	G/A	NA	NA	NA	NA	NA	NA	NA	NA	NA	NA	NA	NA	NA	NA	NA	NA	NA
chr7A	77445844	A	G	NA	NA	NA	NA	NA	NA	G/C	NA	NA	NA	NA	G/C	NA	NA	NA	NA	NA	NA	NA	NA	NA	NA	NA	NA	NA	NA	NA	NA	G/C	NA	NA	NA	NA	NA	NA	NA	NA	NA	NA	NA	NA	NA	NA	NA	NA	NA
chr7A	77445846	A	T	NA	NA	NA	NA	NA	NA	A	NA	NA	NA	NA	A/G	NA	NA	NA	NA	NA	NA	NA	NA	NA	NA	NA	NA	NA	NA	NA	NA	A/G	NA	NA	NA	NA	NA	NA	NA	NA	NA	NA	NA	NA	NA	NA	NA	NA	NA
chr7A	85610851	-	GCCCGGCGGCGGCGCCGCCGTTGT	-	GCCCGGCGGCGGCGCCGCCGTTGT	-	-	-	GCCCGGCGGCGGCGCCGCCGTTGT	A/G	-	-	GCCCGGCGGCGGCGCCGCCGTTGT	-	A/G	-	-	-	GCCCGGCGGCGGCGCCGCCGTTGT	GCCCGGCGGCGGCGCCGCCGTTGT	-	-	-	-	GCCCGGCGGCGGCGCCGCCGTTGT	-	-	-	-	-	-	A/G	-	-	-	GCCCGGCGGCGGCGCCGCCGTTGT	-	-	-	-	-	-	-	-	-	-	-	-	-
chr7A	85610903	C	A	C	C	C	C	C	C	A/C	C	C	C	C	A/C	C	C	C	C	C	C	C	C	C	C	C	C	C	C	C	C	A/C	C	C	C	C	C	C	C	C	C	C	C	C	C	C	C	C	C
chr7A	85611120	AG	G	AG	AG	AG	AG	AG	AG	G/A	AG	AG	AG	AG	G	AG	AG	AG	AG	AG	AG	AG	AG	AG	AG	AG	AG	AG	AG	AG	AG	G/A	AG	AG	AG	AG	AG	AG	AG	AG	AG	AG	AG	AG	AG	AG	AG	AG	AG
chr7A	85611248	C	A	C	T	C	C	C	C/T	A/G	C	C	C/T	C	A/G	C	C	C	T	T	C	C	C	C	T	C	C	C	C	C	C	A/G	C	C	C	T	C	C	C	C	C	C	C	C	C	C	C	C	C
chr7A	85611287	T	A	T	NA	T	T	T	T	A/G	T	T	T	T	A/G	T	T	T	NA	NA	T	T	T	T	NA	T	T	T	T	T	T	A/G	T	T	T	NA	T	T	T	T	T	T	T	T	T	T	T	T	T
chr7A	85611293	T	-	T	NA	T	T	T	T	-	T	T	T	T	-	T	T	T	NA	NA	T	T	T	T	NA	T	T	T	T	T	T	-	T	T	T	NA	T	T	T	T	T	T	T	T	T	T	T	T	T
chr7A	85611297	G	ACTCCC	G	NA	G	G	G	G	ACTCCC	G	G	G	G	ACTCCC	G	G	G	NA	NA	G	G	G	G	NA	G	G	G	G	G	G	ACTCCC	G	G	G	NA	G	G	G	G	G	G	G	G	G	G	G	G	G
chr7A	85611306	A	C	A	NA	A	A	A	A	C	A	A	A	A	C	A	A	A	NA	NA	A	A	A	A	NA	A	A	A	A	A	A	C	A	A	A	NA	A	A	A	A	A	A	A	A	A	A	A	A	A
chr7A	85611377	-	T	-	NA	-	-	-	-	T/A	-	-	-	-	T/A	-	-	-	NA	NA	-	-	-	-	NA	-	-	-	-	-	-	T/A	-	-	-	NA	-	-	-	-	-	-	-	-	-	-	-	-	-
chr7A	85611425	A	T	A	NA	A	A	A	A	A/G	A	A	A	A	A/G	A	A	A	NA	NA	A	A	A	A	NA	A	A	A	A	A	A	A/G	A	A	A	A/T	A	A	A	A	A	A	A	A	A	A	A	A	A
chr7A	85611427	G	A	G	A	G	G	G	G/A	T/C	G	G	G	G	T/C	G	G	G	A	A	G	G	G	G	A	G	G	G	G	G	G	T/C	G	G	G	A	G	G	G	G	G	G	G	G	G	G	G	G	G
chr7A	85611495	TTTTCTCTTA	-	TTTTCTCTTA	TTTTCTCTTA	TTTTCTCTTA	TTTTCTCTTA	TTTTCTCTTA	TTTTCTCTTA	-	TTTTCTCTTA	TTTTCTCTTA	TTTTCTCTTA	TTTTCTCTTA	-	TTTTCTCTTA	TTTTCTCTTA	TTTTCTCTTA	TTTTCTCTTA	TTTTCTCTTA	TTTTCTCTTA	TTTTCTCTTA	TTTTCTCTTA	TTTTCTCTTA	TTTTCTCTTA	TTTTCTCTTA	TTTTCTCTTA	TTTTCTCTTA/-	TTTTCTCTTA/-	TTTTCTCTTA/-	TTTTCTCTTA/-	-	TTTTCTCTTA	TTTTCTCTTA	TTTTCTCTTA	TTTTCTCTTA	TTTTCTCTTA	TTTTCTCTTA	TTTTCTCTTA	TTTTCTCTTA	TTTTCTCTTA	TTTTCTCTTA	TTTTCTCTTA	TTTTCTCTTA	TTTTCTCTTA	TTTTCTCTTA	TTTTCTCTTA	TTTTCTCTTA	TTTTCTCTTA
chr7A	85611521	C	T	C	T	C	C	C	T	C	C	C	T	C	C	C	C	C	T	T	C	C	C	C	T	C	C	C	C	C	C	C	C	C	C	C	C	C	C	C	C	C	C	C	C	C	C	C	C
chr7A	85611559	T	C	T	T	T	T	T	T	C	T	T	T	T	C	T	T	T	T	T	T	T	T	T	T	T	T	T	T	T	T	C	T	T	T	T	T	T	T	T	T	T	T	T	T	T	T	T	T
chr7A	85611562	T	A	T	T	T	T	T	T	A/T	T	T	T	T	A	T	T	T	T	T	T	T	T	T	T	T	T	T	T	T	T	A/T	T	T	T	T	T	T	T	T	T	T	T	T	T	T	T	T	T
chr7A	85611638	-	C	-	-	-	-	-	-	C/T	-	-	-	-	C	-	-	-	-	-	-	-	-	-	-	-	-	-	-	-	-	C/T	-	-	-	-	-	-	-	-	-	-	-	-	-	-	-	-	-
chr7A	85611685	A	G	A	A	A	A	A	A	G/C	A	A	A	A	G	A	A	A	A	A	A	A	A	A	A	A	A	A	A	A	A	G/C	A	A	A	A	A	A	A	A	A	A	A	A	A	A	A	A	A
chr7A	85611693	T	A	T	T	T	T	T	T	A/G	T	T	T	T	A	T	T	T	T	T	T	T	T	T	T	T	T	T	T	T	T	A/G	T	T	T	T	T	T	T	T	T	T	T	T	T	T	T	T	T
chr7A	85611875	G	C	G	G	G	G	G	G	C	G	G	G	G	C	G	G	G	G	G	G	G	G	G	G	G	G	G	G	G	G	C	G	G	G	G	G	G	G	G	G	G	G	G	G	G	G	G	G
chr7A	85611960	G	C	G	G	G	G	G	G	T	G	G	G	G	C/T	G	G	G	G	G	G	G	G	G	G	G	G	G	G	G	G	T	G	G	G	G	G	G	G	G	G	G	G	G	G	G	G	G	G
chr7A	85612002	C	T	C	T	C	C	C	T	G/T	C	C	T	C	G/T	C	C	C	T	T	C	C	C	C	T	C	C	C	C	C	C	G/T	C	C	C	T	C	C	C	C	C	C	C	C	C	C	C	C	C
chr7A	85612165	GGCC	-	GGCC	GGCC	GGCC	GGCC	GGCC	GGCC	-/TA	GGCC	GGCC	GGCC	GGCC	-/TA	GGCC	GGCC	GGCC	GGCC	GGCC	GGCC	GGCC	GGCC	GGCC	GGCC	GGCC	GGCC	GGCC	GGCC	GGCC	GGCC	-/TA	GGCC	GGCC	GGCC	GGCC	GGCC	GGCC	GGCC	GGCC	GGCC	GGCC	GGCC	GGCC	GGCC	GGCC	GGCC	GGCC	GGCC
chr7A	85612285	G	T	G	G	G	G	G	G	T/C	G	G	G	G	T/C	G	G	G	G	G	G	G	G	G	G	G	G	G	G	G	G	T/C	G	G	G	G	G	G	G	G	G	G	G	G	G	G	G	G	G
chr7A	85612313	T	A	T	A	T	T	T	A	AT	T	T	A	T	AT	T	T	T	A	A	T	T	T	T	A	T	T	T	T	T	T	AT	T	T	T	A	T	T	T	T	T	T	T	T	T	T	T	T	T
chr7A	85612403	-	AGT	-	AGT	-	-	-	AGT	C/A	-	-	AGT	-	C	-	-	-	AGT	AGT	-	-	-	-	AGT	-	-	-	-	-	-	C/A	-	-	-	AGT	-	-	-	-	-	-	-	-	-	-	-	-	-
chr7A	85612526	-	T	-	-	-	-	-	-	T/-	-	-	-	-	T	-	-	-	-	-	-	-	-	-	-	-	-	-	-	-	-	T/-	-	-	-	-	-	-	-	-	-	-	-	-	-	-	-	-	-
chr7A	85612768	G	A	G	A	G	G	G	A	T	G	G	A	G	T	G	G	G	A	A	G	G	G	G	A	G	G	G	G	G	G	T	G	G	G	A	G	G	G	G	G	G	G	G	G	G	G	G	G
chr7A	85612798	G	C	G	C	G	G	G	C	A/G	G	G	C	G	A/G	G	G	G	C	C	G	G	G	G	C	G	G	G	G	G	G	A/G	G	G	G	C	G	G	G	G	G	G	G	G	G	G	G	G	G
chr7A	85612805	T	C	T	T	T	T	T	T	C	T	T	T	T	C	T	T	T	T	T	T	T	T	T	T	T	T	T	T	T	T	C	T	T	T	T	T	T	T	T	T	T	T	T	T	T	T	T	T
chr7A	85612978	T	A	T	T	T	T	T	T	A	T	T	T	T	A	T	T	T	T	T	T	T	T	T	T	T	T	T	T	T	T	A	T	T	T	T	T	T	T	T	T	T	T	T	T	T	T	T	T
chr7A	85613019	T	A	T	A	T	T	T	A	T	T	T	A	T	T	T	T	T	A	A	T	T	T	T	A	T	T	T	T	T	T	T/-	T	T	T	A	T	T	T	T	T	T	T	T	T	T	T	T	T
chr7A	85613245	A	G	A	G	A	A	A	G	C	A	A	G	A	C	A	A	A	G	G	A	A	A	A	G	A	A	A	A	A	A	C	A	A	A	G	A	A	A	A	A	A	A	A	A	A	A	A	A
chr7A	85613249	T	-	T	T	T	T	T	T	T	T	T	T	T	T	T	T	T	T	T	T	T	T	T	T	T	T	T	T	T	T	T/-	T	T	T	T	T	T	T	T	T	T	T	T	T	T	T	T	T
chr7A	85613561	G	T	G	G	G	G	G	G	T	G	G	G	G	T	G	G	G	G	G	G	G	G	G	G	G	G	G	G	G	G	T	G	G	G	G	G	G	G	G	G	G	G	G	G	G	G	G	G
chr7A	85613571	T	C	T	T	T	T	T	T	T/C	T	T	T	T	T/C	T	T	T	T	T	T	T	T	T	T	T	T	T	T	T	T	T/C	T	T	T	T	T	T	T	T	T	T	T	T	T	T	T	T	T
chr7A	85613694	AGAACATT	-	AGAACATT	-	AGAACATT	AGAACATT	AGAACATT	-	A/G	AGAACATT	AGAACATT	-	AGAACATT	A/G	AGAACATT	AGAACATT	AGAACATT	-	-	AGAACATT	AGAACATT	AGAACATT	AGAACATT	-	AGAACATT	AGAACATT	AGAACATT	AGAACATT	AGAACATT	AGAACATT	A/G	AGAACATT	AGAACATT	AGAACATT	-	AGAACATT	AGAACATT	AGAACATT	AGAACATT	AGAACATT	AGAACATT	AGAACATT	AGAACATT	AGAACATT	AGAACATT	AGAACATT	AGAACATT	AGAACATT
chr7A	85614003	T	C	T	T	T	T	T	T	C	T	T	T	T	C	T	T	T	T	T	T	T	T	T	T	T	T	T	T	T	T	C	T	T	T	T	T	T	T	T	T	T	T	T	T	T	T	T	T
chr7A	85614116	-	C	-	-	-	-	-	-	C	-	-	-	-	C	-	-	-	-	-	-	-	-	-	-	-	-	-	-	-	-	C	-	-	-	-	-	-	-	-	-	-	-	-	-	-	-	-	-
chr7A	85614491	A	-	A	A	A	A	A	A	-/A	A	A	A	A	-/A	A	A	A	A	A	A	A	A	A	A	A	A	A	A	A	A	-/A	A	A	A	A	A	A	A	A	A	A	A	A	A	A	A	A	A
chr7A	85614811	A	G	A	G	A	A	A	G	A	A	A	G	A	A	A	A	A	G	G	A	A	A	A	G	A	A	A	A	A	A	A	A	A	A	G	A	A	A	A	A	A	A	A	A	A	A	A	A
chr7A	85614817	-	G	-	-	-	-	-	-	G	-	-	-	-	G	-	-	-	-	-	-	-	-	-	-	-	-	-	-	-	-	G	-	-	-	-	-	-	-	-	-	-	-	-	-	-	-	-	-
chr7A	85614826	-	G	-	-	-	-	-	-	G/A	-	-	-	-	G/A	-	-	-	-	-	-	-	-	-	-	-	-	-	-	-	-	G/A	-	-	-	-	-	-	-	-	-	-	-	-	-	-	-	-	-
chr7A	85614899	T	G	T	T	T	T	T	NA	G	T	T	T	T	G	T	T	T	T	NA	T	T	T	T	NA	T	T	T	T	T	T	G	T	T	T	T	T	T	T	T	T	T	T	T	T	T	T	T	T
chr7A	85614979	C	A	C	C	C	C	C	C	A	C	C	C	C/T	A	C	C	C	C	C	C	NA	C	C	NA	C	C/T	C	C	C	C	A	C	C	C	C	C	C	C	C	C	C	C	C	C	C	C	C	C
chr7A	85615085	T	A	T	T	T	T/G	T	T	A/C	T	T	T	T	A/C	T	T	T	T	T	T	NA	T	T	NA	T	T/G	T	T	T	T	A	T	T	T	T	T	T	T	T	T	T	T	T	T	T	T	T	T
chr7A	85615097	T	A	T	T	T	T	T	T	T/C	T	T	T	T	T/C	T	T	T	T	T	T	NA	T	T	NA	T	T	T	T	T	T	T	T	T	T	T	T	T	T	T	T	T	T	T	T	T	T	T	T
chr7A	85615164	C	A	C	C	C	C	C	C	A/G	C	C	C	C	A	C	C	C	C	C	C	NA	C	C	NA	C	C	C	C	C	C	A/G	C	C	C	C	C	C	C	C	C	C	C	C	C	C	C	C	C
chr7A	85615171	-	C	-	-	-	-	-	-	C/A	-	-	-	-	C	-	-	-	-	-	-	NA	-	-	NA	-	-	-	-	-	-	C/A	-	-	-	-	-	-	-	-	-	-	-	-	-	-	-	-	-
chr7A	85615243	G	C	G	G	G	G	G	G	C/T	G	G	G	G	C/T	G	G	G	G	G	G	NA	G	G	NA	G	G	G	G	G	G	C	G	G	G	G	G	G	G	G	G	G	G	G	G	G	G	G	G
chr7A	85615321	T	C	T	T	T	T	T	T	T/C	T	T	T	T	T/C	T	T	T	T	T	T	NA	T	T	NA	T	T	T	T	T	T	T	T	T	T	T	T	T	T	T	T	T	T	T	T	T	T	T	T
chr7A	85615449	-	CTTTCT	-	-	-	-	-	-	-/CTTTCT	-	-	-	-	-/CTTTCT	-	-	-	-	-	-	NA	-	-	NA	-	-	-	-	-	-	-/CTTTCT	-	-	-	-	-	-	-	-	-	-	-	-	-	-	-	-	-
chr7A	85615456	T	A	T	T	T	T	T	T	A	T	T	T	T	A	T	T	T	T	T	T	NA	T	T	NA	T	T	T	T	T	T	A	T	T	T	T	T	T	T	T	T	T	T	T	T	T	T	T	T
chr7A	85615522	C	A	C	A	C	C	C	A	C/T	C	C	C/A	C	C	C	C	C	A	A	C	NA	C	C	NA	C	C	C	C	C	C	C/T	C	C	C	A	C	C	C	C	C	C	C	C	C	C	C	C	C
chr7A	85615732	G	A	G	G	G	G	G	G	NA	G	G	G	G	NA	G	G	G	G	G	G	NA	G	G	NA	G	G	G	G	G	G	NA	G	G	G	G	G	G	G	G	G	G	G	G	G	G	G	G	G
chr7A	85615823	-	AG	-	-	-	-	-	-	NA	-	-	-	-	NA	-	-	-	-	-/AG	-	NA	-	-	-/AG	-	-/AG	-	-	-	-	NA	-	-	-	-	-	-	-	-	-	-	-	-	-	-	-	-	-
chr7A	85615830	T	C	T	T	T	T	T	T	NA	T	T	T	T	NA	T	T	T	T	T	T	NA	T	T	T	T	T	T	T	T	T	NA	T	T	T	T	T	T	T	T	T	T	T	T	T	T	T	T	T
chr7A	85615900	C	A	C	A	C	C	C	A	NA	C	C	C/A	C	NA	C	C	C	A	A	C	NA	C	C	A	C	C	C	C	C	C	NA	C	C	C	A	C	C	C	C	C	C	C	C	C	C	C	C	C
chr7A	85615937	G	A	G	G	G	G	G	G	NA	G	G	G	G	NA	G	G	G	G	G	G	NA	G	G	G	G	G	G	G	G	G	NA	G	G	G	G	G	G	G	G	G	G	G	G	G	G	G	G	G
chr7A	85616028	T	C	T	T	T	T	T	T	NA	T	T	T	T	NA	T	T	T	T	T	T	NA	T	T	NA	T	T	T	T	T	T	NA	T	T	T	T	T	T	T	T	T	T	T	T	T	T	T	T	T
chr7A	85616055	T	-	T	-	T	T	T	-	NA	T	T	T/-	T	NA	T	T	T	-	-	T	NA	T	T	NA	T	T	T	T	T	T	NA	T	T	T	-	T	T	T	T	T	T	T	T	T	T	T	T	T
chr7A	85616062	C	-	C	C	C	C	C	C	NA	C	C	C	C	NA	C	C	C	C	C	C	NA	C	C	NA	C	C	C	C	C	C	NA	C	C	C	C	C	C	C	C	C	C	C	C	C	C	C	C	C
chr7A	85616106	G	A	G	G	G	G	G	G	NA	G	G	G	G	NA	G	G	G	G	G	G	NA	G	G	NA	G	G	G	G	G	G	NA	G	G	G	G	G	G	G	G	G	G	G	G	G	G	G	G	G
chr7A	85616215	G	C	G	NA	G	G	G	NA	NA	G	G	C	G	NA	G	G	G	C	NA	G	NA	G	NA	NA	G	G	G	G	G	G	NA	G	G	G	G	G	G	G	G	G	G	G	G	G	G	G	G	G
chr7A	85616245	-	C	-	NA	-	-	-	NA	NA	-	-	NA	-	NA	-	-	-	NA	NA	-	NA	-	NA	NA	-	-	-	-	-	-	NA	-	-	-	-	-	-	-	-	-	-	-	-	-	-	-	-	-
chr7A	85616392	TA	-	TA	TA	TA	TA	TA	TA	NA	TA	TA	TA	TA	NA	TA	TA	TA	TA	TA	TA	NA	TA	TA	NA	TA	TA	TA	TA	TA	TA	NA	TA	TA	TA	TA	TA	TA	TA	TA	TA	TA	TA	TA	TA	TA	TA	TA	TA
chr7A	85616454	G	A	G	G	G	G	G	G	NA	G	G	G	G	NA	G	G	G	G	G	G	NA	G	G	NA	G	G	G	G	G	G	NA	G	G	G	G	G	G	G	G	G	G	G	G	G	G	G	G	G
chr7A	85616481	C	A	C	A	C	C	C	A	NA	C	C	C/A	C	NA	C	C	C	A	A	C	NA	C	C	NA	C	C	C	C	C	C	NA	C	C	C	A	C	C	C	C	C	C	C	C	C	C	C	C	C
chr7A	85616494	A	T	A	T	A	A	A	T	NA	A	A	A/T	A	NA	A	A	A	T	T	A	NA	A	A	NA	A	A	A	A	A	A	NA	A	A	A	T	A	A	A	A	A	A	A	A	A	A	A	A	A
chr7A	85616534	T	C	T	T	T	T	T	T	NA	T	T	T	T	NA	T	T	T	T	T	T	NA	T	T	NA	T	T	T	T	T	T	NA	T	T	T	T	T	T	T	T	T	T	T	T	T	T	T	T	T
chr7A	85616685	A		A	A	A	A	A	A	NA	A	A	A	A	NA	A	A	A	A	A	A	NA	A	A	NA	A	A	A	A	A	A	NA	A	A	A	A	A	A	A	A	A	A	A	A	A	A	A	A	A
chr7A	85616699	T	G	T	G	T	T	T	G	NA	T	T	G	T	NA	T	T	T	G	G	T	NA	T	T	NA	T	T	T	T	T	T	NA	T	T	T	G	T	T	T	T	T	T	T	T	T	T	T	T	T
chr7A	85616707	-	A	-	-	-	-	-	-	NA	-	-	-	-	NA	-	-	-	-	-	-	NA	-	-	NA	-	-	-	-	-	-	NA	-	-	-	-	-	-	-	-	-	-	-	-	-	-	-	-	-
chr7A	85616749	C	T	C	C	C	C	C	C	NA	C	C	C	C	NA	C	C	C	C	C	C	NA	C	C	NA	C	C	C	C	C	C	NA	C	C	C	C	C	C	C	C	C	C	C	C	C	C	C	C	C
[truncated: 6,143 more rows]
[truncated: 254 more columns]
